# Supplementary material for: Genome-wide association studies of human and rat BMI converge on synapse, epigenome, and hormone signaling networks
Source: Cell Rep. Author manuscript; Available in PMC 2023 Oct 3. (PMC10546330; doi:10.1016/j.celrep.2023.112873)
Supplement: 2 [file NIHMS1928248-supplement-2.xlsx]

## Sheet: Table S1- BMI NPS scores with M
Table S1. Summary of network proximity, seed gene status, and MGD validation status for all genes in PCNet, Related to Figures 2-6.
Gene	Network Proximity Scores			Seed Gene Status			Association with Body Size Phenotypes in MGD					Association with BMI/Obesity Phenotypes in MGD			Any normal or abnormal phenotype in MGD
	NPS_r	NPS_h	NPS_hr	Rat	Human	Human & Rat	Embryo Size (MP:0001697)	Prenatal Body Size (MP:0010866)	Postnatal Body Size (MP:0003956)	Body Composition (MP:0005451)	Any Body Size	Obesity (MP:0001261)	Abnormal BMI (MP:0020182)	Any Obesity/BMI
A1BG	0.125314	-0.488576	-0.0612257	0	0	0	0	0	0	0	0	0	0	0	0
A1CF	2.54045	2.18604	5.55352	0	0	0	0	0	1	1	1	0	0	0	1
A2M	0.651845	-0.581848	-0.379275	0	0	0	0	0	0	0	0	0	0	0	0
A2ML1	-1.31552	-1.10861	1.45839	0	0	0	0	0	1	1	1	0	0	0	1
A3GALT2	-0.546107	-0.243477	0.132964	0	1	0	0	0	0	0	0	0	0	0	0
A4GALT	-0.815932	0.113295	-0.0924413	0	0	0	0	0	0	0	0	0	0	0	1
A4GNT	-0.0209318	0.342155	-0.00716191	0	0	0	0	0	0	0	0	0	0	0	1
AAAS	-1.9118	2.89824	-5.54085	0	0	0	0	0	1	1	1	0	0	0	1
AACS	-0.146716	0.524802	-0.076997	0	0	0	0	0	0	0	0	0	0	0	1
AADAC	-1.05629	-0.232405	0.245486	0	0	0	0	0	0	0	0	0	0	0	1
AADACL2	-0.598389	0.00792603	-0.00474285	0	0	0	0	0	0	0	0	0	0	0	0
AADACL3	-0.517368	1.11958	-0.579236	0	0	0	0	0	0	0	0	0	0	0	0
AADACL4	-0.701522	0.89384	-0.627048	0	0	0	0	0	0	0	0	0	0	0	0
AADAT	-1.52224	0.0947345	-0.144208	0	1	0	0	0	0	0	0	0	0	0	1
AAGAB	4.86594	0.479663	2.33401	0	0	0	0	0	0	0	0	0	0	0	0
AAK1	0.893112	0.823209	0.735218	0	0	0	0	0	0	0	0	0	0	0	1
AAMDC	-0.537132	0.0993166	-0.0533461	0	0	0	0	0	0	0	0	0	0	0	0
AAMP	0.536661	1.51481	0.812938	0	0	0	0	0	0	0	0	0	0	0	1
AANAT	1.84272	0.616227	1.13553	0	0	0	0	0	0	0	0	0	0	0	1
AAR2	0.0990819	0.586887	0.0581499	0	0	0	0	0	0	0	0	0	0	0	0
AARD	1.0294	-0.748342	-0.770346	0	0	0	0	0	0	0	0	0	0	0	0
AARS	-0.270608	26.224	-7.09641	0	1	0	0	0	1	1	1	0	0	0	1
AARS2	10.0504	1.15005	11.5584	1	0	0	1	1	0	0	1	0	0	0	1
AARSD1	-0.307316	0.46643	-0.143342	0	0	0	0	0	0	0	0	0	0	0	0
AASDH	-1.1667	0.723168	-0.843722	0	0	0	0	0	0	0	0	0	0	0	1
AASDHPPT	0.424384	-0.324144	-0.137561	0	0	0	0	0	0	0	0	0	0	0	1
AASS	-1.02445	0.153066	-0.156809	0	0	0	0	0	0	0	0	0	0	0	1
AATF	0.758504	-0.149551	-0.113435	0	0	0	1	1	0	0	1	0	0	0	1
AATK	11.4155	11.0757	126.435	1	1	1	0	0	0	0	0	0	0	0	1
ABAT	-0.960223	-0.0863846	0.0829485	0	0	0	0	0	0	0	0	0	0	0	1
ABCA1	-0.228829	0.413301	-0.0945753	0	0	0	1	1	1	1	1	0	0	0	1
ABCA10	0.739379	0.229971	0.170036	0	0	0	0	0	0	0	0	0	0	0	0
ABCA12	0.31802	-0.822737	-0.261647	0	0	0	0	1	0	0	1	0	0	0	1
ABCA13	0.996116	1.61181	1.60555	0	0	0	0	0	0	0	0	0	0	0	1
ABCA2	0.664694	1.03056	0.68501	0	0	0	0	0	1	1	1	0	0	0	1
ABCA3	1.06785	-0.102288	-0.109228	0	0	0	0	0	0	0	0	0	0	0	1
ABCA4	1.25565	-0.430696	-0.540805	0	0	0	0	0	0	0	0	0	0	0	1
ABCA5	8.95966	-0.211107	-1.89145	1	0	0	0	0	0	0	0	0	0	0	1
ABCA6	10.3652	0.0233379	0.241901	1	0	0	0	0	0	0	0	0	0	0	1
ABCA7	1.04745	0.628578	0.658407	0	0	0	0	0	0	0	0	0	0	0	1
ABCA8	10.9308	-0.729945	-7.97885	1	0	0	0	0	0	0	0	0	0	0	1
ABCA9	2.13633	-0.0225444	-0.0481624	0	0	0	0	0	0	0	0	0	0	0	1
ABCB1	0.210168	0.852298	0.179126	0	0	0	0	0	1	1	1	0	0	0	1
ABCB10	0.561907	-0.0336939	-0.0189328	0	0	0	0	0	0	0	0	0	0	0	1
ABCB11	-0.715755	0.445201	-0.318655	0	0	0	0	0	1	1	1	0	0	0	1
ABCB4	0.927976	-0.0365633	-0.0339298	0	0	0	0	0	1	1	1	0	0	0	1
ABCB5	1.41392	-0.0568257	-0.0803468	0	0	0	0	0	0	0	0	0	0	0	1
ABCB6	0.195763	0.566198	0.110841	0	1	0	0	0	0	0	0	0	0	0	1
ABCB7	0.204603	-0.766293	-0.156786	0	0	0	0	0	0	0	0	0	0	0	1
ABCB8	1.10067	11.329	12.4694	0	1	0	0	0	0	0	0	0	0	0	1
ABCB9	0.946706	0.709016	0.67123	0	0	0	0	0	0	0	0	0	0	0	1
ABCC1	0.681773	0.446161	0.30418	0	0	0	0	0	0	0	0	0	0	0	1
ABCC10	1.76293	0.377996	0.666379	0	0	0	0	0	1	1	1	0	0	0	1
ABCC11	1.69348	0.102675	0.173878	0	0	0	0	0	0	0	0	0	0	0	0
ABCC12	1.38922	0.100446	0.139542	0	0	0	0	0	0	0	0	0	0	0	0
ABCC2	0.428304	1.72224	0.737641	0	0	0	0	0	0	0	0	0	0	0	1
ABCC3	0.260112	1.21744	0.31667	0	0	0	0	0	0	0	0	0	0	0	1
ABCC4	1.02777	0.647643	0.665626	0	0	0	0	0	1	1	1	0	0	0	1
ABCC5	1.3567	0.641935	0.870913	0	1	0	0	0	0	0	0	0	0	0	1
ABCC6	1.53166	-0.383614	-0.587568	0	0	0	0	0	0	0	0	0	0	0	1
ABCC8	0.914107	0.569368	0.520463	0	1	0	0	0	0	0	0	0	0	0	1
ABCC9	0.908673	-0.0352756	-0.032054	0	0	0	0	0	1	1	1	0	0	0	1
ABCD1	0.472494	1.10796	0.523503	0	0	0	0	0	0	0	0	0	0	0	1
ABCD2	1.27062	0.30418	0.386496	0	0	0	0	0	0	0	0	0	0	0	1
ABCD3	1.1442	-1.22733	-1.40431	0	0	0	0	0	0	1	1	0	0	0	1
ABCD4	1.40972	-0.182457	-0.257213	0	0	0	0	0	0	0	0	0	0	0	1
ABCE1	0.609423	-0.57872	-0.352685	0	1	0	0	0	0	0	0	0	0	0	1
ABCF1	0.748799	0.492965	0.369132	0	0	0	0	0	0	0	0	0	0	0	1
ABCF2	1.35595	1.159	1.57155	0	0	0	0	0	0	0	0	0	0	0	0
ABCF3	2.35858	1.34229	3.16588	0	0	0	0	0	0	0	0	0	0	0	0
ABCG1	1.28852	-0.0248719	-0.0320479	0	0	0	0	0	1	0	1	0	0	0	1
ABCG2	0.409353	0.796436	0.326023	0	1	0	0	0	0	0	0	0	0	0	1
ABCG4	0.84869	0.956656	0.811904	0	1	0	0	0	0	0	0	0	0	0	1
ABCG5	1.02444	0.754521	0.772958	0	0	0	0	0	1	0	1	0	0	0	1
ABCG8	1.2596	0.881035	1.10975	0	0	0	0	0	0	0	0	0	0	0	1
ABHD1	-1.52124	1.00794	-1.53332	0	0	0	0	0	0	0	0	0	0	0	0
ABHD10	0.033913	0.0303553	0.00102944	0	0	0	0	0	0	0	0	0	0	0	1
ABHD11	-0.899	0.97616	-0.877567	0	0	0	0	0	1	1	1	0	0	0	1
ABHD12	-0.290922	1.9988	-0.581495	0	1	0	0	0	0	0	0	0	0	0	1
ABHD12B	-0.653462	2.37429	-1.55151	0	0	0	0	0	0	0	0	0	0	0	1
ABHD13	-0.918542	0.630373	-0.579024	0	0	0	0	0	0	0	0	0	0	0	1
ABHD14A	-0.318506	2.76508	-0.880696	0	0	0	0	0	0	0	0	0	0	0	1
ABHD14A-ACY1	-0.270804	-0.439047	0.118896	0	0	0	0	0	0	0	0	0	0	0	0
ABHD14B	-0.892375	0.866098	-0.772884	0	0	0	0	0	0	0	0	0	0	0	0
ABHD15	-0.832918	0.140169	-0.116749	0	0	0	0	0	0	0	0	0	0	0	1
ABHD16A	-0.111249	0.328266	-0.0365195	0	0	0	0	0	1	1	1	0	0	0	1
ABHD16B	-0.65005	0.886803	-0.576466	0	1	0	0	0	0	0	0	0	0	0	0
ABHD17A	-0.0501735	15.5717	-0.781286	0	1	0	0	0	0	0	0	0	0	0	1
ABHD17B	0.111953	1.24232	0.139082	0	0	0	0	0	0	0	0	0	0	0	1
ABHD17C	0.330437	8.35493	2.76078	0	1	0	0	0	0	0	0	0	0	0	1
ABHD18	-0.3139	-0.481643	0.151188	0	0	0	0	0	0	0	0	0	0	0	0
ABHD2	-0.845993	1.47707	-1.24959	0	0	0	0	0	0	0	0	0	0	0	1
ABHD3	-0.225409	-0.455217	0.10261	0	0	0	0	0	0	0	0	0	0	0	0
ABHD4	1.37398	1.19902	1.64743	0	0	0	0	0	0	0	0	0	0	0	1
ABHD5	1.61041	0.058204	0.0937322	0	0	0	0	0	1	1	1	0	0	0	1
ABHD6	0.580485	0.996165	0.578258	0	0	0	0	0	1	1	1	0	0	0	1
ABHD8	0.303336	1.33881	0.406109	0	0	0	0	0	1	0	1	0	0	0	1
ABI1	0.37156	-0.335949	-0.124825	0	0	0	0	0	0	0	0	0	0	0	1
ABI2	-0.0881257	1.44823	-0.127627	0	1	0	0	0	0	0	0	0	0	0	1
ABI3	0.399721	0.88344	0.353129	0	0	0	0	0	0	0	0	0	0	0	0
ABI3BP	2.04518	-0.845992	-1.73021	0	0	0	0	0	0	0	0	0	0	0	1
ABITRAM	0.00596394	-0.566638	-0.00337939	0	0	0	0	0	0	0	0	0	0	0	1
ABL1	1.64059	2.51591	4.12757	0	1	0	0	0	1	1	1	0	0	0	1
ABL2	0.657603	0.626298	0.411855	0	0	0	0	0	1	1	1	0	0	0	1
ABLIM1	1.84769	1.15722	2.13819	0	0	0	0	0	0	0	0	0	0	0	1
ABLIM2	1.17266	1.00468	1.17815	0	0	0	0	0	0	0	0	0	0	0	1
ABLIM3	0.271831	0.152371	0.0414193	0	0	0	0	0	0	0	0	0	0	0	1
ABO	-0.40533	-0.5784	0.234443	0	0	0	0	0	0	0	0	0	0	0	1
ABR	11.1539	1.06945	11.9285	1	0	0	0	0	0	0	0	0	0	0	1
ABRA	-0.175287	-0.0136472	0.00239217	0	0	0	0	0	0	0	0	0	0	0	1
ABRACL	0.179378	0.897167	0.160932	0	0	0	0	0	0	0	0	0	0	0	0
ABRAXAS1	-0.172613	0.345935	-0.0597128	0	0	0	0	0	0	0	0	0	0	0	1
ABRAXAS2	-0.576685	-0.625379	0.360646	0	0	0	0	0	0	0	0	0	0	0	0
ABT1	0.105976	0.592383	0.0627781	0	1	0	0	0	0	0	0	0	0	0	0
ABTB1	-0.228845	1.07443	-0.245878	0	0	0	0	0	0	0	0	0	0	0	1
ABTB2	0.64746	-0.0903915	-0.0585249	0	0	0	0	0	0	0	0	0	0	0	1
AC002310.5	1.75874	1.71492	3.0161	0	0	0	0	0	0	0	0	0	0	0	0
AC002996.1	-0.651665	-0.570445	0.371739	0	0	0	0	0	0	0	0	0	0	0	0
AC003002.1	0.0404819	0.0618694	0.00250459	0	0	0	0	0	0	0	0	0	0	0	0
AC003688.1	-0.177543	1.94473	-0.345274	0	0	0	0	0	0	0	0	0	0	0	0
AC004080.3	-0.694302	3.41726	-2.37261	0	0	0	0	0	0	0	0	0	0	0	0
AC004223.3	1.8258	1.88218	3.43649	0	0	0	0	0	0	0	0	0	0	0	0
AC004691.2	1.67822	1.00979	1.69465	0	0	0	0	0	0	0	0	0	0	0	0
AC004754.1	-0.238344	0.344805	-0.0821822	0	0	0	0	0	0	0	0	0	0	0	0
AC004832.3	-0.526657	-0.42292	0.222734	0	0	0	0	0	0	0	0	0	0	0	0
AC004997.1	-0.384804	3.4237	-1.31745	0	0	0	0	0	0	0	0	0	0	0	0
AC005324.3	2.54439	2.03806	5.18562	0	0	0	0	0	0	0	0	0	0	0	0
AC005324.4	0.743019	1.02269	0.759878	0	0	0	0	0	0	0	0	0	0	0	0
AC005520.1	-0.737637	-0.504268	0.371967	0	0	0	0	0	0	0	0	0	0	0	0
AC005670.2	0.212213	2.41911	0.513365	0	0	0	0	0	0	0	0	0	0	0	0
AC005833.1	-0.434248	1.42489	-0.618756	0	0	0	0	0	0	0	0	0	0	0	0
AC005837.2	-0.581288	0.171472	-0.0996745	0	0	0	0	0	0	0	0	0	0	0	0
AC006486.1	1.31092	2.15822	2.82925	0	0	0	0	0	0	0	0	0	0	0	0
AC006538.2	-0.617553	3.05786	-1.88839	0	0	0	0	0	0	0	0	0	0	0	0
AC007192.1	1.69596	2.67133	4.53046	0	0	0	0	0	0	0	0	0	0	0	0
AC008575.1	-0.0850498	0.355893	-0.0302686	0	0	0	0	0	0	0	0	0	0	0	0
AC008764.1	-0.137314	-0.325496	0.0446951	0	0	0	0	0	0	0	0	0	0	0	0
AC008770.3	-0.596004	-0.342157	0.203927	0	0	0	0	0	0	0	0	0	0	0	0
AC008982.1	-0.00799752	-0.295084	0.00235994	0	0	0	0	0	0	0	0	0	0	0	0
AC010132.3	-0.560096	-0.795381	0.44549	0	0	0	0	0	0	0	0	0	0	0	0
AC010422.3	4.07362	0.607872	2.47624	0	0	0	0	0	0	0	0	0	0	0	0
AC010422.6	-0.651805	3.81826	-2.48876	0	0	0	0	0	0	0	0	0	0	0	0
AC010542.3	-0.757716	-0.421349	0.319263	0	0	0	0	0	0	0	0	0	0	0	0
AC011448.1	-0.0918659	0.921878	-0.0846892	0	0	0	0	0	0	0	0	0	0	0	0
AC011455.3	3.13531	1.15332	3.61601	0	0	0	0	0	0	0	0	0	0	0	0
AC011462.1	-0.815672	-0.577432	0.470995	0	0	0	0	0	0	0	0	0	0	0	0
AC011473.4	-1.26507	0.138588	-0.175324	0	0	0	0	0	0	0	0	0	0	0	0
AC011479.1	0.730751	0.319607	0.233553	0	0	0	0	0	0	0	0	0	0	0	0
AC011604.2	-0.638959	0.555317	-0.354825	0	0	0	0	0	0	0	0	0	0	0	0
AC012184.2	-1.01139	0.91551	-0.925941	0	0	0	0	0	0	0	0	0	0	0	0
AC012254.2	-0.51681	-0.58523	0.302453	0	0	0	0	0	0	0	0	0	0	0	0
AC012309.1	-0.868206	-0.970667	0.842739	0	0	0	0	0	0	0	0	0	0	0	0
AC013269.1	-0.348869	0.00925546	-0.00322894	0	0	0	0	0	0	0	0	0	0	0	0
AC018523.2	0.697582	-0.471984	-0.329248	0	0	0	0	0	0	0	0	0	0	0	0
AC018755.2	-0.956089	-0.126457	0.120904	0	0	0	0	0	0	0	0	0	0	0	0
AC020909.1	-0.485471	-0.302682	0.146943	0	0	0	0	0	0	0	0	0	0	0	0
AC020915.1	-0.0132311	1.89685	-0.0250973	0	0	0	0	0	0	0	0	0	0	0	0
AC022335.1	-0.608166	0.0903113	-0.0549242	0	0	0	0	0	0	0	0	0	0	0	0
AC022826.2	-0.676609	-0.781602	0.528839	0	0	0	0	0	0	0	0	0	0	0	0
AC023055.1	-0.292257	0.301408	-0.0880885	0	0	0	0	0	0	0	0	0	0	0	0
AC023509.3	-0.4418	2.15948	-0.954059	0	0	0	0	0	0	0	0	0	0	0	0
AC026464.1	-0.399491	-0.232926	0.0930521	0	0	0	0	0	0	0	0	0	0	0	0
AC026464.3	-0.394545	-0.192881	0.0761	0	0	0	0	0	0	0	0	0	0	0	0
AC026464.4	-0.339877	-0.029287	0.00995398	0	0	0	0	0	0	0	0	0	0	0	0
AC026786.1	-0.968398	-0.452908	0.438595	0	0	0	0	0	0	0	0	0	0	0	0
AC034102.2	-0.607883	1.62549	-0.988106	0	0	0	0	0	0	0	0	0	0	0	0
AC037459.1	-0.617118	-0.373543	0.23052	0	0	0	0	0	0	0	0	0	0	0	0
AC040162.1	-0.473536	0.178529	-0.0845398	0	0	0	0	0	0	0	0	0	0	0	0
AC048338.1	0.207359	0.162324	0.0336593	0	0	0	0	0	0	0	0	0	0	0	0
AC067968.1	1.85596	-0.324107	-0.60153	0	0	0	0	0	0	0	0	0	0	0	0
AC068234.1	-0.725306	0.250696	-0.181832	0	0	0	0	0	0	0	0	0	0	0	0
AC068533.4	-0.192867	2.42029	-0.466796	0	0	0	0	0	0	0	0	0	0	0	0
AC068775.1	-0.313197	0.5607	-0.175609	0	0	0	0	0	0	0	0	0	0	0	0
AC068775.2	-1.10247	-0.958278	1.05647	0	0	0	0	0	0	0	0	0	0	0	0
AC068896.1	3.45146	0.561496	1.93798	0	0	0	0	0	0	0	0	0	0	0	0
AC073610.2	0.319106	1.80084	0.574657	0	0	0	0	0	0	0	0	0	0	0	0
AC078927.1	-0.762971	0.893468	-0.68169	0	0	0	0	0	0	0	0	0	0	0	0
AC090527.2	-0.529243	0.630624	-0.333753	0	0	0	0	0	0	0	0	0	0	0	0
AC091167.3	-0.578413	0.761504	-0.440463	0	0	0	0	0	0	0	0	0	0	0	0
AC092143.1	-0.684493	1.58528	-1.08511	0	0	0	0	0	0	0	0	0	0	0	0
AC092647.5	-0.394605	-0.593998	0.234394	0	0	0	0	0	0	0	0	0	0	0	0
AC093155.3	3.21316	1.97539	6.34725	0	0	0	0	0	0	0	0	0	0	0	0
AC093525.2	0.47145	0.96601	0.455425	0	0	0	0	0	0	0	0	0	0	0	0
AC099329.3	-0.721507	-0.0586135	0.0422901	0	0	0	0	0	0	0	0	0	0	0	0
AC099811.2	-0.574657	-0.0313282	0.018003	0	0	0	0	0	0	0	0	0	0	0	0
AC099850.2	-0.210236	0.272949	-0.0573837	0	0	0	0	0	0	0	0	0	0	0	0
AC100868.1	-0.594328	-0.316723	0.188238	0	0	0	0	0	0	0	0	0	0	0	0
AC104831.1	-0.028082	-0.301304	0.00846121	0	0	0	0	0	0	0	0	0	0	0	0
AC105001.2	2.59156	3.52406	9.13283	0	0	0	0	0	0	0	0	0	0	0	0
AC108488.2	-0.43889	3.84334	-1.6868	0	0	0	0	0	0	0	0	0	0	0	0
AC110275.1	-0.651707	0.649577	-0.423334	0	0	0	0	0	0	0	0	0	0	0	0
AC113554.2	-0.393253	0.647984	-0.254822	0	0	0	0	0	0	0	0	0	0	0	0
AC129492.3	0.418116	0.0863175	0.0360908	0	0	0	0	0	0	0	0	0	0	0	0
AC135050.2	0.672348	-0.362967	-0.24404	0	0	0	0	0	0	0	0	0	0	0	0
AC135068.1	2.37004	-0.384131	-0.910405	0	0	0	0	0	0	0	0	0	0	0	0
AC135178.2	2.2207	1.8647	4.14094	0	0	0	0	0	0	0	0	0	0	0	0
AC138696.1	1.63745	0.762905	1.24922	0	0	0	0	0	0	0	0	0	0	0	0
AC138811.2	5.6146	1.69748	9.53066	0	0	0	0	0	0	0	0	0	0	0	0
AC138894.1	1.57774	1.071	1.68976	0	0	0	0	0	0	0	0	0	0	0	0
AC138969.1	-0.529988	0.82851	-0.4391	0	0	0	0	0	0	0	0	0	0	0	0
AC139530.2	0.19755	0.519095	0.102547	0	0	0	0	0	0	0	0	0	0	0	0
AC245033.1	-0.402211	0.0164911	-0.00663292	0	0	0	0	0	0	0	0	0	0	0	0
ACAA1	3.66264	0.0318954	0.116821	0	0	0	0	0	0	0	0	0	0	0	1
ACAA2	-0.923049	-1.01198	0.934108	0	0	0	0	0	0	0	0	0	0	0	0
ACACA	-0.0776459	0.0557809	-0.00433116	0	0	0	1	1	0	0	1	0	0	0	1
ACACB	-0.524668	-0.0865991	0.0454358	0	0	0	0	0	1	1	1	0	0	0	1
ACAD10	-0.887682	-0.636068	0.564627	0	0	0	0	0	0	0	0	0	0	0	1
ACAD11	-0.208061	-0.169427	0.035251	0	0	0	0	0	1	0	1	0	0	0	1
ACAD8	1.54833	0.0370319	0.0573377	0	0	0	0	0	0	0	0	0	0	0	1
ACAD9	0.0478773	-0.609519	-0.0291821	0	0	0	0	0	0	0	0	0	0	0	0
ACADL	1.10081	-0.747004	-0.822311	0	0	0	0	0	0	0	0	0	0	0	1
ACADM	-1.46526	-1.50036	2.19843	0	0	0	0	0	0	0	0	0	0	0	1
ACADS	-0.133678	0.0843374	-0.0112741	0	0	0	0	0	0	0	0	0	0	0	1
ACADSB	-0.404582	-0.643671	0.260418	0	0	0	0	0	0	0	0	0	0	0	1
ACADVL	0.244052	1.47378	0.359679	0	0	0	0	0	1	1	1	0	0	0	1
ACAN	0.360319	2.91894	1.05175	0	0	0	0	0	1	1	1	1	0	1	1
ACAP1	-0.0905139	0.75726	-0.0685425	0	0	0	0	0	0	0	0	0	0	0	1
ACAP2	0.244977	-0.12927	-0.0316683	0	1	0	0	0	0	0	0	0	0	0	1
ACAP3	-0.917979	1.81137	-1.6628	0	0	0	0	0	1	0	1	0	0	0	1
ACAT1	-0.57455	-1.16487	0.669279	0	0	0	0	0	0	0	0	0	0	0	1
ACBD3	0.25094	-0.482381	-0.121049	0	0	0	0	0	0	0	0	0	0	0	1
ACBD4	-0.822242	1.563	-1.28516	0	0	0	0	0	0	0	0	0	0	0	0
ACBD5	1.3633	0.381671	0.520332	0	0	0	0	0	1	1	1	0	0	0	1
ACBD6	-0.135364	-0.589397	0.0797831	0	0	0	0	0	0	0	0	0	0	0	0
ACBD7	-0.600524	1.00086	-0.601042	0	0	0	0	0	0	0	0	0	0	0	0
ACCS	0.147202	-0.242443	-0.0356882	0	0	0	0	0	0	0	0	0	0	0	0
ACCSL	-0.799388	0.0754763	-0.0603349	0	0	0	0	0	0	0	0	0	0	0	0
ACD	-0.657581	1.12094	-0.737112	0	0	0	0	0	0	0	0	0	0	0	1
ACE	2.7309	-0.369995	-1.01042	0	1	0	0	0	1	1	1	0	0	0	1
ACE2	1.77845	0.511114	0.908989	0	0	0	0	0	1	0	1	0	0	0	1
ACER1	-0.836603	0.114873	-0.0961028	0	0	0	0	0	1	1	1	0	0	0	1
ACER2	-0.654559	1.52319	-0.997014	0	0	0	0	0	0	0	0	0	0	0	1
ACER3	-1.02076	-0.525087	0.535989	0	0	0	0	0	0	0	0	0	0	0	1
ACHE	-0.215737	3.81723	-0.823518	0	0	0	0	0	1	1	1	0	0	0	1
ACIN1	0.236209	2.17371	0.513451	0	0	0	0	0	0	0	0	0	0	0	0
ACKR1	1.15348	-0.353803	-0.408103	0	0	0	0	0	0	0	0	0	0	0	1
ACKR2	-0.351682	-0.941068	0.330957	0	0	0	0	0	0	0	0	0	0	0	1
ACKR3	1.18948	-0.99421	-1.1826	0	0	0	0	0	0	0	0	0	0	0	1
ACKR4	-0.260431	-0.650483	0.169406	0	0	0	0	0	0	0	0	0	0	0	1
ACLY	-1.38413	-0.743203	1.02869	0	0	0	0	0	0	0	0	0	0	0	1
ACMSD	-1.15891	-0.4229	0.490102	0	1	0	0	0	0	0	0	0	0	0	1
ACO1	-2.00274	0.547035	-1.09557	0	0	0	0	0	0	0	0	0	0	0	1
ACO2	-1.48813	2.96353	-4.41012	0	0	0	0	0	0	0	0	0	0	0	0
ACOD1	-0.145578	1.51362	-0.220349	0	0	0	0	0	0	0	0	0	0	0	1
ACOT1	-0.675712	0.396598	-0.267986	0	0	0	0	0	0	0	0	0	0	0	1
ACOT11	0.230425	0.582745	0.134279	0	0	0	0	0	1	1	1	0	0	0	1
ACOT12	-0.543593	-0.624675	0.339569	0	0	0	0	0	0	0	0	0	0	0	0
ACOT13	0.488714	0.00635551	0.00310603	0	0	0	0	0	1	1	1	0	0	0	1
ACOT2	0.5207	-0.729426	-0.379812	0	0	0	0	0	0	0	0	0	0	0	1
ACOT4	-0.625067	0.111837	-0.0699056	0	0	0	0	0	0	0	0	0	0	0	0
ACOT6	-0.680365	1.20349	-0.81881	0	0	0	0	0	0	0	0	0	0	0	1
ACOT7	0.324258	0.358644	0.116293	0	0	0	0	0	0	1	1	0	0	0	1
ACOT8	0.664295	0.121267	0.0805574	0	0	0	0	0	0	0	0	0	0	0	0
ACOT9	-0.566416	-1.04376	0.591202	0	0	0	0	0	0	0	0	0	0	0	0
ACOX1	-0.429954	-0.936124	0.402491	0	1	0	0	0	1	1	1	0	0	0	1
ACOX2	-0.145055	-0.920369	0.133505	0	0	0	0	0	0	0	0	0	0	0	0
ACOX3	-0.352346	-0.632876	0.222991	0	0	0	0	0	0	0	0	0	0	0	1
ACOXL	0.976322	-0.288588	-0.281755	0	0	0	0	0	0	0	0	0	0	0	1
ACP2	0.634796	3.81405	2.42114	0	1	0	0	0	1	1	1	0	0	0	1
ACP4	-0.543989	0.597798	-0.325196	0	0	0	0	0	0	0	0	0	0	0	1
ACP5	-1.87641	0.618698	-1.16093	0	0	0	0	0	0	0	0	0	0	0	1
ACP6	0.312908	1.99541	0.62438	0	0	0	0	0	0	0	0	0	0	0	1
ACP7	0.135441	2.10858	0.285589	0	0	0	0	0	0	0	0	0	0	0	0
ACPP	0.478382	0.47963	0.229447	0	0	0	0	0	0	0	0	0	0	0	1
ACR	-0.337011	0.431591	-0.145451	0	0	0	0	0	0	0	0	0	0	0	1
ACRBP	-0.626365	-1.01572	0.63621	0	0	0	0	0	0	0	0	0	0	0	1
ACRV1	-0.208756	-0.395939	0.0826544	0	0	0	0	0	0	0	0	0	0	0	0
ACSBG1	1.18622	2.00658	2.38023	0	0	0	0	0	0	0	0	0	0	0	1
ACSBG2	-0.58179	0.480967	-0.279822	0	0	0	0	0	0	0	0	0	0	0	1
ACSF2	-0.535157	0.371834	-0.198989	0	0	0	0	0	0	0	0	0	0	0	1
ACSF3	-0.251305	0.350464	-0.0880733	0	0	0	0	0	0	0	0	0	0	0	0
ACSL1	-0.43506	-1.038	0.451594	0	0	0	0	0	0	1	1	0	0	0	1
ACSL3	-0.166128	-1.15251	0.191465	0	0	0	0	0	1	1	1	0	0	0	1
ACSL4	-1.10273	-1.81394	2.00028	0	0	0	0	0	1	1	1	0	0	0	1
ACSL5	-0.479627	-0.265918	0.127542	0	0	0	0	0	0	0	0	0	0	0	1
ACSL6	0.375444	-1.19605	-0.449051	0	0	0	0	0	0	0	0	0	0	0	1
ACSM1	0.034404	-0.512479	-0.0176313	0	0	0	0	0	0	0	0	0	0	0	0
ACSM2A	-0.607837	-1.10823	0.673623	0	0	0	0	0	0	0	0	0	0	0	1
ACSM2B	-0.782817	-0.946232	0.740726	0	0	0	0	0	0	0	0	0	0	0	1
ACSM3	-0.228134	-0.975713	0.222593	0	0	0	0	0	0	0	0	0	0	0	1
ACSM4	0.140268	0.00422883	0.000593167	0	0	0	0	0	0	0	0	0	0	0	1
ACSM5	0.514808	0.0260962	0.0134345	0	1	0	0	0	0	0	0	0	0	0	0
ACSM6	0.297264	0.256761	0.0763258	0	0	0	0	0	0	0	0	0	0	0	0
ACSS1	-1.38614	-0.148553	0.205915	0	1	0	0	0	1	0	1	0	0	0	1
ACSS2	-1.56164	-0.0327839	0.0511966	0	0	0	0	0	0	0	0	0	0	0	0
ACSS3	0.703594	-0.747947	-0.526251	0	0	0	0	0	0	0	0	0	0	0	0
ACTA1	0.647665	1.98244	1.28396	0	0	0	0	0	1	1	1	0	0	0	1
ACTA2	-1.08895	0.667556	-0.726932	0	0	0	0	0	0	0	0	0	0	0	1
ACTB	-0.234203	0.613761	-0.143745	0	1	0	0	0	1	1	1	0	0	0	1
ACTBL2	-0.841159	0.454726	-0.382497	0	0	0	0	0	0	0	0	0	0	0	0
ACTC1	0.912136	0.959701	0.875377	0	0	0	0	0	1	0	1	0	0	0	1
ACTG1	-1.38411	0.50774	-0.702765	0	0	0	0	0	1	1	1	0	0	0	1
ACTG2	-0.105662	1.39776	-0.14769	0	0	0	0	0	0	0	0	0	0	0	1
ACTL10	-1.53699	1.41012	-2.16734	0	0	0	0	0	0	0	0	0	0	0	1
ACTL6A	-0.490538	0.132595	-0.0650431	0	0	0	0	0	0	0	0	0	0	0	1
ACTL6B	-0.0583562	1.28948	-0.075249	0	0	0	0	0	0	0	0	0	0	0	1
ACTL7A	0.926016	-0.887705	-0.822029	0	0	0	0	0	0	0	0	0	0	0	1
ACTL7B	-0.0340269	-0.991036	0.0337219	0	0	0	0	0	0	0	0	0	0	0	1
ACTL8	1.04649	0.637127	0.666751	0	0	0	0	0	0	0	0	0	0	0	0
ACTL9	0.186363	-0.187592	-0.0349601	0	0	0	0	0	0	0	0	0	0	0	1
ACTN1	1.92766	1.07081	2.06417	0	0	0	0	0	0	0	0	0	0	0	0
ACTN2	0.315259	0.759469	0.239429	0	0	0	0	0	0	0	0	0	0	0	0
ACTN3	0.612633	-0.372731	-0.228348	0	0	0	0	0	0	0	0	0	0	0	1
ACTN4	-0.808442	1.93362	-1.56322	0	0	0	0	0	1	1	1	0	0	0	1
ACTR10	-0.542012	-0.424719	0.230203	0	0	0	0	0	0	0	0	0	0	0	0
ACTR1A	-0.254139	0.326357	-0.0829399	0	0	0	0	0	0	0	0	0	0	0	0
ACTR1B	-0.806712	0.812294	-0.655287	0	0	0	0	0	0	0	0	0	0	0	0
ACTR2	-0.432114	0.730305	-0.315575	0	0	0	0	0	0	0	0	0	0	0	1
ACTR3	0.0478778	-1.03389	-0.0495003	0	0	0	0	0	0	0	0	0	0	0	1
ACTR3B	-0.17415	0.721172	-0.125592	0	0	0	0	0	0	0	0	0	0	0	0
ACTR3C	0.161387	0.403568	0.0651306	0	0	0	0	0	0	0	0	0	0	0	0
ACTR5	0.489136	0.203435	0.0995071	0	0	0	1	1	0	0	1	0	0	0	1
ACTR6	0.291776	-0.972287	-0.28369	0	0	0	0	0	0	0	0	0	0	0	1
ACTR8	-0.751836	1.34693	-1.01267	0	0	0	1	1	0	0	1	0	0	0	1
ACTRT1	0.775045	-0.0921274	-0.0714028	0	0	0	0	0	0	0	0	0	0	0	1
ACTRT2	-0.876958	-0.250067	0.219299	0	0	0	0	0	0	0	0	0	0	0	0
ACTRT3	-0.872299	-1.62485	1.41736	0	0	0	0	0	0	0	0	0	0	0	1
ACVR1	1.32436	1.01123	1.33923	0	0	0	1	1	0	0	1	0	0	0	1
ACVR1B	0.570533	1.30199	0.74283	0	0	0	0	0	0	0	0	0	0	0	1
ACVR1C	-0.903217	0.49743	-0.449287	0	0	0	0	0	0	0	0	0	0	0	1
ACVR2A	-1.36614	0.256416	-0.350301	0	0	0	1	1	0	0	1	0	0	0	1
ACVR2B	0.570727	0.547296	0.312357	0	1	0	0	0	0	0	0	0	0	0	1
ACVRL1	0.303036	4.10143	1.24288	0	0	0	0	0	1	1	1	0	0	0	1
ACY1	-1.76788	0.829316	-1.46613	0	0	0	0	0	0	0	0	0	0	0	1
ACY3	-1.22173	-0.50445	0.6163	0	0	0	0	0	0	0	0	0	0	0	0
ACYP1	0.42002	-0.182157	-0.0765095	0	0	0	0	0	0	0	0	0	0	0	0
ACYP2	-0.186494	-0.131912	0.0246008	0	0	0	0	0	0	0	0	0	0	0	0
AD000671.2	-0.617176	-0.0693587	0.0428065	0	0	0	0	0	0	0	0	0	0	0	0
ADA	1.35175	0.525064	0.709758	0	0	0	0	0	1	1	1	0	0	0	1
ADA2	-0.450704	0.621582	-0.28015	0	0	0	0	0	0	0	0	0	0	0	0
ADAD1	-0.631284	-1.03058	0.65059	0	0	0	0	0	0	0	0	0	0	0	1
ADAD2	-2.0247	-1.26605	2.56337	0	0	0	0	0	0	0	0	0	0	0	1
ADAL	1.44691	0.971663	1.40591	0	0	0	0	0	0	0	0	0	0	0	1
ADAM10	0.700142	0.157929	0.110573	0	1	0	1	1	0	0	1	0	0	0	1
ADAM11	0.190505	0.777149	0.148051	0	0	0	0	0	0	0	0	0	0	0	1
ADAM12	-0.0551003	-0.259858	0.0143183	0	0	0	0	0	0	0	0	0	0	0	1
ADAM15	-1.43174	2.15394	-3.0839	0	1	0	0	0	0	0	0	0	0	0	1
ADAM17	-0.386683	0.30722	-0.118797	0	0	0	0	1	1	1	1	0	0	0	1
ADAM18	-1.2645	-0.802238	1.01443	0	0	0	0	0	0	0	0	0	0	0	1
ADAM19	0.651883	-0.391649	-0.255309	0	0	0	0	0	0	0	0	0	0	0	1
ADAM1A	-0.245646	0.17969	-0.0441402	0	0	0	0	0	0	0	0	0	0	0	1
ADAM2	0.626204	0.370349	0.231914	0	0	0	0	0	0	0	0	0	0	0	1
ADAM20	-1.02892	-0.757324	0.779222	0	0	0	0	0	0	0	0	0	0	0	1
ADAM21	1.86958	0.795011	1.48633	0	0	0	0	0	0	0	0	0	0	0	1
ADAM22	-0.00349723	4.7208	-0.0165098	0	0	0	0	0	1	1	1	0	0	0	1
ADAM28	-0.181893	-0.231376	0.0420856	0	0	0	0	0	0	0	0	0	0	0	1
ADAM29	-0.381891	-1.20748	0.461128	0	0	0	0	0	0	0	0	0	0	0	0
ADAM30	-1.46388	-0.0318392	0.0466087	0	0	0	0	0	0	0	0	0	0	0	0
ADAM32	2.46657	-0.960376	-2.36884	0	0	0	0	0	0	1	1	0	0	0	1
ADAM33	-1.08421	1.56923	-1.70137	0	0	0	0	0	0	0	0	0	0	0	1
ADAM7	-0.770662	-0.48655	0.374966	0	0	0	0	0	0	0	0	0	0	0	1
ADAM8	-0.881561	0.952198	-0.83942	0	0	0	0	0	0	0	0	0	0	0	1
ADAM9	0.285919	-1.05832	-0.302594	0	0	0	0	0	0	0	0	0	0	0	1
ADAMDEC1	-2.21648	-0.497646	1.10302	0	0	0	0	0	1	0	1	0	0	0	1
ADAMTS1	0.150748	-0.248153	-0.0374087	0	0	0	0	0	1	1	1	0	0	0	1
ADAMTS10	-0.645422	-0.68006	0.438925	0	0	0	0	0	1	1	1	0	0	0	1
ADAMTS12	10.0483	0.729118	7.32638	1	0	0	0	0	0	0	0	0	0	0	1
ADAMTS13	0.844526	-0.241351	-0.203827	0	0	0	0	0	0	0	0	0	0	0	1
ADAMTS14	-0.00942778	1.35109	-0.0127377	0	0	0	0	0	0	0	0	0	0	0	1
ADAMTS15	0.332928	0.188192	0.0626543	0	0	0	0	0	0	0	0	0	0	0	1
ADAMTS16	0.21665	0.200669	0.0434748	0	0	0	0	0	0	0	0	0	0	0	1
ADAMTS17	0.30636	0.342642	0.104972	0	0	0	0	0	1	1	1	0	0	0	1
ADAMTS18	0.173807	0.150885	0.0262249	0	0	0	0	0	1	0	1	0	0	0	1
ADAMTS19	0.334292	3.40168	1.13715	0	0	0	0	0	0	0	0	0	0	0	1
ADAMTS2	0.055042	-1.11848	-0.0615635	0	0	0	0	0	0	0	0	0	0	0	1
ADAMTS20	-1.01223	-0.520884	0.527255	0	0	0	0	0	0	0	0	0	0	0	1
ADAMTS3	0.063935	0.172873	0.0110526	0	0	0	0	0	0	0	0	0	0	0	1
ADAMTS4	0.376507	1.35385	0.509736	0	0	0	0	0	0	0	0	0	0	0	1
ADAMTS5	0.334479	0.731624	0.244713	0	0	0	0	0	0	0	0	0	0	0	1
ADAMTS6	-0.229505	-0.754604	0.173185	0	0	0	0	0	0	0	0	0	0	0	1
ADAMTS7	-0.844778	1.02318	-0.864358	0	0	0	0	0	0	0	0	0	0	0	1
ADAMTS8	0.292809	0.314927	0.0922133	0	0	0	0	0	0	0	0	0	0	0	0
ADAMTS9	0.0196952	0.694456	0.0136775	0	0	0	1	1	0	0	1	0	0	0	1
ADAMTSL1	0.29082	-0.00773286	-0.00224887	0	0	0	0	0	0	0	0	0	0	0	0
ADAMTSL2	-0.844402	1.335	-1.12728	0	0	0	0	0	0	0	0	0	0	0	1
ADAMTSL3	0.367139	-0.223975	-0.0822299	0	0	0	0	0	0	0	0	0	0	0	1
ADAMTSL4	-0.0634089	-0.308852	0.0195839	0	0	0	0	0	0	0	0	0	0	0	1
ADAMTSL5	0.0470684	1.27459	0.0599929	0	0	0	0	0	0	0	0	0	0	0	1
ADAP1	1.10987	0.366562	0.406837	0	0	0	0	0	0	0	0	0	0	0	1
ADAP2	-1.48735	-1.27567	1.89736	0	0	0	0	0	0	0	0	0	0	0	0
ADAR	-1.83765	1.34019	-2.46281	0	0	0	1	1	1	0	1	0	0	0	1
ADARB1	-1.06789	10.992	-11.7383	0	1	0	0	0	1	1	1	0	0	0	1
ADARB2	-1.23756	0.0107281	-0.0132766	0	1	0	0	0	0	0	0	0	0	0	1
ADAT1	-0.736167	1.72989	-1.27349	0	0	0	0	0	0	0	0	0	0	0	0
ADAT2	-0.77756	-0.368121	0.286236	0	0	0	0	0	0	0	0	0	0	0	0
ADAT3	-0.10292	0.613715	-0.0631638	0	0	0	0	0	0	0	0	0	0	0	0
ADCK1	0.769762	0.600724	0.462415	0	0	0	0	0	0	0	0	0	0	0	1
ADCK2	1.02956	1.14528	1.17914	0	0	0	0	0	1	1	1	0	0	0	1
ADCK5	-0.611327	-0.28296	0.172981	0	0	0	0	0	0	0	0	0	0	0	1
ADCY1	0.218642	1.10715	0.24207	0	0	0	0	0	0	0	0	0	0	0	1
ADCY10	-0.782797	-1.08877	0.852282	0	0	0	0	0	0	0	0	0	0	0	1
ADCY2	0.751792	0.701871	0.527661	0	0	0	0	0	0	0	0	0	0	0	1
ADCY4	-0.219944	-0.410263	0.0902349	0	0	0	0	0	0	0	0	0	0	0	1
ADCY5	0.433259	-0.246652	-0.106864	0	0	0	0	0	0	0	0	0	0	0	1
ADCY6	-0.600375	0.812388	-0.487738	0	0	0	0	0	0	0	0	0	0	0	1
ADCY7	0.896989	0.0817631	0.0733406	0	0	0	0	0	0	0	0	0	0	0	1
ADCY8	0.19553	0.170653	0.0333679	0	0	0	0	0	1	0	1	0	0	0	1
ADCY9	0.324478	18.0335	5.85147	0	1	0	0	0	0	0	0	0	0	0	1
ADCYAP1	2.30557	0.0580188	0.133766	0	1	0	0	0	1	1	1	0	0	0	1
ADCYAP1R1	1.064	0.247651	0.2635	0	0	0	0	0	1	1	1	0	0	0	1
ADD1	0.274578	1.11869	0.307168	0	0	0	0	0	1	1	1	0	0	0	1
ADD2	0.0877527	1.90462	0.167136	0	0	0	0	0	0	0	0	0	0	0	1
ADD3	2.02017	2.01361	4.06785	0	0	0	0	0	0	0	0	0	0	0	1
ADGB	-0.0322032	-1.26523	0.0407444	0	0	0	0	0	0	0	0	0	0	0	1
ADGRA1	-0.257968	0.180124	-0.0464663	0	0	0	0	0	0	1	1	0	0	0	1
ADGRA2	0.327648	-0.209502	-0.0686431	0	0	0	0	0	0	0	0	0	0	0	1
ADGRA3	0.850289	0.368664	0.313471	0	0	0	0	0	0	0	0	0	0	0	1
ADGRB1	-0.625355	0.743897	-0.465199	0	0	0	0	0	0	0	0	0	0	0	1
ADGRB2	-0.42803	0.785823	-0.336356	0	0	0	0	0	0	0	0	0	0	0	1
ADGRB3	0.248425	0.774196	0.19233	0	0	0	0	0	0	0	0	0	0	0	1
ADGRD1	-0.631197	0.175296	-0.110646	0	0	0	0	0	0	0	0	0	0	0	1
ADGRD2	-0.71399	-0.754765	0.538895	0	0	0	0	0	0	0	0	0	0	0	0
ADGRE1	-0.702227	-0.924656	0.649318	0	0	0	0	0	0	0	0	0	0	0	1
ADGRE2	2.53082	-0.670437	-1.69676	0	0	0	0	0	0	0	0	0	0	0	1
ADGRE3	-1.02101	-0.439144	0.448371	0	0	0	0	0	0	0	0	0	0	0	0
ADGRE5	0.924753	1.61098	1.48976	0	0	0	0	0	0	0	0	0	0	0	1
ADGRF1	-0.277465	-1.0837	0.30069	0	0	0	0	0	0	0	0	0	0	0	0
ADGRF2	-0.71844	-0.704309	0.506003	0	0	0	0	0	0	0	0	0	0	0	0
ADGRF3	-0.700142	0.0115818	-0.0081089	0	0	0	0	0	0	0	0	0	0	0	0
ADGRF4	-0.710001	-0.739519	0.525059	0	0	0	0	0	0	0	0	0	0	0	1
ADGRF5	-0.149894	-1.42632	0.213797	0	0	0	0	0	1	1	1	0	0	0	1
ADGRG1	0.551486	0.711074	0.392148	0	0	0	0	0	0	0	0	0	0	0	1
ADGRG2	-1.06554	-0.179838	0.191625	0	0	0	0	0	0	0	0	0	0	0	1
ADGRG3	-0.932583	-0.093357	0.0870631	0	0	0	0	0	0	0	0	0	0	0	1
ADGRG4	-0.866355	0.750617	-0.650301	0	0	0	0	0	0	0	0	0	0	0	0
ADGRG5	1.20787	0.216276	0.261233	0	0	0	0	0	1	0	1	0	0	0	1
ADGRG6	-0.402575	-0.471306	0.189736	0	0	0	0	0	1	0	1	0	0	0	1
ADGRG7	-0.53155	-0.781212	0.415253	0	0	0	0	0	1	1	1	0	0	0	1
ADGRL1	-0.57122	0.923734	-0.527655	0	0	0	0	0	0	0	0	0	0	0	1
ADGRL2	0.0107289	0.0713082	0.000765055	0	0	0	0	0	0	0	0	0	0	0	1
ADGRL3	-0.625902	1.57574	-0.986258	0	0	0	0	0	0	0	0	0	0	0	1
ADGRL4	0.788736	0.528962	0.417212	0	0	0	0	0	0	0	0	0	0	0	1
ADGRV1	-0.372718	0.287306	-0.107084	0	0	0	0	0	0	0	0	0	0	0	1
ADH1A	-0.774861	-0.73293	0.567919	0	0	0	0	0	1	1	1	0	0	0	1
ADH1B	0.477167	-0.902851	-0.430811	0	0	0	0	0	1	1	1	0	0	0	1
ADH1C	1.40219	-1.01658	-1.42544	0	1	0	0	0	1	1	1	0	0	0	1
ADH4	-1.21908	-1.4052	1.71306	0	0	0	0	0	0	0	0	0	0	0	0
ADH5	-1.24223	-0.90496	1.12417	0	0	0	0	0	0	0	0	0	0	0	1
ADH6	-1.58851	0.990063	-1.57272	0	0	0	0	0	0	0	0	0	0	0	0
ADH7	-1.34078	-1.30418	1.74862	0	0	0	0	0	1	1	1	0	0	0	1
ADHFE1	-1.27986	0.339898	-0.435021	0	0	0	0	0	0	0	0	0	0	0	0
ADI1	-1.86823	0.152984	-0.285809	0	0	0	0	0	0	0	0	0	0	0	0
ADIG	0.132323	-0.180384	-0.0238689	0	0	0	0	0	1	1	1	0	0	0	1
ADIPOQ	0.102596	-0.608738	-0.0624537	0	0	0	0	0	1	1	1	0	0	0	1
ADIPOR1	1.94207	0.857116	1.66458	0	0	0	0	0	1	0	1	0	0	0	1
ADIPOR2	-0.376007	0.493231	-0.185458	0	0	0	0	0	1	1	1	0	0	0	1
ADIRF	-0.119854	0.24416	-0.0292636	0	0	0	0	0	0	0	0	0	0	0	0
ADK	-0.323554	0.966572	-0.312738	0	1	0	0	0	1	1	1	0	0	0	1
ADM	13.8016	-0.296202	-4.08807	1	0	0	0	0	0	0	0	0	0	0	1
ADM2	1.32764	0.334243	0.443755	0	0	0	0	0	0	0	0	0	0	0	1
ADM5	0.13919	3.45189	0.480467	0	0	0	0	0	0	0	0	0	0	0	0
ADNP	0.86233	-0.499	-0.430303	0	0	0	0	0	0	0	0	0	0	0	1
ADNP2	-0.618715	0.101125	-0.0625676	0	0	0	0	0	1	0	1	0	0	0	1
ADO	-0.623303	-0.0754288	0.047015	0	0	0	0	0	0	0	0	0	0	0	0
ADORA1	-0.468751	0.288457	-0.135215	0	0	0	0	0	0	1	1	0	0	0	1
ADORA2A	1.16657	-0.812667	-0.948034	0	0	0	0	0	0	1	1	0	1	1	1
ADORA2B	1.12732	15.9663	17.9992	0	1	0	0	0	0	0	0	0	0	0	1
ADORA3	-1.7765	-0.310635	0.551842	0	0	0	0	0	0	0	0	0	0	0	1
ADPGK	0.505357	11.4831	5.80304	0	1	0	0	0	0	1	1	0	0	0	1
ADPRH	-0.603889	-0.617172	0.372703	0	0	0	0	0	0	0	0	0	0	0	1
ADPRHL1	1.52378	-0.042455	-0.064692	0	0	0	0	0	0	0	0	0	0	0	1
ADPRHL2	-0.466547	-0.934975	0.43621	0	0	0	0	0	0	0	0	0	0	0	1
ADPRM	0.969636	1.21522	1.17832	0	0	0	0	0	0	0	0	0	0	0	1
ADRA1B	0.384705	0.21486	0.0826578	0	0	0	0	0	1	0	1	0	0	0	1
ADRA1D	-1.79923	-0.455557	0.819649	0	0	0	0	0	0	0	0	0	0	0	1
ADRA2A	2.32832	-0.00864522	-0.0201288	0	0	0	0	0	0	0	0	0	0	0	1
ADRA2B	-1.13915	-0.585586	0.667069	0	0	0	0	0	1	1	1	0	0	0	1
ADRA2C	-1.1088	0.250884	-0.27818	0	0	0	0	0	0	0	0	0	0	0	1
ADRB1	0.492865	0.685184	0.337703	0	0	0	0	0	1	1	1	1	0	1	1
ADRB2	1.3452	0.793157	1.06695	0	0	0	0	0	1	1	1	1	0	1	1
ADRB3	0.498678	-0.401918	-0.200428	0	0	0	0	0	1	1	1	1	0	1	1
ADRM1	-1.0617	0.710049	-0.753859	0	0	0	0	0	0	0	0	0	0	0	1
ADSL	0.718733	12.0804	8.68258	0	1	0	0	0	0	0	0	0	0	0	1
ADSS	1.35591	-0.824445	-1.11787	0	0	0	0	0	0	0	0	0	0	0	1
ADSSL1	1.12399	1.08467	1.21915	0	0	0	0	0	0	0	0	0	0	0	0
ADTRP	-0.232947	1.78614	-0.416075	0	0	0	0	0	0	0	0	0	0	0	1
AEBP1	0.862283	0.519089	0.447602	0	0	0	0	0	1	1	1	0	0	0	1
AEBP2	-1.25406	1.70829	-2.1423	0	0	0	0	0	0	0	0	0	0	0	1
AEN	-0.94988	1.40608	-1.33561	0	0	0	0	0	0	0	0	0	0	0	0
AFAP1	1.3516	0.834441	1.12783	0	0	0	0	0	0	0	0	0	0	0	1
AFAP1L1	-0.136094	3.17443	-0.43202	0	1	0	0	0	0	0	0	0	0	0	0
AFAP1L2	3.88673	0.0925367	0.359665	0	0	0	0	0	0	0	0	0	0	0	1
AFDN	0.774416	1.23114	0.953418	0	0	0	1	1	0	0	1	0	0	0	1
AFF1	4.11746	0.752946	3.10022	0	0	0	0	0	1	0	1	0	0	0	1
AFF2	-0.783792	0.480619	-0.376706	0	0	0	0	0	1	0	1	0	0	0	1
AFF3	1.09901	1.96751	2.16231	0	1	0	0	0	0	0	0	0	0	0	1
AFF4	3.19828	0.691527	2.2117	0	0	0	0	0	1	1	1	0	0	0	1
AFG1L	-0.709654	2.34843	-1.66657	0	0	0	0	0	0	0	0	0	0	0	0
AFG3L1P	1.40483	-0.0472766	-0.0664156	0	0	0	0	0	1	1	1	0	0	0	1
AFG3L2	-0.457833	0.775491	-0.355045	0	0	0	0	0	1	1	1	0	0	0	1
AFM	0.546106	-1.05578	-0.576569	0	0	0	0	0	0	0	0	0	0	0	1
AFMID	-0.955145	0.596697	-0.569932	0	0	0	0	0	0	0	0	0	0	0	1
AFP	2.69899	0.134314	0.362511	0	0	0	0	0	0	0	0	0	0	0	1
AFTPH	1.00943	2.95857	2.98646	0	0	0	0	0	0	0	0	0	0	0	1
AGA	0.252581	0.612532	0.154714	0	0	0	0	0	1	1	1	0	0	0	1
AGAP1	1.02852	12.0248	12.3678	0	1	0	0	0	0	0	0	0	0	0	1
AGAP11	-0.194733	-0.0364835	0.00710456	0	0	0	0	0	0	0	0	0	0	0	1
AGAP2	0.0849591	1.47086	0.124963	0	0	0	0	0	0	0	0	0	0	0	1
AGAP3	0.169642	-0.205633	-0.034884	0	0	0	0	0	1	1	1	0	0	0	1
AGAP4	-0.621466	0.544531	-0.338407	0	0	0	0	0	0	0	0	0	0	0	1
AGAP5	-0.571822	0.244719	-0.139936	0	0	0	0	0	0	0	0	0	0	0	1
AGAP7P	-0.402	1.45613	-0.585363	0	0	0	0	0	0	0	0	0	0	0	1
AGAP9	1.80491	0.0595439	0.107472	0	0	0	0	0	0	0	0	0	0	0	1
AGBL1	-0.454499	1.74929	-0.79505	0	0	0	0	0	0	1	1	0	0	0	1
AGBL2	0.485869	9.32641	4.53141	0	1	0	0	0	0	0	0	0	0	0	1
AGBL3	-0.399699	4.14831	-1.65807	0	0	0	0	0	0	0	0	0	0	0	1
AGBL4	-0.535976	8.04	-4.30925	0	1	0	0	0	0	0	0	0	0	0	1
AGBL5	-0.730595	3.27231	-2.39074	0	0	0	0	0	0	0	0	0	0	0	1
AGER	-1.15754	-0.453249	0.524651	0	0	0	0	0	1	1	1	0	0	0	1
AGFG1	1.04294	-0.752514	-0.784829	0	0	0	0	0	0	0	0	0	0	0	1
AGFG2	0.322465	0.26396	0.0851179	0	0	0	0	0	0	0	0	0	0	0	0
AGGF1	0.716138	0.42915	0.307331	0	0	0	0	0	0	0	0	0	0	0	1
AGK	1.48363	0.462009	0.685451	0	0	0	0	0	0	0	0	0	0	0	1
AGL	0.00670863	0.369367	0.00247795	0	0	0	0	0	0	1	1	0	0	0	1
AGMAT	-0.440547	1.3071	-0.575837	0	0	0	0	0	0	0	0	0	0	0	0
AGMO	-0.982416	-0.706491	0.694069	0	0	0	0	0	0	0	0	0	0	0	0
AGO1	-0.338175	1.07494	-0.363517	0	0	0	0	0	1	1	1	0	0	0	1
AGO2	-0.880594	1.55624	-1.37042	0	0	0	0	0	0	0	0	0	0	0	1
AGO3	0.249191	1.55911	0.388517	0	0	0	0	0	0	0	0	0	0	0	1
AGO4	0.12174	1.66877	0.203157	0	0	0	0	0	0	0	0	0	0	0	1
AGPAT1	2.72143	2.6758	7.282	0	0	0	0	0	1	1	1	0	0	0	1
AGPAT2	1.21792	1.44016	1.754	0	0	0	0	0	1	1	1	0	0	0	1
AGPAT3	2.49582	0.604515	1.50876	0	0	0	0	0	0	0	0	0	0	0	1
AGPAT4	3.0056	0.309214	0.929373	0	0	0	0	0	0	1	1	0	0	0	1
AGPAT5	3.33551	0.00728932	0.0243136	0	0	0	0	0	0	0	0	0	0	0	1
AGPS	-0.581025	-0.128315	0.074554	0	0	0	0	0	0	0	0	0	0	0	1
AGR2	1.27495	0.717844	0.915216	0	0	0	0	0	1	1	1	0	0	0	1
AGR3	1.55094	1.39762	2.16761	0	0	0	0	0	0	0	0	0	0	0	0
AGRN	2.12936	0.926863	1.97363	0	0	0	0	0	1	0	1	0	0	0	1
AGRP	-0.0498398	3.2056	-0.159766	0	0	0	0	0	1	1	1	1	0	1	1
AGTPBP1	-0.506854	3.64522	-1.84759	0	0	0	0	0	1	1	1	0	0	0	1
AGTR1	1.16523	-1.16422	-1.35659	0	0	0	0	0	1	1	1	0	0	0	1
AGTR2	-0.814484	-1.39364	1.1351	0	0	0	0	0	1	1	1	0	0	0	1
AGTRAP	1.06508	5.07851	5.40904	0	0	0	0	0	0	0	0	0	0	0	1
AGXT	-1.46655	-1.65464	2.42661	0	0	0	0	0	0	0	0	0	0	0	1
AGXT2	0.000307958	0.764445	0.000235417	0	0	0	0	0	0	0	0	0	0	0	1
AHCTF1	-0.424935	0.751045	-0.319145	0	0	0	0	0	0	0	0	0	0	0	1
AHCY	0.168338	0.575419	0.0968647	0	0	0	0	0	0	0	0	0	0	0	1
AHCYL1	0.338164	-0.0632237	-0.02138	0	0	0	0	0	0	0	0	0	0	0	1
AHCYL2	-0.975046	0.0781965	-0.0762452	0	0	0	0	0	0	0	0	0	0	0	0
AHDC1	0.645453	1.27424	0.822463	0	0	0	0	0	0	0	0	0	0	0	0
AHI1	1.18639	0.762034	0.904066	0	0	0	0	0	1	1	1	0	0	0	1
AHNAK	2.03978	-0.011478	-0.0234125	0	0	0	0	0	1	1	1	0	0	0	1
AHNAK2	-0.79029	-0.501746	0.396525	0	0	0	0	0	0	0	0	0	0	0	0
AHR	-1.34362	0.985932	-1.32472	0	1	0	0	0	1	1	1	0	0	0	1
AHRR	-0.590649	1.78522	-1.05444	0	0	0	0	0	0	0	0	0	0	0	1
AHSA1	0.640514	1.49282	0.956175	0	0	0	0	0	0	0	0	0	0	0	1
AHSA2P	3.12048	0.455424	1.42114	0	0	0	0	0	0	0	0	0	0	0	1
AHSG	-0.050699	-0.136381	0.00691436	0	0	0	0	0	1	0	1	0	0	0	1
AHSP	-0.616255	0.135376	-0.0834261	0	0	0	0	0	0	0	0	0	0	0	1
AICDA	0.204509	-0.179552	-0.03672	0	0	0	0	0	0	0	0	0	0	0	1
AIDA	0.632063	-0.256072	-0.161854	0	0	0	0	0	1	1	1	1	0	1	1
AIF1	-0.975212	0.0215027	-0.0209697	0	0	0	0	0	0	1	1	0	0	0	1
AIF1L	-0.475005	0.795774	-0.377996	0	0	0	0	0	0	0	0	0	0	0	1
AIFM1	-0.164777	-0.614893	0.10132	0	0	0	1	1	1	1	1	0	0	0	1
AIFM2	-1.29039	-0.940807	1.21401	0	0	0	0	0	0	0	0	0	0	0	1
AIFM3	0.599027	0.450635	0.269943	0	0	0	0	0	0	0	0	0	0	0	1
AIG1	-0.756161	0.552237	-0.41758	0	0	0	0	0	0	0	0	0	0	0	1
AIM2	0.672247	-0.330352	-0.222078	0	0	0	0	0	0	0	0	0	0	0	1
AIMP1	1.22914	-0.600381	-0.737952	0	0	0	0	0	0	0	0	0	0	0	1
AIMP2	-0.205425	0.300633	-0.0617575	0	0	0	0	0	0	0	0	0	0	0	1
AIPL1	0.630357	-0.451877	-0.284844	0	0	0	0	0	0	0	0	0	0	0	1
AIRE	1.19448	1.36713	1.633	0	0	0	0	0	1	1	1	0	0	0	1
AJAP1	-0.878877	0.339834	-0.298672	0	0	0	0	0	0	0	0	0	0	0	1
AJUBA	0.0808573	0.459112	0.0371225	0	0	0	0	0	0	0	0	0	0	0	1
AK1	0.31982	2.11445	0.676243	0	0	0	0	0	0	0	0	0	0	0	1
AK2	-0.809112	0.131665	-0.106532	0	0	0	0	0	0	0	0	0	0	0	1
AK3	-0.107216	0.869616	-0.093237	0	0	0	0	0	0	0	0	0	0	0	1
AK4	0.593133	0.701387	0.416016	0	0	0	0	0	0	0	0	0	0	0	0
AK5	1.44118	12.8785	18.5603	0	1	0	0	0	0	0	0	0	0	0	0
AK7	0.400575	0.416613	0.166885	0	0	0	0	0	0	0	0	0	0	0	1
AK8	1.15248	0.278345	0.320787	0	1	0	0	0	0	0	0	0	0	0	1
AK9	0.389761	1.054	0.410808	0	0	0	0	0	0	0	0	0	0	0	0
AKAP1	-0.358763	0.592307	-0.212498	0	0	0	0	0	0	0	0	0	0	0	1
AKAP10	0.574242	2.13952	1.2286	0	0	0	0	0	0	0	0	0	0	0	1
AKAP11	0.152847	-0.0833177	-0.0127348	0	0	0	0	0	1	1	1	0	0	0	1
AKAP12	-0.781091	1.11097	-0.867768	0	0	0	0	0	0	0	0	0	0	0	1
AKAP13	1.46174	0.981203	1.43426	0	0	0	0	0	0	0	0	0	0	0	1
AKAP14	-0.778193	-1.09755	0.854105	0	0	0	0	0	0	0	0	0	0	0	0
AKAP17A	-0.612584	0.830653	-0.508845	0	0	0	1	1	0	0	1	0	0	0	1
AKAP2	1.33947	-0.366177	-0.490482	0	0	0	0	0	0	0	0	0	0	0	0
AKAP3	-0.557034	1.87319	-1.04343	0	0	0	0	0	0	0	0	0	0	0	1
AKAP4	5.30406	0.499044	2.64696	0	0	0	0	0	0	0	0	0	0	0	1
AKAP5	0.727286	1.02658	0.746619	0	0	0	0	0	0	0	0	0	0	0	1
AKAP6	12.6704	15.349	194.478	1	1	1	0	0	1	1	1	0	0	0	1
AKAP7	-0.44388	0.2629	-0.116696	0	0	0	0	0	0	0	0	0	0	0	1
AKAP8	-0.86149	1.15871	-0.998215	0	0	0	0	0	0	0	0	0	0	0	1
AKAP8L	-1.53003	2.25608	-3.45186	0	0	0	0	0	0	0	0	0	0	0	1
AKAP9	2.6009	0.129986	0.338082	0	0	0	0	0	1	1	1	0	0	0	1
AKIP1	1.34517	2.0968	2.82056	0	0	0	0	0	0	0	0	0	0	0	0
AKIRIN1	-0.930386	1.49374	-1.38975	0	0	0	0	0	0	0	0	0	0	0	1
AKIRIN2	-0.794517	0.961716	-0.764099	0	0	0	0	0	0	0	0	0	0	0	1
AKNA	2.09665	2.02014	4.23553	0	0	0	0	0	1	0	1	0	0	0	1
AKNAD1	-1.24143	0.422531	-0.524542	0	0	0	0	0	0	0	0	0	0	0	0
AKR1A1	-0.0246938	0.253181	-0.00625199	0	1	0	0	0	0	0	0	0	0	0	1
AKR1B1	1.76956	0.475486	0.841402	0	0	0	0	0	1	1	1	0	0	0	1
AKR1B10	-0.77189	-0.073996	0.0571168	0	0	0	0	0	1	1	1	0	0	0	1
AKR1B15	-1.04103	-0.294665	0.306754	0	0	0	0	0	1	1	1	0	0	0	1
AKR1C1	-1.39519	-0.268574	0.37471	0	0	0	0	0	0	0	0	0	0	0	1
AKR1C2	-1.45783	-0.627875	0.915338	0	0	0	0	0	0	0	0	0	0	0	1
AKR1C3	-1.35211	-0.457408	0.618465	0	0	0	0	0	0	0	0	0	0	0	1
AKR1C4	-0.396419	-0.66537	0.263765	0	0	0	0	0	0	0	0	0	0	0	1
AKR1D1	-1.74117	-0.859918	1.49726	0	0	0	0	0	0	0	0	0	0	0	1
AKR1E2	-1.04202	-0.360458	0.375605	0	0	0	0	0	0	0	0	0	0	0	0
AKR7A2	-0.627798	1.03826	-0.651819	0	0	0	0	0	0	0	0	0	0	0	1
AKR7A3	-1.47908	0.17608	-0.260436	0	0	0	0	0	0	0	0	0	0	0	1
AKR7L	-0.935543	1.04119	-0.974079	0	0	0	0	0	0	0	0	0	0	0	1
AKT1	1.21085	2.42145	2.93201	0	0	0	0	1	1	1	1	0	0	0	1
AKT1S1	-0.0206569	1.73439	-0.0358273	0	0	0	0	0	0	0	0	0	0	0	1
AKT2	0.128372	2.07241	0.26604	0	0	0	0	1	1	1	1	0	0	0	1
AKT3	2.12283	15.7582	33.452	0	1	0	0	0	1	1	1	0	0	0	1
AKTIP	0.373061	-0.126456	-0.0471757	0	0	0	0	0	1	1	1	0	0	0	1
AL035460.1	-1.86432	0.885551	-1.65095	0	0	0	0	0	0	0	0	0	0	0	0
AL049634.2	-0.777564	-0.242724	0.188734	0	0	0	0	0	0	0	0	0	0	0	0
AL110118.2	-0.519791	-0.0798632	0.0415122	0	0	0	0	0	0	0	0	0	0	0	0
AL117348.2	-0.391043	-0.448651	0.175441	0	0	0	0	0	0	0	0	0	0	0	0
AL121594.3	-0.442027	1.06279	-0.469781	0	0	0	0	0	0	0	0	0	0	0	0
AL133352.1	0.277357	-0.987257	-0.273822	0	0	0	0	0	0	0	0	0	0	0	0
AL136295.1	1.91736	1.76773	3.38939	0	0	0	0	0	0	0	0	0	0	0	0
AL136295.3	0.349513	0.477505	0.166894	0	0	0	0	0	0	0	0	0	0	0	0
AL136295.5	-0.455233	-0.166039	0.0755863	0	0	0	0	0	0	0	0	0	0	0	0
AL139011.2	1.57623	1.88774	2.97551	0	0	0	0	0	0	0	0	0	0	0	0
AL139300.1	-0.290376	-0.4944	0.143562	0	0	0	0	0	0	0	0	0	0	0	0
AL162231.3	-0.533326	-0.623522	0.33254	0	0	0	0	0	0	0	0	0	0	0	0
AL163195.3	-1.54545	-0.990267	1.5304	0	0	0	0	0	0	0	0	0	0	0	0
AL355315.1	0.415595	1.35564	0.563399	0	0	0	0	0	0	0	0	0	0	0	0
AL355916.3	-0.395326	2.60181	-1.02856	0	0	0	0	0	0	0	0	0	0	0	0
AL359922.1	0.258421	-0.198523	-0.0513024	0	0	0	0	0	0	0	0	0	0	0	0
AL360181.3	-0.509276	0.283254	-0.144254	0	0	0	0	0	0	0	0	0	0	0	0
AL365205.1	-0.469038	-0.243193	0.114067	0	0	0	0	0	0	0	0	0	0	0	0
AL589666.1	-0.0863804	0.807772	-0.0697756	0	0	0	0	0	0	0	0	0	0	0	0
AL591806.3	1.40181	0.55833	0.782672	0	0	0	0	0	0	0	0	0	0	0	0
AL645922.1	0.485665	0.204561	0.099348	0	0	0	0	0	0	0	0	0	0	0	0
AL645941.2	-1.00993	-0.94288	0.952241	0	0	0	0	0	0	0	0	0	0	0	0
AL662899.3	-0.279134	-0.255008	0.0711812	0	0	0	0	0	0	0	0	0	0	0	0
AL669918.1	1.57059	0.391998	0.615667	0	0	0	0	0	0	0	0	0	0	0	0
AL691442.1	-0.550963	0.446897	-0.246224	0	0	0	0	0	0	0	0	0	0	0	0
ALAD	-0.742571	1.03615	-0.769413	0	0	0	0	0	0	0	0	0	0	0	1
ALAS1	-0.469334	0.365365	-0.171478	0	1	0	0	0	0	0	0	0	0	0	1
ALAS2	-0.422308	1.62514	-0.686308	0	0	0	0	0	0	0	0	0	0	0	1
ALCAM	-0.79083	-0.0825147	0.0652551	0	0	0	0	0	0	0	0	0	0	0	1
ALDH16A1	0.466405	0.682493	0.318319	0	0	0	0	0	0	0	0	0	0	0	1
ALDH18A1	1.19929	-0.268552	-0.322072	0	0	0	0	0	0	0	0	0	0	0	1
ALDH1A1	-0.828591	-0.967302	0.801498	0	0	0	0	0	0	0	0	0	0	0	1
ALDH1A2	-0.862901	-0.487454	0.420624	0	0	0	1	1	1	0	1	0	0	0	1
ALDH1A3	-1.13352	-0.183854	0.208403	0	0	0	0	0	0	0	0	0	0	0	1
ALDH1B1	-1.71897	-0.664157	1.14166	0	0	0	0	0	0	0	0	0	0	0	1
ALDH1L1	0.532653	-0.321833	-0.171425	0	0	0	0	0	0	0	0	0	0	0	1
ALDH1L2	0.441254	-0.309108	-0.136395	0	0	0	0	0	0	0	0	0	0	0	1
ALDH2	1.2279	-0.907717	-1.11458	0	0	0	0	0	1	1	1	0	0	0	1
ALDH3A1	-1.74807	0.391021	-0.683534	0	0	0	0	0	0	0	0	0	0	0	1
ALDH3A2	-1.54908	-0.962693	1.49129	0	0	0	0	0	0	0	0	0	0	0	1
ALDH3B1	-0.67569	0.839051	-0.566938	0	0	0	0	0	0	1	1	0	0	0	1
ALDH3B2	-1.05785	-0.16873	0.178491	0	0	0	0	0	0	0	0	0	0	0	0
ALDH4A1	-0.44912	0.487781	-0.219072	0	0	0	0	0	0	0	0	0	0	0	0
ALDH5A1	-1.7016	0.231959	-0.394701	0	0	0	0	0	1	1	1	0	0	0	1
ALDH6A1	-0.453814	-0.00287244	0.00130355	0	0	0	0	0	0	0	0	0	0	0	0
ALDH7A1	-1.02003	-0.0442502	0.0451368	0	0	0	0	0	0	0	0	0	0	0	1
ALDH8A1	0.603844	0.248392	0.14999	0	0	0	0	0	0	0	0	0	0	0	0
ALDH9A1	-1.45842	-0.453451	0.661324	0	0	0	0	0	0	0	0	0	0	0	1
ALDOA	-0.519528	17.6629	-9.17636	0	1	0	0	0	0	0	0	0	0	0	1
ALDOB	-0.245858	2.54485	-0.625672	0	0	0	0	0	1	0	1	0	0	0	1
ALDOC	-0.419123	0.979903	-0.4107	0	0	0	0	0	0	0	0	0	0	0	1
ALG1	-1.11277	-0.163552	0.181997	0	0	0	0	0	0	0	0	0	0	0	1
ALG10	-0.89242	0.532744	-0.475431	0	0	0	1	1	0	0	1	0	0	0	1
ALG10B	-0.739477	0.363262	-0.268624	0	0	0	1	1	0	0	1	0	0	0	1
ALG11	1.53086	1.10979	1.69893	0	0	0	0	0	0	0	0	0	0	0	1
ALG12	-0.751595	0.85483	-0.642486	0	0	0	0	0	0	0	0	0	0	0	0
ALG13	-0.332225	-1.26589	0.420561	0	0	0	0	0	0	1	1	0	0	0	1
ALG14	2.32021	-0.0513049	-0.119038	0	0	0	0	0	0	0	0	0	0	0	1
ALG1L	0.0964577	-0.135137	-0.013035	0	0	0	0	0	0	0	0	0	0	0	1
ALG1L2	-0.357857	0.131546	-0.0470747	0	0	0	0	0	0	0	0	0	0	0	1
ALG2	1.00794	1.18668	1.19609	0	0	0	0	0	0	0	0	0	0	0	1
ALG3	0.161934	2.00697	0.324996	0	0	0	0	0	0	0	0	0	0	0	1
ALG5	-0.160834	1.00524	-0.161676	0	0	0	0	0	0	0	0	0	0	0	1
ALG6	-1.46897	-0.589439	0.865866	0	0	0	1	1	0	0	1	0	0	0	1
ALG8	-0.237148	-0.493829	0.117111	0	0	0	1	1	0	1	1	0	0	0	1
ALG9	-1.04749	1.22483	-1.283	0	0	0	0	0	0	0	0	0	0	0	1
ALK	0.225021	-0.248456	-0.0559078	0	0	0	0	0	1	1	1	0	0	0	1
ALKAL1	-0.208621	-0.216556	0.0451781	0	0	0	0	0	0	0	0	0	0	0	0
ALKAL2	0.289623	-0.332956	-0.0964317	0	0	0	0	0	0	0	0	0	0	0	0
ALKBH1	0.0316507	-0.0111399	-0.000352585	0	0	0	0	1	0	0	1	0	0	0	1
ALKBH2	-0.424906	1.47426	-0.626424	0	0	0	0	0	0	0	0	0	0	0	1
ALKBH3	-0.761125	8.6983	-6.62049	0	1	0	0	0	0	0	0	0	0	0	1
ALKBH4	0.297055	1.23288	0.366233	0	0	0	0	0	0	0	0	0	0	0	1
ALKBH5	1.08876	0.772899	0.841504	0	0	0	0	0	0	0	0	0	0	0	1
ALKBH6	-0.759407	1.46611	-1.11337	0	0	0	0	0	0	0	0	0	0	0	1
ALKBH7	-0.283131	0.523269	-0.148154	0	0	0	0	0	1	1	1	1	0	1	1
ALKBH8	0.113056	1.56563	0.177004	0	0	0	0	0	0	0	0	0	0	0	1
ALL1	-0.445582	1.69	-0.753034	0	0	0	0	0	0	0	0	0	0	0	0
ALLC	0.534651	0.849536	0.454206	0	0	0	0	0	0	0	0	0	0	0	1
ALMS1	0.0656743	0.907697	0.0596124	0	0	0	0	0	1	1	1	1	0	1	1
ALOX12	2.29335	-0.698264	-1.60137	0	0	0	0	0	0	0	0	0	0	0	1
ALOX12B	0.419191	-1.41416	-0.592805	0	0	0	0	0	0	0	0	0	0	0	1
ALOX15	1.03188	-0.308401	-0.318232	0	0	0	0	0	0	0	0	0	0	0	1
ALOX15B	0.773404	-1.0262	-0.793663	0	0	0	0	0	1	1	1	0	0	0	1
ALOX5	0.119252	3.37749	0.402773	0	0	0	0	0	0	0	0	0	0	0	1
ALOX5AP	-1.97589	-1.2636	2.49673	0	0	0	0	0	0	0	0	0	0	0	1
ALOXE3	-0.103078	-0.793683	0.081811	0	0	0	0	0	1	1	1	0	0	0	1
ALPG	-0.116434	0.542296	-0.0631417	0	0	0	0	0	1	1	1	0	0	0	1
ALPI	-0.987846	0.658307	-0.650306	0	0	0	0	0	1	1	1	0	0	0	1
ALPK1	0.316848	-0.683089	-0.216435	0	1	0	0	0	0	0	0	0	0	0	0
ALPK2	-0.561211	1.07632	-0.604043	0	0	0	0	0	0	1	1	0	0	0	1
ALPK3	-0.541304	3.2327	-1.74987	0	0	0	0	0	0	0	0	0	0	0	1
ALPL	-0.45444	-0.388729	0.176654	0	0	0	0	0	1	1	1	0	0	0	1
ALPP	-1.57725	-0.668983	1.05515	0	0	0	0	0	1	1	1	0	0	0	1
ALS2	2.15973	0.0774923	0.167363	0	0	0	0	0	1	1	1	0	0	0	1
ALS2CL	-0.401035	0.476536	-0.191107	0	0	0	0	0	0	0	0	0	0	0	0
ALX1	1.32295	1.62457	2.14922	0	0	0	0	0	0	0	0	0	0	0	1
ALX3	-1.32605	0.838991	-1.11255	0	0	0	0	0	0	0	0	0	0	0	1
ALX4	-1.51232	0.245404	-0.371129	0	0	0	0	0	0	0	0	0	0	0	1
ALYREF	-0.894959	1.73667	-1.55425	0	0	0	0	0	0	0	0	0	0	0	0
AMACR	0.110209	-0.508262	-0.056015	0	0	0	0	0	1	0	1	0	0	0	1
AMBN	3.32035	-0.00859875	-0.0285509	0	0	0	0	0	0	0	0	0	0	0	1
AMBP	-1.47726	-0.938893	1.38699	0	0	0	0	0	0	0	0	0	0	0	1
AMBRA1	0.506414	0.515592	0.261103	0	1	0	0	0	0	0	0	0	0	0	1
AMD1	-1.4274	-0.744438	1.06261	0	0	0	0	0	0	0	0	0	0	0	1
AMDHD1	-0.797374	1.53015	-1.2201	0	0	0	0	0	0	0	0	0	0	0	1
AMDHD2	-0.973035	10.3667	-10.0871	0	1	0	0	0	0	0	0	0	0	0	0
AMELX	0.574721	0.137675	0.0791247	0	0	0	0	0	1	1	1	0	0	0	1
AMELY	0.578768	-0.908879	-0.526031	0	0	0	0	0	1	1	1	0	0	0	1
AMER1	1.26449	-0.0430057	-0.0543805	0	0	0	0	1	0	0	1	0	0	0	1
AMER2	1.28383	0.517747	0.664699	0	0	0	0	0	0	0	0	0	0	0	0
AMER3	1.68866	0.0636524	0.107487	0	0	0	0	0	0	0	0	0	0	0	0
AMFR	1.43599	-0.197059	-0.282975	0	0	0	0	0	1	1	1	1	0	1	1
AMH	2.20801	1.07812	2.38051	0	0	0	0	0	0	0	0	0	0	0	1
AMHR2	-1.54488	0.40718	-0.629044	0	1	0	0	0	0	0	0	0	0	0	1
AMIGO1	-0.726346	7.42212	-5.39103	0	1	0	0	0	0	0	0	0	0	0	1
AMIGO2	0.109522	4.507	0.493614	0	0	0	0	0	0	0	0	0	0	0	1
AMIGO3	-0.487173	6.37143	-3.10398	0	1	0	0	0	0	0	0	0	0	0	1
AMMECR1	-0.328106	2.10439	-0.690462	0	0	0	0	0	0	0	0	0	0	0	0
AMMECR1L	-0.654327	-0.00985297	0.00644707	0	0	0	0	0	0	0	0	0	0	0	0
AMN1	1.74179	0.419638	0.730921	0	0	0	0	0	0	0	0	0	0	0	0
AMOT	0.162572	0.456184	0.0741626	0	0	0	1	1	0	0	1	0	0	0	1
AMOTL1	0.390785	1.0243	0.40028	0	0	0	0	0	0	0	0	0	0	0	1
AMOTL2	0.941738	0.132992	0.125243	0	0	0	0	0	0	0	0	0	0	0	1
AMPD1	0.9142	0.909859	0.831794	0	1	0	0	0	0	0	0	0	0	0	1
AMPD2	0.604351	1.40487	0.849036	0	1	0	0	0	1	1	1	0	0	0	1
AMPD3	11.8084	0.929326	10.9738	1	0	0	0	0	1	1	1	0	0	0	1
AMPH	1.64771	1.16739	1.92353	0	0	0	0	0	0	0	0	0	0	0	1
AMT	0.580785	14.3734	8.34787	0	1	0	0	0	0	0	0	0	0	0	1
AMTN	4.44786	-0.177622	-0.790037	0	0	0	0	0	0	0	0	0	0	0	1
AMY1A	1.20224	1.97293	2.37193	0	0	0	0	0	0	0	0	0	0	0	0
AMY1B	0.726779	1.89466	1.377	0	0	0	0	0	0	0	0	0	0	0	0
AMY1C	0.706336	1.67039	1.17986	0	0	0	0	0	0	0	0	0	0	0	0
AMY2A	1.0772	2.11833	2.28187	0	0	0	0	0	0	0	0	0	0	0	0
AMY2B	0.996834	2.09449	2.08786	0	0	0	0	0	0	0	0	0	0	0	0
AMZ1	-0.999203	-0.26103	0.260822	0	0	0	0	0	0	0	0	0	0	0	0
AMZ2	6.85611	-0.157429	-1.07935	1	0	0	0	0	0	0	0	0	0	0	0
ANAPC1	-0.236439	-0.396708	0.0937973	0	0	0	0	0	0	0	0	0	0	0	1
ANAPC10	-1.07342	-1.54595	1.65945	0	1	0	0	0	0	0	0	0	0	0	1
ANAPC11	0.902663	-0.267145	-0.241142	0	0	0	0	0	0	0	0	0	0	0	0
ANAPC13	-0.0423807	-0.340502	0.0144307	0	0	0	0	0	0	0	0	0	0	0	1
ANAPC15	-1.09139	0.889319	-0.970598	0	0	0	1	1	0	0	1	0	0	0	1
ANAPC16	0.0624308	-0.178485	-0.011143	0	0	0	0	0	0	0	0	0	0	0	0
ANAPC2	0.316367	2.61365	0.826872	0	0	0	0	0	0	0	0	0	0	0	1
ANAPC4	-0.72335	14.7156	-10.6445	0	1	0	0	0	0	0	0	0	0	0	1
ANAPC5	-1.26879	-0.134657	0.170851	0	0	0	0	0	0	0	0	0	0	0	0
ANAPC7	0.238448	-0.0629851	-0.0150187	0	0	0	0	0	0	0	0	0	0	0	0
ANG	-0.0533733	-0.648832	0.0346303	0	0	0	0	0	0	0	0	0	0	0	1
ANGEL1	2.44577	1.80528	4.41531	0	0	0	0	0	0	0	0	0	0	0	1
ANGEL2	-0.114012	0.0227779	-0.00259695	0	0	0	0	0	0	0	0	0	0	0	0
ANGPT1	0.70698	0.291403	0.206016	0	0	0	1	1	0	0	1	0	0	0	1
ANGPT2	0.689026	0.0701935	0.0483652	0	1	0	0	0	0	0	0	0	0	0	1
ANGPT4	-0.976005	2.84509	-2.77682	0	0	0	0	0	0	0	0	0	0	0	0
ANGPTL1	1.34476	0.549651	0.73915	0	0	0	0	0	0	0	0	0	0	0	1
ANGPTL2	0.0616167	0.23261	0.0143327	0	0	0	0	0	1	1	1	0	0	0	1
ANGPTL3	-0.44565	0.313377	-0.139657	0	0	0	0	0	1	0	1	0	0	0	1
ANGPTL4	-0.959467	0.472319	-0.453175	0	0	0	0	0	1	0	1	0	0	0	1
ANGPTL5	-0.477464	1.65886	-0.792047	0	0	0	0	0	0	0	0	0	0	0	0
ANGPTL6	-0.725023	3.08101	-2.23381	0	0	0	0	0	1	1	1	1	0	1	1
ANGPTL7	0.354586	9.34268	3.31278	0	1	0	0	0	0	0	0	0	0	0	1
ANGPTL8	0.621551	-1.19728	-0.744173	0	0	0	0	0	1	1	1	0	0	0	1
ANHX	-1.80535	0.491578	-0.887468	0	0	0	0	0	0	0	0	0	0	0	0
ANK1	0.345608	0.269338	0.0930852	0	0	0	0	1	1	1	1	0	0	0	1
ANK2	0.373982	1.19774	0.447934	0	0	0	0	0	1	1	1	0	0	0	1
ANK3	2.7971	0.524159	1.46613	0	0	0	0	0	0	0	0	0	0	0	1
ANKAR	-0.474642	-0.641255	0.304366	0	0	0	0	0	0	0	0	0	0	0	0
ANKDD1A	-0.853855	0.697478	-0.595545	0	0	0	0	0	0	0	0	0	0	0	0
ANKDD1B	-0.567113	7.572	-4.29418	0	1	0	0	0	0	0	0	0	0	0	0
ANKEF1	-0.596628	0.470639	-0.280796	0	0	0	0	0	0	0	0	0	0	0	0
ANKFN1	-0.0963488	-0.243895	0.023499	0	0	0	0	0	1	1	1	0	0	0	1
ANKFY1	0.19459	1.51018	0.293867	0	0	0	0	0	1	1	1	0	0	0	1
ANKH	0.131691	3.03492	0.399671	0	0	0	0	0	1	1	1	0	0	0	1
ANKHD1	-0.568387	0.55205	-0.313778	0	0	0	0	0	0	0	0	0	0	0	1
ANKHD1-EIF4EBP3	0.376049	0.184466	0.0693681	0	0	0	0	0	0	0	0	0	0	0	1
ANKIB1	-0.387431	0.134313	-0.0520371	0	0	0	0	0	0	0	0	0	0	0	1
ANKK1	-0.316754	0.0616039	-0.0195133	0	1	0	0	0	0	0	0	0	0	0	0
ANKLE1	-0.661224	0.548185	-0.362473	0	0	0	0	0	0	0	0	0	0	0	1
ANKLE2	-0.581913	0.42732	-0.248663	0	1	0	0	0	0	0	0	0	0	0	1
ANKMY1	-0.492014	-0.739037	0.363617	0	0	0	0	0	0	0	0	0	0	0	0
ANKMY2	0.391678	0.176294	0.0690504	0	0	0	0	0	0	0	0	0	0	0	1
ANKRA2	-0.341457	0.601058	-0.205235	0	0	0	0	0	0	0	0	0	0	0	0
ANKRD1	-0.178505	1.13964	-0.203431	0	0	0	0	0	0	0	0	0	0	0	1
ANKRD10	-0.0343687	-0.335035	0.0115147	0	0	0	0	0	0	0	0	0	0	0	1
ANKRD11	-0.325532	1.04468	-0.340077	0	0	0	1	1	1	1	1	0	0	0	1
ANKRD12	0.80972	1.28863	1.04343	0	1	0	0	0	0	0	0	0	0	0	0
ANKRD13A	-0.597082	0.261618	-0.156208	0	0	0	0	0	0	0	0	0	0	0	0
ANKRD13B	3.30853	6.12639	20.2694	0	1	0	0	0	0	0	0	0	0	0	0
ANKRD13C	-0.57901	0.242914	-0.140649	0	0	0	0	0	0	0	0	0	0	0	0
ANKRD13D	-0.463484	0.564442	-0.26161	0	0	0	0	0	0	0	0	0	0	0	0
ANKRD16	-0.173556	2.28189	-0.396036	0	0	0	0	0	0	0	0	0	0	0	1
ANKRD17	-0.286097	1.27621	-0.365121	0	0	0	0	0	0	0	0	0	0	0	1
ANKRD18A	-0.296792	-0.537761	0.159603	0	0	0	0	0	0	0	0	0	0	0	1
ANKRD18B	0.188733	-0.205331	-0.0387527	0	0	0	0	0	0	0	0	0	0	0	1
ANKRD2	0.30947	1.96395	0.607784	0	0	0	0	0	0	0	0	0	0	0	1
ANKRD20A1	0.442791	-0.0993293	-0.0439821	0	0	0	0	0	0	0	0	0	0	0	1
ANKRD20A2	0.942211	1.76755	1.66541	0	0	0	0	0	0	0	0	0	0	0	0
ANKRD20A4	1.98645	-0.100789	-0.200212	0	0	0	0	0	0	0	0	0	0	0	1
ANKRD22	-1.00758	1.62979	-1.64214	0	0	0	0	0	0	0	0	0	0	0	0
ANKRD23	0.369219	1.93795	0.71553	0	0	0	0	0	0	0	0	0	0	0	1
ANKRD24	-0.43269	0.619271	-0.267953	0	0	0	0	0	0	0	0	0	0	0	1
ANKRD26	0.744977	0.635098	0.473133	0	1	0	0	0	1	1	1	1	0	1	1
ANKRD26P1	-0.111111	-0.443604	0.0492891	0	0	0	0	0	0	0	0	0	0	0	0
ANKRD27	-0.0932285	0.973386	-0.0907473	0	0	0	0	0	0	0	0	0	0	0	1
ANKRD28	-0.600099	14.8377	-8.90405	0	1	0	0	0	0	0	0	0	0	0	0
ANKRD29	-0.354485	7.92863	-2.81058	0	1	0	0	0	0	0	0	0	0	0	0
ANKRD30A	-0.568552	0.874115	-0.49698	0	0	0	0	0	0	0	0	0	0	0	0
ANKRD30B	0.793307	0.978498	0.77625	0	0	0	0	0	0	0	0	0	0	0	0
ANKRD30BL	-0.650341	2.42535	-1.57731	0	0	0	0	0	0	0	0	0	0	0	0
ANKRD31	-0.72254	6.35088	-4.58877	0	1	0	0	0	0	0	0	0	0	0	1
ANKRD33	-0.642481	0.332594	-0.213685	0	0	0	0	0	0	0	0	0	0	0	0
ANKRD33B	0.0879117	-0.0145322	-0.00127755	0	0	0	0	0	0	0	0	0	0	0	0
ANKRD34A	1.63846	1.32541	2.17164	0	0	0	0	0	0	0	0	0	0	0	0
ANKRD34B	-0.205418	0.792645	-0.162824	0	0	0	0	0	0	0	0	0	0	0	0
ANKRD34C	0.787338	0.18916	0.148933	0	0	0	0	0	0	0	0	0	0	0	0
ANKRD35	-0.458586	0.186442	-0.0854997	0	0	0	0	0	0	0	0	0	0	0	1
ANKRD36	-0.713072	0.0118328	-0.00843765	0	0	0	0	0	0	0	0	0	0	0	0
ANKRD36B	-0.604971	0.0940342	-0.0568879	0	0	0	0	0	0	0	0	0	0	0	0
ANKRD36BP1	-0.614688	0.205998	-0.126624	0	0	0	0	0	0	0	0	0	0	0	0
ANKRD36C	0.0721817	0.779729	0.0562821	0	0	0	0	0	0	0	0	0	0	0	0
ANKRD37	-0.445734	1.00353	-0.447306	0	0	0	0	0	0	0	0	0	0	0	0
ANKRD39	-0.810793	2.47404	-2.00593	0	0	0	0	0	0	0	0	0	0	0	0
ANKRD40	2.67279	0.724763	1.93714	0	0	0	0	0	0	0	0	0	0	0	0
ANKRD42	-0.741631	2.84211	-2.1078	0	0	0	0	0	0	0	0	0	0	0	0
ANKRD44	-1.10875	1.32561	-1.46977	0	0	0	0	0	0	0	0	0	0	0	0
ANKRD45	2.37079	0.736887	1.747	0	0	0	0	0	0	0	0	0	0	0	1
ANKRD46	-0.502416	0.353252	-0.177479	0	0	0	0	0	0	0	0	0	0	0	0
ANKRD49	0.409701	0.706103	0.289291	0	0	0	0	0	0	0	0	0	0	0	0
ANKRD50	-0.736585	1.78781	-1.31688	0	0	0	0	0	0	0	0	0	0	0	0
ANKRD52	-1.16129	1.6645	-1.93296	0	0	0	1	1	0	0	1	0	0	0	1
ANKRD53	-0.736283	1.53102	-1.12726	0	0	0	0	0	0	0	0	0	0	0	0
ANKRD54	-1.05765	2.21065	-2.33808	0	1	0	0	0	0	0	0	0	0	0	0
ANKRD55	0.561568	0.359885	0.2021	0	0	0	0	0	0	0	0	0	0	0	0
ANKRD6	-0.621319	0.447628	-0.27812	0	1	0	0	0	0	0	0	0	0	0	1
ANKRD60	-0.0933759	1.56089	-0.145749	0	0	0	0	0	0	0	0	0	0	0	0
ANKRD61	-0.707531	2.00103	-1.41579	0	0	0	0	0	0	0	0	0	0	0	0
ANKRD63	9.85162	3.52673	34.7441	1	0	0	0	0	0	0	0	0	0	0	0
ANKRD65	-0.781834	2.20362	-1.72286	0	0	0	0	0	0	0	0	0	0	0	1
ANKRD66	0.209905	1.43262	0.300714	0	0	0	0	0	0	0	0	0	0	0	0
ANKRD7	-0.622571	1.51533	-0.943398	0	0	0	0	0	0	0	0	0	0	0	0
ANKRD9	-0.560036	0.521674	-0.292156	0	0	0	0	0	1	1	1	0	0	0	1
ANKS1A	-0.196108	14.867	-2.91554	0	1	0	0	0	0	0	0	0	0	0	1
ANKS1B	-0.0371511	9.59748	-0.356557	0	1	0	0	0	0	0	0	0	0	0	1
ANKS3	-1.04988	-1.14423	1.20131	0	0	0	0	0	0	0	0	0	0	0	1
ANKS4B	-0.894643	1.25166	-1.11979	0	0	0	0	0	0	0	0	0	0	0	1
ANKS6	-0.63472	1.50352	-0.954318	0	0	0	0	0	0	0	0	0	0	0	1
ANKUB1	0.301786	-0.0803968	-0.0242626	0	0	0	0	0	0	0	0	0	0	0	1
ANKZF1	3.02228	11.8445	35.7973	0	1	0	0	0	0	0	0	0	0	0	0
ANLN	-0.489365	0.875197	-0.428291	0	0	0	0	0	0	0	0	0	0	0	1
ANO1	0.36942	-0.318731	-0.117745	0	0	0	0	0	1	1	1	0	0	0	1
ANO10	2.20489	-0.215631	-0.475442	0	0	0	0	0	0	0	0	0	0	0	1
ANO2	0.326456	1.31728	0.430034	0	0	0	0	0	0	0	0	0	0	0	1
ANO3	-0.0478589	-0.967028	0.0462809	0	0	0	0	0	0	0	0	0	0	0	1
ANO4	1.13038	-0.448049	-0.506465	0	0	0	0	0	0	0	0	0	0	0	0
ANO5	7.06666	0.919974	6.50115	1	0	0	0	0	0	0	0	0	0	0	1
ANO6	0.463331	0.209287	0.0969693	0	0	0	0	1	0	0	1	0	0	0	1
ANO7	1.43341	1.27249	1.82399	0	0	0	0	0	0	0	0	0	0	0	1
ANO8	2.22745	-0.373447	-0.831835	0	0	0	0	0	0	0	0	0	0	0	1
ANO9	0.645216	-0.348844	-0.22508	0	0	0	0	0	0	0	0	0	0	0	0
ANOS1	2.61733	0.939359	2.45861	0	0	0	0	0	0	0	0	0	0	0	0
ANP32A	0.686335	1.22113	0.838103	0	0	0	0	0	0	0	0	0	0	0	1
ANP32B	-1.20165	0.324034	-0.389375	0	0	0	0	0	1	1	1	0	0	0	1
ANP32C	-0.589962	-0.167846	0.0990229	0	0	0	0	0	0	0	0	0	0	0	1
ANP32D	-0.742943	-0.221348	0.164449	0	0	0	0	0	0	0	0	0	0	0	1
ANP32E	-0.693364	0.0182372	-0.012645	0	0	0	0	0	0	0	0	0	0	0	1
ANPEP	-0.0700219	0.41926	-0.0293573	0	0	0	0	0	0	0	0	0	0	0	1
ANTXR1	0.377665	-0.225692	-0.0852359	0	0	0	0	0	0	0	0	0	0	0	1
ANTXR2	-0.34577	0.212705	-0.0735471	0	1	0	0	0	0	0	0	0	0	0	1
ANXA1	0.941995	-1.38887	-1.30831	0	0	0	0	0	1	1	1	0	0	0	1
ANXA10	-0.0782317	-0.281449	0.0220182	0	0	0	0	0	0	0	0	0	0	0	1
ANXA11	-0.703269	1.52017	-1.06909	0	0	0	0	0	0	0	0	0	0	0	0
ANXA13	0.351038	1.86213	0.653679	0	0	0	0	0	0	0	0	0	0	0	0
ANXA2	-0.296523	0.176278	-0.0522706	0	0	0	0	0	1	1	1	0	0	0	1
ANXA2P2	-0.220201	1.10693	-0.243747	0	0	0	0	0	1	1	1	0	0	0	1
ANXA2R	-0.0710052	-0.515539	0.0366059	0	0	0	0	0	0	0	0	0	0	0	0
ANXA3	1.30225	-1.21226	-1.57866	0	0	0	0	0	0	0	0	0	0	0	1
ANXA4	1.15227	-0.962407	-1.10895	0	0	0	0	0	0	0	0	0	0	0	1
ANXA5	-0.284141	0.200236	-0.0568952	0	0	0	0	0	0	0	0	0	0	0	1
ANXA6	0.418543	0.924959	0.387135	0	0	0	0	0	1	1	1	0	0	0	1
ANXA7	0.992402	-0.722734	-0.717243	0	0	0	0	0	1	1	1	0	0	0	1
ANXA8	-0.273528	0.638912	-0.17476	0	0	0	0	0	0	0	0	0	0	0	1
ANXA8L1	-0.182072	-0.437532	0.0796623	0	0	0	0	0	0	0	0	0	0	0	1
ANXA9	-0.619111	0.788073	-0.487905	0	0	0	0	0	0	0	0	0	0	0	0
AOAH	-1.17223	0.575636	-0.674778	0	0	0	0	0	0	0	0	0	0	0	1
AOC1	-0.267873	0.219048	-0.0586769	0	0	0	0	0	0	0	0	0	0	0	1
AOC2	0.408943	0.531655	0.217417	0	0	0	0	0	0	0	0	0	0	0	0
AOC3	-1.52931	-1.37428	2.1017	0	0	0	0	0	0	0	0	0	0	0	1
AOPEP	2.25572	-0.186162	-0.419929	0	0	0	0	0	0	0	0	0	0	0	1
AOX1	-0.00121621	-0.890521	0.00108306	0	0	0	0	0	0	0	0	0	0	0	0
AP000295.1	0.115031	-0.553896	-0.0637152	0	0	0	0	0	0	0	0	0	0	0	0
AP000350.4	0.199566	0.117463	0.0234416	0	0	0	0	0	0	0	0	0	0	0	0
AP001458.2	-0.167466	0.00880703	-0.00147488	0	0	0	0	0	0	0	0	0	0	0	0
AP002373.1	-0.282047	-0.37953	0.107045	0	0	0	0	0	0	0	0	0	0	0	0
AP002990.1	0.16655	0.902371	0.15029	0	0	0	0	0	0	0	0	0	0	0	0
AP1AR	-0.0488546	-0.126808	0.00619517	0	0	0	0	0	0	1	1	0	0	0	1
AP1B1	0.10775	2.58468	0.278499	0	0	0	0	0	0	0	0	0	0	0	1
AP1G1	0.719994	1.24739	0.898114	0	0	0	0	0	1	1	1	0	0	0	1
AP1G2	1.02645	0.44677	0.458586	0	0	0	0	0	0	0	0	0	0	0	0
AP1M1	-0.136293	1.84622	-0.251627	0	0	0	0	0	0	0	0	0	0	0	1
AP1M2	-0.228352	1.64382	-0.375369	0	0	0	0	0	1	1	1	0	0	0	1
AP1S1	-0.488455	1.97266	-0.963555	0	1	0	0	0	0	0	0	0	0	0	1
AP1S2	0.734599	0.793473	0.582884	0	0	0	0	0	1	1	1	0	0	0	1
AP1S3	0.23136	0.197966	0.0458015	0	0	0	0	0	0	0	0	0	0	0	0
AP2A1	1.03966	0.563039	0.585368	0	0	0	0	0	0	0	0	0	0	0	1
AP2A2	0.935444	17.9743	16.8139	0	1	0	0	0	0	0	0	0	0	0	1
AP2B1	1.03153	0.104539	0.107835	0	0	0	1	1	0	0	1	0	0	0	1
AP2M1	0.613819	1.58267	0.971471	0	0	0	0	0	0	0	0	0	0	0	1
AP2S1	5.28219	0.861659	4.55145	0	0	0	1	1	1	0	1	0	0	0	1
AP3B1	1.74973	-0.272088	-0.476082	0	1	0	0	0	0	0	0	0	0	0	1
AP3B2	0.210394	1.43523	0.301964	0	0	0	0	0	0	0	0	0	0	0	1
AP3D1	0.589295	2.14972	1.26682	0	0	0	0	0	1	0	1	0	0	0	1
AP3M1	-0.10913	12.2019	-1.3316	0	1	0	0	0	0	0	0	0	0	0	0
AP3M2	-0.387568	-0.342969	0.132924	0	0	0	0	0	0	0	0	0	0	0	1
AP3S1	-0.555002	-1.10713	0.61446	0	0	0	0	0	0	0	0	0	0	0	1
AP3S2	-0.220559	0.591447	-0.130449	0	0	0	0	0	0	0	0	0	0	0	1
AP4B1	0.345559	-0.234388	-0.0809949	0	0	0	0	0	0	0	0	0	0	0	1
AP4E1	1.08845	0.955851	1.04039	0	0	0	0	0	0	1	1	0	0	0	1
AP4M1	-0.427926	0.167817	-0.0718134	0	0	0	0	0	0	0	0	0	0	0	1
AP4S1	-0.150583	0.60339	-0.0908605	0	0	0	0	0	0	0	0	0	0	0	0
AP5B1	-0.376314	9.09412	-3.42224	0	1	0	0	0	0	0	0	0	0	0	0
AP5M1	0.411206	1.78034	0.732085	0	0	0	0	0	0	0	0	0	0	0	1
AP5S1	0.903247	4.27194	3.85861	0	0	0	0	0	0	0	0	0	0	0	0
AP5Z1	-0.735417	1.32953	-0.977763	0	0	0	0	0	0	0	0	0	0	0	1
APAF1	2.35439	-0.44389	-1.04509	0	0	0	0	0	0	0	0	0	0	0	1
APBA1	-0.642777	1.46576	-0.942159	0	0	0	0	0	1	1	1	0	0	0	1
APBA2	0.120233	1.36047	0.163574	0	0	0	0	0	1	1	1	0	0	0	1
APBA3	-1.60529	1.81666	-2.91628	0	0	0	0	0	0	0	0	0	0	0	1
APBB1	-0.884523	1.0233	-0.905133	0	0	0	0	0	1	0	1	0	0	0	1
APBB1IP	-1.8311	0.637831	-1.16793	0	0	0	0	0	0	0	0	0	0	0	1
APBB2	-0.983335	0.910888	-0.895708	0	0	0	0	0	1	0	1	0	0	0	1
APBB3	-0.653524	2.40753	-1.57338	0	0	0	0	0	0	0	0	0	0	0	0
APC	12.7776	0.593479	7.58324	1	0	0	1	1	1	1	1	0	0	0	1
APCDD1	1.76685	0.107941	0.190716	0	0	0	0	0	0	0	0	0	0	0	1
APCDD1L	-0.251181	-0.0351139	0.00881993	0	0	0	0	0	0	0	0	0	0	0	0
APCS	-0.804519	-0.819261	0.659111	0	0	0	0	0	0	0	0	0	0	0	1
APEH	-0.447594	17.388	-7.78276	0	1	0	0	0	0	0	0	0	0	0	1
APEX1	-1.33389	0.229716	-0.306416	0	0	0	0	0	0	0	0	0	0	0	1
APEX2	-0.914056	1.29366	-1.18247	0	0	0	0	0	0	0	0	0	0	0	1
APH1A	1.04121	2.31736	2.41286	0	0	0	1	1	0	0	1	0	0	0	1
APH1B	-0.376398	0.441383	-0.166135	0	0	0	0	0	0	0	0	0	0	0	1
API5	0.712759	24.8792	17.7329	0	1	0	0	0	0	0	0	0	0	0	0
APIP	1.97461	-0.997806	-1.97028	0	0	0	0	0	0	0	0	0	0	0	1
APLF	-0.629106	-0.65614	0.412782	0	0	0	0	0	0	0	0	0	0	0	1
APLN	-1.75532	-0.840721	1.47574	0	0	0	0	0	1	1	1	0	0	0	1
APLNR	-0.643913	1.27665	-0.822054	0	0	0	0	0	1	1	1	0	0	0	1
APLP1	-0.602428	1.73036	-1.04242	0	0	0	0	0	1	1	1	0	0	0	1
APLP2	2.95622	0.0988395	0.292191	0	0	0	0	0	1	0	1	0	0	0	1
APMAP	0.65312	0.216528	0.141419	0	0	0	0	0	0	0	0	0	0	0	1
APOA1	-1.02224	0.145107	-0.148334	0	0	0	0	0	0	0	0	0	0	0	1
APOA2	-0.692882	-0.166335	0.11525	0	0	0	0	0	1	1	1	0	0	0	1
APOA4	0.158804	1.17286	0.186256	0	0	0	0	0	0	0	0	0	0	0	1
APOA5	-0.844983	0.0138424	-0.0116966	0	0	0	0	0	0	0	0	0	0	0	1
APOB	-0.276736	0.585763	-0.162102	0	0	0	1	1	1	1	1	1	0	1	1
APOBEC1	-0.274415	0.655894	-0.179987	0	0	0	0	0	0	0	0	0	0	0	1
APOBEC2	-0.022049	0.182361	-0.00402088	0	1	0	0	0	1	1	1	0	0	0	1
APOBEC3A	-1.16144	-1.014	1.1777	0	0	0	0	0	0	0	0	0	0	0	0
APOBEC3B	0.0189619	-0.590116	-0.0111897	0	0	0	0	0	0	0	0	0	0	0	1
APOBEC3C	0.0146171	1.32643	0.0193885	0	0	0	0	0	0	0	0	0	0	0	0
APOBEC3D	-0.113695	-0.629463	0.0715665	0	0	0	0	0	0	0	0	0	0	0	1
APOBEC3F	0.262872	0.0409884	0.0107747	0	0	0	0	0	0	0	0	0	0	0	1
APOBEC3G	-1.76673	-0.856456	1.51313	0	0	0	0	0	0	0	0	0	0	0	0
APOBEC3H	-0.44687	-0.483378	0.216007	0	0	0	0	0	0	0	0	0	0	0	0
APOBEC4	-0.642468	-0.85484	0.549208	0	0	0	0	0	0	0	0	0	0	0	0
APOBR	-0.120523	14.0419	-1.69238	0	1	0	0	0	0	0	0	0	0	0	0
APOC1	0.701437	16.211	11.371	0	1	0	0	0	0	0	0	0	0	0	1
APOC2	-0.816126	0.640896	-0.523052	0	0	0	0	0	0	0	0	0	0	0	1
APOC3	-0.285657	0.701463	-0.200378	0	0	0	0	0	1	0	1	0	0	0	1
APOC4	0.278872	1.8395	0.512985	0	0	0	0	0	0	0	0	0	0	0	1
APOD	0.550092	-0.156779	-0.0862427	0	0	0	0	0	0	0	0	0	0	0	1
APOE	-0.900592	18.6018	-16.7527	0	1	0	0	0	1	1	1	1	0	1	1
APOF	-0.207721	-0.457722	0.0950784	0	0	0	0	0	0	0	0	0	0	0	1
APOH	12.7378	-0.904772	-11.5248	1	0	0	0	0	0	0	0	0	0	0	1
APOL1	-1.01931	-0.987191	1.00626	0	0	0	0	0	0	0	0	0	0	0	1
APOL2	1.11666	-0.223312	-0.249364	0	0	0	0	0	0	0	0	0	0	0	1
APOL3	0.191712	-0.756589	-0.145047	0	0	0	0	0	0	0	0	0	0	0	1
APOL4	-0.646444	-0.743083	0.480361	0	0	0	0	0	0	0	0	0	0	0	1
APOL5	-1.53426	-0.428335	0.657178	0	0	0	0	0	0	0	0	0	0	0	0
APOL6	-0.620032	-0.857826	0.531879	0	0	0	0	0	0	0	0	0	0	0	0
APOLD1	-0.538975	-0.592041	0.319095	0	0	0	0	0	0	0	0	0	0	0	1
APOM	0.767603	-0.115734	-0.0888381	0	0	0	0	0	0	0	0	0	0	0	1
APOO	0.245633	-0.922569	-0.226613	0	0	0	0	0	0	0	0	0	0	0	1
APOOL	0.529268	-1.51511	-0.801899	0	0	0	0	0	0	0	0	0	0	0	1
APOPT1	0.981097	-0.360951	-0.354128	0	0	0	0	0	0	0	0	0	0	0	1
APP	0.589717	-0.125322	-0.0739044	0	0	0	0	0	1	1	1	0	0	0	1
APPBP2	2.30563	0.670679	1.54634	0	0	0	0	0	0	0	0	0	0	0	1
APPL1	2.52902	0.628791	1.59023	0	0	0	0	0	0	0	0	0	0	0	1
APRT	0.0803132	1.33205	0.106982	0	0	0	0	0	1	1	1	0	0	0	1
APTX	2.04356	0.225724	0.46128	0	0	0	0	0	1	1	1	0	0	0	1
AQP1	1.52063	0.733858	1.11592	0	0	0	0	0	1	1	1	0	0	0	1
AQP10	1.99903	-0.766199	-1.53166	0	0	0	0	0	0	0	0	0	0	0	0
AQP11	1.49178	-0.599911	-0.894934	0	0	0	0	0	1	1	1	0	0	0	1
AQP12A	1.67601	-0.530443	-0.889026	0	0	0	0	0	0	0	0	0	0	0	1
AQP12B	1.67159	-0.52363	-0.875296	0	0	0	0	0	0	0	0	0	0	0	1
AQP2	0.594296	-0.0303208	-0.0180195	0	0	0	0	0	1	1	1	0	0	0	1
AQP3	1.45069	-0.486754	-0.706127	0	0	0	0	0	1	1	1	0	0	0	1
AQP4	1.33994	-0.0935081	-0.125296	0	0	0	0	0	0	0	0	0	0	0	1
AQP5	1.00988	-0.967393	-0.976955	0	0	0	0	0	1	1	1	0	0	0	1
AQP6	1.12889	0.306646	0.34617	0	0	0	0	0	0	0	0	0	0	0	1
AQP7	1.13931	-0.7666	-0.873395	0	0	0	0	0	1	1	1	0	0	0	1
AQP8	7.54285	-0.169929	-1.28175	1	0	0	0	0	0	0	0	0	0	0	1
AQR	0.226569	0.139349	0.0315721	0	0	0	0	0	0	0	0	0	0	0	1
ARAF	0.692806	1.25486	0.869377	0	0	0	0	0	1	1	1	0	0	0	1
ARAP1	-0.452455	1.96376	-0.888516	0	0	0	0	0	0	1	1	0	0	0	1
ARAP2	-0.299917	0.127454	-0.0382255	0	0	0	0	0	0	0	0	0	0	0	0
ARAP3	1.04428	-0.379734	-0.39655	0	1	0	1	1	0	0	1	0	0	0	1
ARCN1	1.68502	0.277341	0.467324	0	0	0	0	0	1	1	1	0	0	0	1
AREG	-1.16015	1.4306	-1.65971	0	0	0	0	0	1	1	1	0	0	0	1
AREL1	0.899872	1.1732	1.05573	0	0	0	0	0	0	0	0	0	0	0	1
ARF1	-0.62656	1.43721	-0.900498	0	0	0	0	0	1	0	1	0	0	0	1
ARF3	-0.257709	1.80741	-0.465786	0	0	0	0	0	0	0	0	0	0	0	1
ARF4	0.883804	-0.31195	-0.275703	0	0	0	1	1	0	0	1	0	0	0	1
ARF5	-0.238523	2.19756	-0.524167	0	0	0	0	0	0	0	0	0	0	0	1
ARF6	-0.681951	-0.325452	0.221943	0	0	0	0	0	0	0	0	0	0	0	1
ARFGAP2	0.806669	1.82962	1.4759	0	0	0	0	0	0	0	0	0	0	0	0
ARFGAP3	-0.085548	1.44965	-0.124014	0	0	0	0	0	0	0	0	0	0	0	0
ARFGEF1	0.451473	1.27383	0.575099	0	0	0	0	0	0	0	0	0	0	0	1
ARFGEF2	1.26517	14.6309	18.5106	0	1	0	0	0	0	0	0	0	0	0	1
ARFGEF3	-0.56235	1.03126	-0.579927	0	0	0	0	0	0	0	0	0	0	0	1
ARFIP1	0.0260508	-0.308895	-0.00804697	0	0	0	0	0	0	0	0	0	0	0	1
ARFIP2	8.61458	-0.0772085	-0.665119	1	0	0	0	0	0	0	0	0	0	0	0
ARFRP1	-0.233233	-0.168888	0.0393902	0	0	0	0	0	0	0	0	0	0	0	1
ARG2	-0.485591	-0.203567	0.0988503	0	0	0	0	0	0	0	0	0	0	0	1
ARGFX	-1.03712	0.447552	-0.464166	0	0	0	0	0	0	0	0	0	0	0	0
ARGLU1	0.286749	-0.00481728	-0.00138135	0	0	0	0	0	0	0	0	0	0	0	1
ARHGAP1	0.831761	14.5181	12.0756	0	1	0	1	1	1	1	1	0	0	0	1
ARHGAP11A	0.966734	0.88304	0.853665	0	0	0	0	0	0	0	0	0	0	0	0
ARHGAP11B	2.02806	2.02185	4.10043	0	0	0	0	0	0	0	0	0	0	0	0
ARHGAP12	2.50195	0.172299	0.431085	0	0	0	0	0	0	0	0	0	0	0	1
ARHGAP15	-0.131752	13.047	-1.71897	0	1	0	0	0	0	0	0	0	0	0	1
ARHGAP17	10.7869	0.923645	9.9633	1	0	0	0	0	1	1	1	0	0	0	1
ARHGAP18	1.97811	0.116526	0.230501	0	0	0	0	0	1	0	1	0	0	0	1
ARHGAP19	1.78229	0.204821	0.36505	0	1	0	0	0	0	0	0	0	0	0	1
ARHGAP20	1.76223	0.477368	0.841234	0	0	0	0	0	0	0	0	0	0	0	0
ARHGAP21	-0.269896	0.990222	-0.267257	0	0	0	0	0	0	0	0	0	0	0	1
ARHGAP22	1.21047	0.357774	0.433077	0	0	0	0	0	0	0	0	0	0	0	1
ARHGAP23	3.03147	-0.0921074	-0.279221	0	0	0	0	0	0	0	0	0	0	0	1
ARHGAP24	1.16534	0.748098	0.871787	0	0	0	0	0	0	0	0	0	0	0	1
ARHGAP25	-0.365208	2.47365	-0.903395	0	0	0	0	0	1	1	1	0	0	0	1
ARHGAP26	0.379766	0.170316	0.0646803	0	0	0	0	0	0	0	0	0	0	0	1
ARHGAP27	1.64993	0.159927	0.263869	0	0	0	0	0	0	0	0	0	0	0	0
ARHGAP28	-0.729056	-0.537489	0.39186	0	0	0	0	0	0	0	0	0	0	0	1
ARHGAP29	0.865864	-1.04089	-0.901272	0	0	0	0	0	0	0	0	0	0	0	1
ARHGAP30	1.47998	0.486727	0.720346	0	0	0	0	0	0	0	0	0	0	0	1
ARHGAP31	1.6513	1.02084	1.68571	0	0	0	0	0	0	0	0	0	0	0	1
ARHGAP32	0.473602	2.2349	1.05845	0	0	0	0	0	0	0	0	0	0	0	1
ARHGAP33	1.18177	0.873171	1.03188	0	0	0	0	0	0	0	0	0	0	0	1
ARHGAP35	0.501315	0.883005	0.442664	0	1	0	1	1	1	0	1	0	0	0	1
ARHGAP36	0.913605	0.999063	0.912748	0	0	0	0	0	0	0	0	0	0	0	1
ARHGAP39	0.20419	0.0973608	0.0198801	0	0	0	0	0	0	0	0	0	0	0	0
ARHGAP4	1.24886	1.25529	1.56769	0	0	0	0	0	0	0	0	0	0	0	0
ARHGAP40	2.64539	-0.0543104	-0.143672	0	0	0	0	0	0	0	0	0	0	0	1
ARHGAP42	-0.285348	1.12474	-0.320942	0	0	0	0	0	0	0	0	0	0	0	1
ARHGAP44	2.53396	-0.518739	-1.31447	0	0	0	0	0	0	0	0	0	0	0	1
ARHGAP45	0.652985	1.02396	0.668632	0	0	0	0	0	0	0	0	0	0	0	1
ARHGAP5	-0.0507715	0.596579	-0.0302892	0	0	0	0	0	1	0	1	0	0	0	1
ARHGAP6	1.09718	0.391922	0.430011	0	0	0	0	0	0	0	0	0	0	0	1
ARHGAP8	0.614593	-0.059445	-0.0365344	0	0	0	0	0	0	0	0	0	0	0	1
ARHGAP9	-0.0582447	1.33121	-0.0775359	0	0	0	0	0	0	0	0	0	0	0	0
ARHGDIA	0.278719	2.89325	0.806404	0	0	0	0	0	0	0	0	0	0	0	1
ARHGDIB	0.643421	-0.765379	-0.492461	0	0	0	0	0	0	0	0	0	0	0	1
ARHGDIG	0.710146	0.826152	0.586688	0	0	0	0	0	0	0	0	0	0	0	1
ARHGEF1	0.580611	0.85228	0.494843	0	0	0	0	0	0	0	0	0	0	0	1
ARHGEF10	1.30832	0.655203	0.857213	0	0	0	0	0	0	0	0	0	0	0	1
ARHGEF10L	-0.327389	0.506591	-0.165852	0	0	0	0	0	0	0	0	0	0	0	1
ARHGEF11	0.962747	1.67212	1.60983	0	0	0	1	1	1	1	1	0	0	0	1
ARHGEF12	0.208182	0.360331	0.0750145	0	0	0	1	1	0	0	1	0	0	0	1
ARHGEF15	-0.297714	0.160678	-0.0478361	0	0	0	0	0	0	0	0	0	0	0	1
ARHGEF16	1.25431	0.449829	0.564225	0	0	0	0	0	0	0	0	0	0	0	1
ARHGEF17	1.19273	0.277465	0.330942	0	0	0	0	0	0	0	0	0	0	0	1
ARHGEF18	2.19089	1.77406	3.88676	0	0	0	0	0	0	0	0	0	0	0	1
ARHGEF19	0.360084	-0.538751	-0.193996	0	0	0	0	0	0	0	0	0	0	0	0
ARHGEF2	0.749344	1.83969	1.37856	0	1	0	0	0	0	0	0	0	0	0	1
ARHGEF25	-1.21179	-0.511034	0.619267	0	0	0	0	0	0	0	0	0	0	0	1
ARHGEF26	1.57187	10.7398	16.8815	0	1	0	0	0	0	0	0	0	0	0	1
ARHGEF28	0.16984	0.224824	0.0381839	0	0	0	0	0	0	0	0	0	0	0	1
ARHGEF3	0.850668	0.372958	0.317264	0	0	0	0	0	0	0	0	0	0	0	1
ARHGEF33	0.945132	0.197667	0.186821	0	0	0	0	0	0	0	0	0	0	0	0
ARHGEF35	2.04776	0.549126	1.12448	0	0	0	0	0	0	0	0	0	0	0	0
ARHGEF37	3.30939	0.233794	0.773715	0	0	0	0	0	0	0	0	0	0	0	0
ARHGEF38	0.227823	0.182307	0.0415337	0	0	0	0	0	0	0	0	0	0	0	1
ARHGEF39	0.206088	0.695712	0.143378	0	0	0	0	0	0	0	0	0	0	0	0
ARHGEF4	1.48542	1.36268	2.02416	0	0	0	0	0	0	0	0	0	0	0	1
ARHGEF40	0.029905	0.43094	0.0128872	0	0	0	0	0	0	0	0	0	0	0	0
ARHGEF5	0.623049	1.02993	0.641694	0	0	0	0	0	0	0	0	0	0	0	1
ARHGEF6	-0.0994144	0.125432	-0.0124697	0	0	0	0	0	0	0	0	0	0	0	1
ARHGEF7	0.94942	16.4231	15.5924	0	1	0	1	1	0	0	1	0	0	0	1
ARHGEF9	1.32092	0.765975	1.01179	0	0	0	0	0	0	0	0	0	0	0	1
ARID1A	-0.800591	2.97722	-2.38353	0	0	0	1	1	0	1	1	0	0	0	1
ARID1B	-1.18423	2.14023	-2.53453	0	0	0	0	0	1	1	1	0	0	0	1
ARID2	0.0367533	1.1561	0.0424905	0	0	0	0	0	0	0	0	0	0	0	1
ARID3A	-0.64068	0.514804	-0.329825	0	0	0	1	1	1	0	1	0	0	0	1
ARID3B	-0.740758	1.44868	-1.07312	0	0	0	0	0	0	0	0	0	0	0	1
ARID3C	-0.628735	0.211675	-0.133087	0	0	0	0	0	0	0	0	0	0	0	0
ARID4A	-0.630674	1.13924	-0.718489	0	0	0	0	0	1	1	1	0	0	0	1
ARID4B	-0.24405	0.677728	-0.1654	0	0	0	0	0	1	1	1	0	0	0	1
ARID5A	0.202485	2.12676	0.430638	0	0	0	0	0	0	0	0	0	0	0	1
ARID5B	-0.158629	0.996892	-0.158136	0	0	0	0	0	1	1	1	0	0	0	1
ARIH1	0.0355099	0.0193294	0.000686383	0	0	0	0	0	1	0	1	0	0	0	1
ARIH2	-0.601306	0.245389	-0.147554	0	0	0	1	1	1	1	1	0	0	0	1
ARL10	-0.114513	1.01794	-0.116567	0	0	0	0	0	0	1	1	0	0	0	1
ARL11	-1.24436	1.26318	-1.57185	0	0	0	0	0	0	0	0	0	0	0	0
ARL13A	1.12364	1.19125	1.33853	0	0	0	0	0	0	0	0	0	0	0	0
ARL13B	-0.652719	8.39314	-5.47836	0	1	0	0	0	1	0	1	0	0	0	1
ARL14	-0.403649	2.10512	-0.849731	0	0	0	0	0	0	0	0	0	0	0	0
ARL14EP	-1.11729	9.93535	-11.1007	0	1	0	0	0	0	0	0	0	0	0	0
ARL14EPL	-0.869409	0.459735	-0.399698	0	0	0	0	0	0	0	0	0	0	0	0
ARL15	-0.473236	1.03737	-0.490919	0	0	0	0	0	0	0	0	0	0	0	1
ARL16	0.959607	0.457835	0.439342	0	0	0	0	0	0	0	0	0	0	0	0
ARL17A	-0.167702	1.00012	-0.167721	0	0	0	0	0	0	0	0	0	0	0	0
ARL17B	-0.0925144	2.0583	-0.190422	0	0	0	0	0	0	0	0	0	0	0	0
ARL2	0.475054	2.00367	0.951852	0	0	0	0	0	0	0	0	0	0	0	0
ARL2BP	-0.378893	0.131759	-0.0499227	0	0	0	0	0	0	0	0	0	0	0	1
ARL3	0.855403	6.7556	5.77876	0	1	0	0	0	1	0	1	0	0	0	1
ARL4A	0.0615645	1.0161	0.0625554	0	0	0	0	0	0	0	0	0	0	0	1
ARL4C	-0.686991	0.810583	-0.556863	0	0	0	0	0	0	0	0	0	0	0	0
ARL4D	0.336173	1.41938	0.477158	0	1	0	0	0	1	1	1	0	0	0	1
ARL5A	-0.676846	-0.276674	0.187266	0	0	0	0	0	0	0	0	0	0	0	1
ARL5B	-1.0411	1.74225	-1.81385	0	0	0	0	0	0	0	0	0	0	0	0
ARL5C	-0.699823	0.474245	-0.331888	0	0	0	0	0	0	0	0	0	0	0	1
ARL6	0.0530755	0.321326	0.0170545	0	0	0	0	0	0	0	0	0	0	0	1
ARL6IP1	10.088	0.047795	0.482158	1	0	0	0	0	0	0	0	0	0	0	1
ARL6IP4	-0.99046	1.58837	-1.57322	0	0	0	0	0	0	0	0	0	0	0	0
ARL6IP5	0.0295817	0.533549	0.0157833	0	0	0	0	0	1	1	1	0	0	0	1
ARL6IP6	-1.27846	1.64076	-2.09764	0	0	0	0	0	0	0	0	0	0	0	0
ARL8A	-0.902909	0.706973	-0.638332	0	1	0	0	0	0	0	0	0	0	0	0
ARL8B	-0.353002	-1.19982	0.42354	0	0	0	1	1	0	0	1	0	0	0	1
ARL9	0.214549	1.55711	0.334077	0	0	0	0	0	0	0	0	0	0	0	1
ARMC1	-0.291051	-1.1791	0.34318	0	0	0	0	0	0	0	0	0	0	0	0
ARMC10	-0.558725	0.532165	-0.297334	0	0	0	0	0	0	0	0	0	0	0	0
ARMC12	-1.88863	-1.47305	2.78206	0	0	0	0	0	0	0	0	0	0	0	1
ARMC2	-0.646477	0.766456	-0.495497	0	0	0	0	0	0	0	0	0	0	0	1
ARMC3	-0.318446	-0.60973	0.194166	0	0	0	0	0	0	0	0	0	0	0	1
ARMC4	-1.43784	1.90651	-2.74126	0	0	0	0	0	0	0	0	0	0	0	1
ARMC5	-0.183262	-0.132139	0.0242161	0	0	0	0	0	1	1	1	0	0	0	1
ARMC6	0.352115	0.47365	0.166779	0	0	0	0	0	0	0	0	0	0	0	0
ARMC7	-0.686193	0.755087	-0.518135	0	0	0	0	0	0	0	0	0	0	0	1
ARMC8	-0.507088	-0.21594	0.109501	0	0	0	0	0	0	0	0	0	0	0	0
ARMC9	-0.807208	1.32255	-1.06757	0	0	0	0	0	0	0	0	0	0	0	0
ARMCX1	1.26806	-0.483798	-0.613483	0	0	0	0	0	0	0	0	0	0	0	1
ARMCX2	-0.453539	-0.155954	0.0707312	0	0	0	0	0	0	0	0	0	0	0	0
ARMCX3	0.225133	-0.0728613	-0.0164035	0	0	0	0	0	0	0	0	0	0	0	1
ARMCX4	-0.226135	4.99901	-1.13045	0	0	0	0	0	0	0	0	0	0	0	0
ARMCX5	-1.24796	-0.777921	0.970812	0	0	0	0	0	0	0	0	0	0	0	0
ARMCX6	-0.208748	-0.264822	0.055281	0	0	0	0	0	0	0	0	0	0	0	0
ARMH1	0.157851	3.29635	0.520333	0	0	0	0	0	0	0	0	0	0	0	0
ARMH3	-0.376235	1.69263	-0.636828	0	0	0	0	0	0	0	0	0	0	0	1
ARMH4	-0.448539	-0.0403726	0.0181087	0	0	0	0	0	0	0	0	0	0	0	1
ARMT1	-0.124839	-0.567092	0.070795	0	0	0	0	0	0	0	0	0	0	0	0
ARNT	-1.00104	1.67098	-1.67271	0	0	0	1	1	1	1	1	0	0	0	1
ARNT2	1.12557	1.06583	1.19967	0	1	0	0	0	1	1	1	0	0	0	1
ARNTL	-0.864132	16.4632	-14.2264	0	1	0	0	0	0	0	0	0	0	0	0
ARNTL2	1.69262	1.06055	1.7951	0	0	0	0	0	0	0	0	0	0	0	0
ARPC1A	-0.255723	18.8104	-4.81027	0	1	0	0	0	1	0	1	0	0	0	1
ARPC1B	-0.836109	18.633	-15.5792	0	1	0	0	0	1	0	1	0	0	0	1
ARPC2	0.106091	-0.179318	-0.0190241	0	0	0	0	0	1	1	1	0	0	0	1
ARPC3	0.0457389	-1.38105	-0.0631678	0	0	0	0	0	1	0	1	0	0	0	1
ARPC3P1	-0.171622	0.577968	-0.0991919	0	0	0	0	0	0	0	0	0	0	0	0
ARPC4	-0.299284	0.270741	-0.0810284	0	0	0	0	0	0	0	0	0	0	0	1
ARPC4-TTLL3	-0.464618	2.20302	-1.02356	0	0	0	0	0	0	0	0	0	0	0	1
ARPC5	0.120909	-1.68549	-0.203791	0	0	0	0	0	0	0	0	0	0	0	0
ARPC5L	-0.357665	0.992113	-0.354844	0	0	0	0	0	0	0	0	0	0	0	1
ARPIN	1.8397	-0.645038	-1.18668	0	0	0	0	0	0	0	0	0	0	0	0
ARPIN-AP3S2	0.304638	-0.363851	-0.110843	0	0	0	0	0	0	0	0	0	0	0	0
ARPP19	0.900894	-0.335931	-0.302639	0	0	0	0	0	0	0	0	0	0	0	1
ARPP21	1.2617	13.0929	16.5193	0	1	0	0	0	0	0	0	0	0	0	1
ARR3	0.872305	-0.11944	-0.104189	0	0	0	0	0	0	0	0	0	0	0	1
ARRB1	0.266173	-3.02225	-0.804443	0	0	0	0	1	0	0	1	0	0	0	1
ARRB2	0.305275	-2.81218	-0.858487	0	0	0	0	1	0	0	1	0	0	0	1
ARRDC1	0.811201	1.0015	0.81242	0	0	0	0	0	0	0	0	0	0	0	1
ARRDC2	-0.307321	1.80599	-0.555018	0	0	0	0	0	0	0	0	0	0	0	1
ARRDC3	-0.623557	-0.375118	0.233908	0	0	0	0	0	1	1	1	0	0	0	1
ARRDC4	0.40933	0.0151909	0.00621809	0	0	0	0	0	0	0	0	0	0	0	1
ARRDC5	1.07726	-0.672542	-0.7245	0	0	0	0	0	0	0	0	0	0	0	1
ARSA	-0.233325	0.567487	-0.132409	0	0	0	0	0	0	0	0	0	0	0	1
ARSD	2.10678	0.0165421	0.0348506	0	0	0	0	0	0	0	0	0	0	0	0
ARSE	0.743851	0.372864	0.277355	0	0	0	0	0	0	0	0	0	0	0	0
ARSF	-0.535544	-0.315368	0.168893	0	0	0	0	0	0	0	0	0	0	0	0
ARSG	6.99941	0.573974	4.01748	1	0	0	0	0	0	0	0	0	0	0	1
ARSH	2.59269	-0.750846	-1.94671	0	0	0	0	0	0	0	0	0	0	0	0
ARSI	0.475093	-0.758474	-0.360346	0	0	0	0	0	0	0	0	0	0	0	0
ARSJ	0.0662441	-0.514447	-0.0340791	0	0	0	0	0	0	1	1	0	0	0	1
ARSK	1.7859	-0.954273	-1.70423	0	0	0	0	0	0	0	0	0	0	0	1
ART1	0.626353	0.0510912	0.0320011	0	0	0	0	0	0	0	0	0	0	0	1
ART3	-1.08481	-0.347368	0.376829	0	0	0	0	0	0	0	0	0	0	0	0
ART4	-0.454745	-0.156769	0.0712899	0	0	0	0	0	0	0	0	0	0	0	1
ART5	-0.549186	-0.744787	0.409026	0	0	0	0	0	0	0	0	0	0	0	0
ARTN	0.0811498	0.437618	0.0355126	0	0	0	0	0	0	0	0	0	0	0	1
ARV1	-0.760965	0.619349	-0.471303	0	0	0	0	0	1	1	1	0	0	0	1
ARVCF	-0.225468	1.09571	-0.247046	0	1	0	0	0	0	0	0	0	0	0	1
AS3MT	1.15192	7.45555	8.58819	0	1	0	0	0	0	0	0	0	0	0	1
ASAH1	-0.600361	-0.309439	0.185775	0	0	0	0	0	1	1	1	0	0	0	1
ASAH2	-0.567236	1.49729	-0.849318	0	0	0	0	0	0	0	0	0	0	0	1
ASAH2B	-0.492867	0.996768	-0.491274	0	0	0	0	0	0	0	0	0	0	0	1
ASAP1	0.683064	1.04701	0.715173	0	0	0	0	1	1	1	1	0	0	0	1
ASAP2	0.564022	1.18826	0.670205	0	0	0	0	0	0	0	0	0	0	0	0
ASAP3	-0.725151	0.950996	-0.689616	0	0	0	0	0	0	0	0	0	0	0	1
ASB1	-1.79523	0.791293	-1.42055	0	0	0	0	0	0	0	0	0	0	0	1
ASB10	-0.957108	0.175559	-0.168029	0	0	0	0	0	0	0	0	0	0	0	1
ASB11	-1.68729	0.573995	-0.968497	0	0	0	0	0	0	0	0	0	0	0	0
ASB12	-0.571708	0.330744	-0.189089	0	0	0	0	0	0	0	0	0	0	0	0
ASB13	-1.91783	0.480979	-0.922436	0	0	0	0	0	0	0	0	0	0	0	0
ASB14	-1.12063	0.262662	-0.294346	0	0	0	0	0	0	0	0	0	0	0	0
ASB15	-1.19347	-1.3277	1.58457	0	0	0	0	0	0	0	0	0	0	0	0
ASB16	-1.21463	0.154209	-0.187308	0	1	0	0	0	0	0	0	0	0	0	1
ASB16-AS1	-0.243688	0.490416	-0.119509	0	1	0	0	0	0	0	0	0	0	0	0
ASB17	-2.45966	0.470748	-1.15788	0	0	0	0	0	0	0	0	0	0	0	0
ASB18	-1.43521	-0.111704	0.160318	0	0	0	0	0	0	0	0	0	0	0	0
ASB2	-1.14424	0.191091	-0.218654	0	0	0	1	1	0	0	1	0	0	0	1
ASB3	-0.18573	-0.538431	0.100003	0	1	0	0	0	0	0	0	0	0	0	0
ASB4	-1.85142	0.346307	-0.641159	0	0	0	0	0	0	0	0	0	0	0	1
ASB5	-1.70876	0.75456	-1.28936	0	0	0	0	0	0	0	0	0	0	0	1
ASB6	-1.00555	1.0929	-1.09896	0	0	0	0	0	0	0	0	0	0	0	0
ASB7	-0.158279	0.472944	-0.0748568	0	0	0	0	0	0	0	0	0	0	0	1
ASB8	-1.56927	1.16249	-1.82427	0	0	0	0	0	0	0	0	0	0	0	0
ASB9	-0.0818916	0.438271	-0.0358907	0	0	0	0	0	0	0	0	0	0	0	0
ASCC1	0.120163	1.34309	0.161389	0	0	0	0	0	0	0	0	0	0	0	1
ASCC2	-0.383405	1.27362	-0.488312	0	0	0	0	0	0	0	0	0	0	0	1
ASCC3	0.366442	25.1462	9.21465	0	1	0	0	0	0	0	0	0	0	0	1
ASCL1	-0.364326	1.24933	-0.455163	0	0	0	0	0	0	0	0	0	0	0	1
ASCL2	1.20321	0.803305	0.966547	0	0	0	0	0	0	0	0	0	0	0	1
ASCL3	1.50872	1.16213	1.75332	0	0	0	0	0	0	0	0	0	0	0	1
ASCL4	-0.412537	0.16552	-0.0682832	0	1	0	0	0	0	0	0	0	0	0	0
ASCL5	-0.48045	4.1666	-2.00184	0	0	0	0	0	0	0	0	0	0	0	0
ASF1A	0.930539	-0.85051	-0.791433	0	0	0	1	1	0	0	1	0	0	0	1
ASF1B	1.69918	0.17972	0.305377	0	0	0	0	0	0	0	0	0	0	0	1
ASGR1	-0.236445	-0.651139	0.153958	0	0	0	0	0	0	0	0	0	0	0	1
ASGR2	-1.07819	-0.137318	0.148055	0	0	0	0	0	0	0	0	0	0	0	1
ASH1L	0.86691	1.67739	1.45415	0	0	0	0	0	1	1	1	0	0	0	1
ASH2L	-1.14096	0.589523	-0.672619	0	0	0	0	0	0	0	0	0	0	0	1
ASIC1	-1.35384	0.706597	-0.956622	0	0	0	0	0	0	0	0	0	0	0	1
ASIC2	2.84497	1.28286	3.6497	0	0	0	0	0	0	0	0	0	0	0	1
ASIC3	-1.26874	1.22163	-1.54992	0	1	0	0	0	0	0	0	0	0	0	1
ASIC4	0.109741	1.95332	0.214359	0	0	0	0	0	1	0	1	0	0	0	1
ASIC5	-0.515641	1.17728	-0.607053	0	0	0	0	0	0	0	0	0	0	0	1
ASL	-0.0416188	1.02784	-0.0427773	0	0	0	0	0	1	1	1	0	0	0	1
ASMT	1.19586	-1.0262	-1.22719	0	0	0	0	0	0	0	0	0	0	0	1
ASMTL	0.0341302	1.6359	0.0558337	0	0	0	0	0	0	0	0	0	0	0	0
ASNA1	-1.22975	1.27922	-1.57312	0	1	0	0	0	0	0	0	0	0	0	1
ASNS	-1.89851	-0.333011	0.632224	0	0	0	0	0	1	1	1	0	0	0	1
ASNSD1	-0.0779926	-1.11669	0.0870936	0	0	0	0	0	0	0	0	0	0	0	0
ASPA	0.0723369	-0.0738563	-0.00534254	0	0	0	0	0	1	1	1	0	0	0	1
ASPDH	-0.765405	0.332657	-0.254617	0	0	0	0	0	0	0	0	0	0	0	0
ASPG	-0.762781	0.388867	-0.29662	0	0	0	0	0	0	0	0	0	0	0	1
ASPH	0.32217	1.43937	0.46372	0	0	0	0	0	0	0	0	0	0	0	1
ASPHD1	-0.80215	10.2566	-8.22736	0	1	0	0	0	0	0	0	0	0	0	0
ASPHD2	7.96567	0.848448	6.75846	1	0	0	0	0	0	0	0	0	0	0	0
ASPM	-0.912757	0.184024	-0.167969	0	0	0	0	0	1	1	1	0	0	0	1
ASPN	1.47415	-0.540686	-0.79705	0	0	0	0	0	0	0	0	0	0	0	1
ASPRV1	-0.812444	-1.185	0.962745	0	0	0	0	0	0	0	0	0	0	0	1
ASPSCR1	-1.58704	1.31294	-2.0837	0	0	0	0	0	0	0	0	0	0	0	1
ASRGL1	-0.802903	0.690616	-0.554498	0	0	0	0	0	0	0	0	0	0	0	0
ASS1	-1.88222	0.233207	-0.438946	0	0	0	0	0	1	0	1	0	0	0	1
ASTE1	-0.958407	1.29475	-1.2409	0	0	0	0	0	0	0	0	0	0	0	1
ASTL	0.340288	2.83443	0.964521	0	0	0	0	0	0	0	0	0	0	0	1
ASTN1	0.339229	1.20213	0.407799	0	0	0	0	0	0	0	0	0	0	0	1
ASTN2	-0.314155	-0.378568	0.118929	0	0	0	0	0	0	0	0	0	0	0	1
ASXL1	-0.613635	1.89154	-1.16071	0	0	0	0	0	1	1	1	0	0	0	1
ASXL2	-0.0574928	4.92396	-0.283093	0	0	0	0	0	1	1	1	0	0	0	1
ASXL3	-0.262802	9.5471	-2.50899	0	1	0	0	0	0	0	0	0	0	0	0
ASZ1	-2.19687	-0.398811	0.876136	0	0	0	0	0	0	0	0	0	0	0	1
ATAD1	0.516552	-0.866982	-0.447841	0	0	0	0	0	1	0	1	0	0	0	1
ATAD2	1.02145	1.50641	1.53872	0	0	0	0	0	0	0	0	0	0	0	0
ATAD2B	0.853573	-0.244096	-0.208354	0	0	0	0	0	1	0	1	0	0	0	1
ATAD3A	0.400213	0.995357	0.398355	0	0	0	0	0	1	1	1	0	0	0	1
ATAD3B	-0.257842	0.0504446	-0.0130067	0	0	0	0	0	1	1	1	0	0	0	1
ATAD3C	2.013	0.853373	1.71784	0	0	0	0	0	1	1	1	0	0	0	1
ATAD5	-0.383035	-0.156773	0.0600495	0	0	0	0	0	0	0	0	0	0	0	1
ATAT1	0.196429	1.7986	0.353298	0	0	0	0	0	0	0	0	0	0	0	1
ATCAY	-0.228454	1.09609	-0.250407	0	0	0	0	0	1	0	1	0	0	0	1
ATE1	0.161471	1.12116	0.181035	0	0	0	0	0	1	1	1	0	0	0	1
ATF3	-2.00681	0.0428535	-0.0859988	0	0	0	0	0	1	1	1	0	0	0	1
ATF4	-1.0783	0.306499	-0.330498	0	0	0	0	1	1	1	1	0	0	0	1
ATF5	-1.63882	0.893014	-1.46349	0	0	0	0	0	1	1	1	0	0	0	1
ATF6	-0.377602	0.93823	-0.354278	0	0	0	0	0	0	0	0	0	0	0	1
ATF6B	0.00750589	0.717928	0.00538869	0	0	0	0	0	0	0	0	0	0	0	1
ATF7	-0.832739	1.2198	-1.01577	0	0	0	0	0	0	0	0	0	0	0	1
ATF7IP	-0.0345355	0.945202	-0.032643	0	0	0	0	0	0	0	0	0	0	0	0
ATF7IP2	-0.656333	-0.269946	0.177175	0	0	0	0	0	0	0	0	0	0	0	0
ATG10	-0.565491	-0.563822	0.318837	0	0	0	0	0	0	0	0	0	0	0	0
ATG101	-1.59746	1.11824	-1.78635	0	0	0	0	1	0	0	1	0	0	0	1
ATG12	0.742073	-0.387739	-0.287731	0	0	0	0	0	1	1	1	0	0	0	1
ATG13	-0.240244	1.46319	-0.351523	0	1	0	0	0	0	0	0	0	0	0	1
ATG14	0.510927	0.807355	0.4125	0	0	0	0	0	0	0	0	0	0	0	1
ATG16L1	0.473945	0.371781	0.176204	0	0	0	0	0	1	1	1	0	0	0	1
ATG16L2	0.64265	0.224107	0.144023	0	0	0	0	0	0	0	0	0	0	0	1
ATG2A	-0.427411	1.3313	-0.569013	0	0	0	0	0	0	0	0	0	0	0	0
ATG2B	1.24606	0.442244	0.551064	0	0	0	0	0	0	0	0	0	0	0	1
ATG3	-0.24185	1.01532	-0.245556	0	0	0	0	0	0	0	0	0	0	0	1
ATG4A	-0.242505	-0.357663	0.086735	0	0	0	0	0	0	0	0	0	0	0	0
ATG4B	-0.678208	1.62369	-1.1012	0	0	0	0	0	0	0	0	0	0	0	1
ATG4C	-0.708266	-0.212121	0.150238	0	0	0	0	0	0	0	0	0	0	0	1
ATG4D	-0.68517	-0.16139	0.110579	0	0	0	0	0	0	0	0	0	0	0	1
ATG5	-1.0853	-0.905825	0.983091	0	0	0	0	0	1	1	1	0	0	0	1
ATG7	1.06425	0.475721	0.506287	0	0	0	1	1	1	1	1	0	0	0	1
ATG9A	-0.941401	2.10565	-1.98226	0	1	0	0	0	0	0	0	0	0	0	1
ATG9B	-0.985632	10.8815	-10.7251	0	1	0	0	0	0	0	0	0	0	0	1
ATIC	-0.643961	1.12533	-0.72467	0	0	0	0	0	0	0	0	0	0	0	0
ATL1	0.15933	0.734387	0.11701	0	0	0	0	0	0	0	0	0	0	0	1
ATL2	-0.747348	0.493501	-0.368817	0	0	0	0	0	0	1	1	0	0	0	1
ATL3	-0.330162	-0.192841	0.0636688	0	0	0	0	0	0	0	0	0	0	0	1
ATM	-0.926996	0.962574	-0.892303	0	0	0	0	0	1	1	1	0	0	0	1
ATMIN	-0.0422649	0.0486765	-0.0020573	0	0	0	0	1	1	1	1	0	0	0	1
ATN1	-0.707661	0.936259	-0.662554	0	0	0	0	0	1	1	1	0	0	0	1
ATOH1	0.439735	0.888994	0.390922	0	0	0	0	0	0	0	0	0	0	0	1
ATOH7	-0.685807	0.927432	-0.636039	0	0	0	0	0	0	0	0	0	0	0	1
ATOH8	2.21199	0.160518	0.355065	0	0	0	0	0	0	0	0	0	0	0	1
ATOX1	-1.07883	-0.282868	0.305167	0	0	0	0	0	1	0	1	0	0	0	1
ATP10A	-1.25259	1.99553	-2.49958	0	0	0	0	0	0	0	0	0	0	0	0
ATP10B	-0.301278	1.39271	-0.419592	0	0	0	0	0	0	0	0	0	0	0	0
ATP10D	-0.581546	1.59813	-0.929387	0	0	0	0	0	0	0	0	0	0	0	0
ATP11A	-0.766533	-0.678132	0.519811	0	0	0	0	0	0	0	0	0	0	0	1
ATP11B	0.787829	1.53079	1.206	0	0	0	0	0	0	0	0	0	0	0	1
ATP11C	-0.90201	0.439693	-0.396607	0	0	0	0	0	0	0	0	0	0	0	1
ATP12A	0.35062	-0.0993959	-0.0348501	0	0	0	0	0	1	0	1	0	0	0	1
ATP13A1	-1.67832	2.00115	-3.35855	0	1	0	1	1	0	0	1	0	0	0	1
ATP13A2	-1.09047	1.04204	-1.13632	0	1	0	0	0	0	0	0	0	0	0	1
ATP13A3	-0.512895	1.61819	-0.829959	0	0	0	0	0	0	0	0	0	0	0	0
ATP13A4	-0.644226	2.37401	-1.5294	0	0	0	0	0	0	0	0	0	0	0	1
ATP13A5	-0.718275	2.32993	-1.67353	0	0	0	0	0	0	0	0	0	0	0	1
ATP1A1	-0.55268	0.903874	-0.499553	0	0	0	0	0	0	0	0	0	0	0	1
ATP1A2	-0.466286	0.811616	-0.378445	0	0	0	0	0	1	1	1	0	0	0	1
ATP1A3	0.12056	0.626192	0.0754939	0	0	0	0	0	1	1	1	0	0	0	1
ATP1A4	-1.71004	1.02722	-1.75658	0	0	0	0	0	0	0	0	0	0	0	1
ATP1B1	0.0584812	-0.482244	-0.0282022	0	0	0	0	0	0	0	0	0	0	0	1
ATP1B2	-0.59002	1.81952	-1.07356	0	0	0	0	0	0	0	0	0	0	0	1
ATP1B3	-1.07112	-0.494211	0.529357	0	0	0	0	0	0	0	0	0	0	0	1
ATP1B4	-0.679197	-0.2023	0.137401	0	0	0	0	0	0	0	0	0	0	0	0
ATP23	1.33025	-0.490826	-0.652923	0	0	0	0	0	0	0	0	0	0	0	0
ATP2A1	0.990379	14.6826	14.5414	0	1	0	0	0	0	0	0	0	0	0	1
ATP2A2	1.86308	0.9112	1.69764	0	0	0	1	1	1	1	1	0	0	0	1
ATP2A3	-0.463944	2.78398	-1.29161	0	0	0	0	0	0	0	0	0	0	0	1
ATP2B1	0.690898	1.61304	1.11445	0	1	0	0	0	1	1	1	0	0	0	1
ATP2B3	0.300576	0.733308	0.220415	0	0	0	0	0	0	0	0	0	0	0	1
ATP2B4	0.471219	0.554735	0.261402	0	0	0	0	0	0	0	0	0	0	0	1
ATP2C1	0.207547	-1.03998	-0.215845	0	0	0	1	1	0	0	1	0	0	0	1
ATP2C2	0.419251	0.829991	0.347975	0	0	0	0	0	0	0	0	0	0	0	1
ATP4A	-0.928187	1.15969	-1.07641	0	0	0	0	0	0	0	0	0	0	0	1
ATP4B	-1.93037	-1.01414	1.95766	0	0	0	0	0	0	0	0	0	0	0	1
ATP5F1A	-0.495306	1.43279	-0.709671	0	0	0	0	0	1	1	1	0	0	0	1
ATP5F1B	1.02478	0.412967	0.423202	0	0	0	0	0	0	0	0	0	0	0	1
ATP5F1C	0.661432	0.914676	0.604996	0	0	0	0	0	0	0	0	0	0	0	0
ATP5F1D	-0.219407	0.863468	-0.18945	0	0	0	0	0	0	0	0	0	0	0	1
ATP5F1E	1.46683	-0.865654	-1.26976	0	0	0	0	0	0	0	0	0	0	0	1
ATP5F1EP2	2.38495	1.24016	2.95772	0	0	0	0	0	0	0	0	0	0	0	1
ATP5IF1	0.137991	-0.860847	-0.118789	0	0	0	0	0	1	1	1	0	0	0	1
ATP5MC1	0.489003	0.0969689	0.0474181	0	0	0	0	0	0	0	0	0	0	0	0
ATP5MC2	-0.276605	-0.26471	0.0732202	0	0	0	0	0	0	0	0	0	0	0	1
ATP5MC3	1.83276	-0.227658	-0.417242	0	0	0	0	0	0	0	0	0	0	0	0
ATP5MD	1.14439	-0.72128	-0.825425	0	0	0	0	0	0	0	0	0	0	0	1
ATP5ME	0.345456	-0.919402	-0.317613	0	0	0	0	0	0	0	0	0	0	0	0
ATP5MF	-0.316485	-0.341458	0.108066	0	0	0	0	0	0	0	0	0	0	0	0
ATP5MF-PTCD1	1.15633	0.215885	0.249635	0	0	0	0	0	1	1	1	1	0	1	1
ATP5MG	-0.652064	0.262732	-0.171318	0	0	0	0	0	0	0	0	0	0	0	1
ATP5MGL	-0.397811	-0.413595	0.164533	0	0	0	0	0	0	0	0	0	0	0	1
ATP5MPL	0.112309	-0.332982	-0.0373968	0	0	0	0	0	0	0	0	0	0	0	0
ATP5PB	-0.247102	-1.07216	0.264932	0	0	0	0	0	0	0	0	0	0	0	1
ATP5PD	0.112846	-0.77149	-0.0870597	0	0	0	0	0	0	0	0	0	0	0	0
ATP5PF	-0.663424	-0.758098	0.502941	0	0	0	0	0	0	0	0	0	0	0	0
ATP5PO	0.266869	-0.142212	-0.0379521	0	0	0	0	0	0	0	0	0	0	0	1
ATP6AP1	-0.474713	1.24231	-0.589742	0	0	0	0	0	0	0	0	0	0	0	1
ATP6AP1L	-0.0345856	0.333146	-0.0115221	0	0	0	0	0	0	0	0	0	0	0	0
ATP6AP2	-0.0239816	-0.933812	0.0223943	0	0	0	0	0	0	0	0	0	0	0	1
ATP6V0A1	1.01362	0.609694	0.618	0	0	0	0	0	1	1	1	0	0	0	1
ATP6V0A2	0.292305	0.575829	0.168318	0	0	0	0	0	0	0	0	0	0	0	1
ATP6V0A4	-0.352242	0.957687	-0.337338	0	0	0	0	0	1	1	1	0	0	0	1
ATP6V0B	-0.0552077	1.07664	-0.0594387	0	0	0	0	0	0	0	0	0	0	0	0
ATP6V0C	-0.979168	16.0848	-15.7497	0	1	0	0	0	0	0	0	0	0	0	1
ATP6V0D1	0.661448	2.05465	1.35905	0	0	0	0	0	0	0	0	0	0	0	1
ATP6V0D2	-1.09053	1.78492	-1.94651	0	0	0	0	0	0	0	0	0	0	0	1
ATP6V0E1	-0.753227	-0.065927	0.049658	0	0	0	0	0	0	0	0	0	0	0	0
ATP6V0E2	-0.351224	1.34489	-0.472359	0	0	0	0	0	0	0	0	0	0	0	0
ATP6V1A	1.4305	0.0528656	0.0756241	0	0	0	0	0	0	0	0	0	0	0	1
ATP6V1B1	1.94789	1.50094	2.92367	0	0	0	0	0	0	0	0	0	0	0	1
ATP6V1B2	1.69274	0.59202	1.00213	0	0	0	0	0	1	1	1	0	0	0	1
ATP6V1C1	1.63127	-0.419908	-0.684984	0	0	0	0	0	0	0	0	0	0	0	1
ATP6V1C2	-0.841049	-0.29018	0.244055	0	0	0	0	0	0	0	0	0	0	0	0
ATP6V1D	-0.490771	-0.229869	0.112813	0	0	0	0	0	0	1	1	0	0	0	1
ATP6V1E1	0.440183	1.73995	0.765894	0	0	0	0	0	0	0	0	0	0	0	1
ATP6V1E2	-0.863043	0.553509	-0.477703	0	0	0	0	0	0	0	0	0	0	0	0
ATP6V1F	-1.28573	1.83122	-2.35445	0	0	0	0	0	0	0	0	0	0	0	1
ATP6V1G1	1.00879	-1.62621	-1.6405	0	0	0	0	0	0	0	0	0	0	0	0
ATP6V1G2	0.443977	0.88404	0.392493	0	0	0	0	0	0	0	0	0	0	0	1
ATP6V1G3	-0.909545	1.08828	-0.989837	0	0	0	0	0	0	0	0	0	0	0	0
ATP6V1H	0.270985	-0.201884	-0.0547074	0	0	0	0	0	0	0	0	0	0	0	1
ATP7A	0.582707	1.48317	0.864255	0	0	0	1	1	1	1	1	0	0	0	1
ATP7B	-0.623616	0.599675	-0.373967	0	0	0	0	0	1	1	1	0	0	0	1
ATP8A1	1.02599	0.208249	0.213661	0	0	0	0	0	1	1	1	0	0	0	1
ATP8A2	-0.19082	0.452993	-0.0864403	0	0	0	0	0	1	1	1	0	0	0	1
ATP8B1	-0.314807	0.667561	-0.210153	0	0	0	0	0	1	1	1	0	0	0	1
ATP8B2	-0.61582	1.74785	-1.07636	0	0	0	0	0	0	0	0	0	0	0	1
ATP8B3	-0.805423	8.53124	-6.87125	0	1	0	0	0	0	0	0	0	0	0	1
ATP8B4	-1.01406	1.8328	-1.85856	0	0	0	0	0	0	0	0	0	0	0	0
ATP9A	1.53086	1.7186	2.63093	0	1	0	0	0	0	0	0	0	0	0	1
ATP9B	0.281683	-0.207893	-0.0585598	0	0	0	0	0	0	0	0	0	0	0	0
ATPAF1	-0.470888	0.163622	-0.0770478	0	0	0	0	0	0	0	0	0	0	0	0
ATPAF2	0.592153	0.76645	0.453856	0	0	0	0	0	1	1	1	0	0	0	1
ATPSCKMT	0.316087	-0.365518	-0.115536	0	0	0	0	0	0	0	0	0	0	0	0
ATRAID	0.0999379	-0.904216	-0.0903655	0	0	0	0	0	0	0	0	0	0	0	1
ATRIP	-0.327492	-0.113688	0.0372319	0	0	0	0	0	1	1	1	0	0	0	1
ATRN	-0.180544	0.640412	-0.115623	0	0	0	0	0	0	0	0	0	0	0	1
ATRNL1	0.434013	2.87323	1.24702	0	0	0	0	0	0	0	0	0	0	0	1
ATRX	0.518674	1.41259	0.732674	0	0	0	1	1	1	1	1	0	0	0	1
ATXN1	-0.951933	0.758198	-0.721754	0	0	0	0	0	1	1	1	0	0	0	1
ATXN10	-1.20565	0.0576446	-0.0694994	0	0	0	0	0	0	0	0	0	0	0	1
ATXN1L	-0.37098	0.102672	-0.0380894	0	0	0	0	0	1	1	1	0	0	0	1
ATXN2	0.771009	1.54816	1.19364	0	0	0	0	0	1	1	1	0	0	0	1
ATXN2L	-0.149774	11.9605	-1.79138	0	1	0	0	1	0	0	1	0	0	0	1
ATXN3	-0.60235	1.10106	-0.663223	0	0	0	0	0	0	0	0	0	0	0	1
ATXN3L	-0.282577	-1.76983	0.500114	0	0	0	0	0	0	0	0	0	0	0	1
ATXN7	-0.454243	2.15883	-0.980636	0	0	0	0	0	1	1	1	0	0	0	1
ATXN7L1	-0.624969	0.444226	-0.277627	0	0	0	0	0	0	0	0	0	0	0	0
ATXN7L2	0.220784	2.13674	0.471757	0	1	0	0	0	0	0	0	0	0	0	1
ATXN7L3	2.43009	1.97693	4.80411	0	1	0	0	0	0	0	0	0	0	0	1
ATXN7L3B	10.2602	0.498865	5.11848	1	0	0	0	0	0	0	0	0	0	0	0
AUH	0.747353	-0.526761	-0.393676	0	0	0	0	0	0	0	0	0	0	0	1
AUNIP	0.247214	0.816149	0.201764	0	0	0	0	0	0	0	0	0	0	0	0
AUP1	-1.42503	0.203188	-0.289549	0	0	0	0	0	0	0	0	0	0	0	0
AURKA	0.578571	1.71169	0.990334	0	0	0	1	1	0	0	1	0	0	0	1
AURKAIP1	-0.13152	1.56395	-0.20569	0	0	0	0	0	0	0	0	0	0	0	1
AURKB	-0.816426	2.24395	-1.83202	0	0	0	1	1	0	0	1	0	0	0	1
AURKC	-0.829073	-0.250344	0.207553	0	0	0	0	0	0	0	0	0	0	0	1
AUTS2	-0.989462	10.8201	-10.7061	0	1	0	0	0	1	1	1	0	0	0	1
AVEN	2.32936	1.13609	2.64636	0	0	0	0	0	0	0	0	0	0	0	1
AVIL	0.163586	0.927088	0.151659	0	0	0	0	0	0	0	0	0	0	0	1
AVL9	1.9876	2.01124	3.99754	0	1	0	0	0	0	0	0	0	0	0	0
AVPI1	-0.989233	-0.85993	0.850671	0	0	0	0	0	0	0	0	0	0	0	1
AVPR1A	0.0628709	-0.771931	-0.048532	0	0	0	0	0	0	0	0	0	0	0	1
AVPR1B	-0.053457	-0.29127	0.0155704	0	0	0	0	0	0	0	0	0	0	0	1
AVPR2	1.90499	0.311291	0.593006	0	0	0	0	0	1	1	1	0	0	0	1
AWAT1	-0.765619	-0.821899	0.629261	0	0	0	0	0	0	0	0	0	0	0	1
AWAT2	-0.119652	0.102197	-0.0122281	0	0	0	0	0	0	0	0	0	0	0	1
AXDND1	0.0157235	0.00890787	0.000140063	0	0	0	0	0	0	0	0	0	0	0	0
AXIN1	1.02714	17.4067	17.8791	0	1	0	1	1	1	0	1	0	0	0	1
AXIN2	10.8002	0.606104	6.54603	1	0	0	1	1	0	0	1	0	0	0	1
AXL	0.406425	-0.421373	-0.171256	0	0	0	0	0	0	0	0	0	0	0	1
AZGP1	-0.143349	-0.193479	0.0277351	0	0	0	0	0	1	1	1	0	0	0	1
AZI2	0.64684	0.0743052	0.0480636	0	0	0	0	0	0	0	0	0	0	0	1
AZIN1	0.324929	-0.831661	-0.270231	0	0	0	0	0	0	0	0	0	0	0	1
AZIN2	-0.784505	-0.100116	0.0785416	0	0	0	0	0	0	0	0	0	0	0	1
AZU1	-0.867139	1.713	-1.48541	0	0	0	0	0	0	0	0	0	0	0	0
B2M	-0.729474	-0.474372	0.346042	0	0	0	0	0	1	1	1	0	0	0	1
B3GALNT1	-0.588854	0.132145	-0.0778144	0	0	0	0	0	0	0	0	0	0	0	1
B3GALNT2	-0.249223	2.05139	-0.511253	0	0	0	1	1	0	0	1	0	0	0	1
B3GALT1	0.332806	0.527694	0.17562	0	0	0	0	0	0	0	0	0	0	0	0
B3GALT2	1.3546	0.653923	0.885804	0	0	0	0	0	1	1	1	0	0	0	1
B3GALT4	-1.01958	0.660765	-0.673704	0	0	0	0	0	0	0	0	0	0	0	0
B3GALT5	0.749698	-0.185522	-0.139085	0	0	0	0	0	0	0	0	0	0	0	1
B3GALT6	1.34997	-0.147858	-0.199604	0	0	0	0	0	0	0	0	0	0	0	1
B3GAT1	1.16328	0.611351	0.711172	0	0	0	0	0	0	0	0	0	0	0	1
B3GAT2	1.02554	-0.339124	-0.347786	0	0	0	0	0	0	0	0	0	0	0	0
B3GAT3	0.42643	0.816005	0.347969	0	0	0	0	0	0	0	0	0	0	0	1
B3GLCT	0.231157	-0.0940645	-0.0217437	0	0	0	0	0	1	0	1	0	0	0	1
B3GNT2	-0.475152	-0.160255	0.0761456	0	0	0	0	0	0	0	0	0	0	0	1
B3GNT3	-0.663912	0.642063	-0.426273	0	0	0	0	0	0	0	0	0	0	0	1
B3GNT4	-0.166999	9.91636	-1.65602	0	1	0	0	0	0	0	0	0	0	0	0
B3GNT5	-0.870006	-0.243615	0.211946	0	0	0	0	0	1	1	1	1	0	1	1
B3GNT7	-0.607712	0.160848	-0.0977491	0	0	0	0	0	0	0	0	0	0	0	1
B3GNT9	-0.701332	0.812663	-0.569946	0	0	0	0	0	0	0	0	0	0	0	0
B3GNTL1	-1.12998	1.73367	-1.95901	0	0	0	0	0	0	0	0	0	0	0	0
B4GALNT1	0.305595	3.15471	0.964063	0	0	0	0	0	0	0	0	0	0	0	1
B4GALNT2	-0.506361	2.20883	-1.11846	0	0	0	0	0	0	0	0	0	0	0	1
B4GALNT3	0.133483	1.53496	0.204891	0	0	0	0	0	0	0	0	0	0	0	1
B4GALNT4	0.145631	-0.310255	-0.0451829	0	0	0	0	0	0	0	0	0	0	0	0
B4GALT1	-0.477161	-0.257682	0.122956	0	0	0	0	0	1	1	1	0	0	0	1
B4GALT2	-1.21289	0.227558	-0.276003	0	0	0	0	0	0	0	0	0	0	0	1
B4GALT3	1.88371	0.505484	0.952185	0	0	0	0	0	0	0	0	0	0	0	0
B4GALT4	-0.98372	-0.758296	0.74595	0	0	0	0	0	0	0	0	0	0	0	0
B4GALT5	-1.28252	0.225466	-0.289165	0	0	0	1	1	0	0	1	0	0	0	1
B4GALT6	1.83374	0.00519354	0.00952359	0	0	0	0	0	0	0	0	0	0	0	1
B4GALT7	0.538185	0.642615	0.345846	0	0	0	0	0	0	0	0	0	0	0	0
B4GAT1	-0.159222	0.310835	-0.0494919	0	0	0	0	0	0	0	0	0	0	0	1
B9D1	0.910568	0.394883	0.359568	0	0	0	0	0	1	1	1	0	0	0	1
B9D2	0.367588	0.353016	0.129765	0	0	0	0	0	1	1	1	0	0	0	1
BAALC	1.40649	1.08159	1.52124	0	0	0	0	0	0	0	0	0	0	0	0
BAAT	-0.128488	-0.553188	0.0710781	0	0	0	0	0	0	0	0	0	0	0	1
BABAM1	1.04959	1.89067	1.98442	0	0	0	0	0	0	0	0	0	0	0	1
BABAM2	-0.0100492	0.633349	-0.00636466	0	0	0	0	0	0	0	0	0	0	0	1
BACE1	1.09706	0.549302	0.60262	0	0	0	0	0	1	1	1	0	0	0	1
BACE2	1.77113	2.89942	5.13525	0	1	0	0	0	1	1	1	0	0	0	1
BACH2	0.241045	0.88079	0.21231	0	0	0	0	0	0	0	0	0	0	0	1
BAD	0.906439	19.4974	17.6732	0	1	0	0	0	1	0	1	0	0	0	1
BAG1	-0.899854	0.506668	-0.455927	0	0	0	0	0	0	0	0	0	0	0	1
BAG2	-0.279978	0.15046	-0.0421254	0	0	0	0	0	0	0	0	0	0	0	0
BAG3	-0.901147	-0.50105	0.451519	0	0	0	0	0	1	1	1	0	0	0	1
BAG4	-0.383461	1.12449	-0.4312	0	0	0	0	0	0	0	0	0	0	0	1
BAG5	-1.38801	17.1287	-23.7749	0	1	0	0	0	0	0	0	0	0	0	0
BAG6	-0.109227	2.08439	-0.227672	0	0	0	0	0	0	0	0	0	0	0	1
BAGE	0.191524	-0.54549	-0.104474	0	0	0	0	0	0	0	0	0	0	0	0
BAGE3	1.67337	0.410167	0.686362	0	0	0	0	0	0	0	0	0	0	0	0
BAGE4	-0.675437	0.301993	-0.203977	0	0	0	0	0	0	0	0	0	0	0	0
BAHCC1	2.69475	2.34081	6.3079	0	0	0	0	0	0	0	0	0	0	0	1
BAHD1	8.64053	0.981024	8.47657	1	0	0	0	0	0	0	0	0	0	0	1
BAIAP2	10.3948	12.4808	129.736	1	1	1	0	1	0	0	1	0	0	0	1
BAIAP2L1	-0.663812	1.51445	-1.00531	0	0	0	0	0	0	0	0	0	0	0	1
BAIAP2L2	-0.490466	2.2192	-1.08844	0	0	0	0	0	0	0	0	0	0	0	1
BAIAP3	0.984121	1.14627	1.12807	0	0	0	0	0	0	0	0	0	0	0	1
BAK1	1.3122	19.3078	25.3357	0	1	0	0	0	0	0	0	0	0	0	1
BAMBI	-1.34974	0.859555	-1.16018	0	0	0	0	0	1	1	1	0	0	0	1
BANF1	0.347224	2.41034	0.836928	0	0	0	0	0	0	0	0	0	0	0	0
BANF2	-0.93597	-1.33097	1.24575	0	0	0	0	0	0	0	0	0	0	0	0
BANK1	-1.5507	8.21678	-12.7418	0	1	0	0	0	0	0	0	0	0	0	1
BANP	-0.75514	0.159402	-0.120371	0	0	0	0	0	0	0	0	0	0	0	1
BARD1	-1.02556	0.49082	-0.503364	0	0	0	1	1	0	0	1	0	0	0	1
BARHL1	-0.154253	0.0915542	-0.0141225	0	0	0	0	0	0	0	0	0	0	0	1
BARHL2	-1.17774	6.38095	-7.5151	0	1	0	0	0	1	1	1	0	0	0	1
BARX1	-1.4792	0.819539	-1.21226	0	0	0	0	0	0	0	0	0	0	0	1
BARX2	-0.713453	0.962754	-0.68688	0	0	0	0	0	1	1	1	0	0	0	1
BASP1	-0.645881	2.87896	-1.85946	0	0	0	0	0	1	1	1	0	0	0	1
BATF	-0.872336	0.518679	-0.452462	0	0	0	0	0	0	0	0	0	0	0	1
BATF2	0.215299	0.336327	0.0724106	0	0	0	0	0	0	0	0	0	0	0	1
BATF3	-1.25956	0.620548	-0.781614	0	0	0	0	0	0	0	0	0	0	0	1
BAX	0.180212	1.45331	0.261904	0	0	0	0	0	1	1	1	0	0	0	1
BAZ1A	-0.17436	-0.0634355	0.0110606	0	0	0	0	0	0	0	0	0	0	0	1
BAZ1B	-1.25816	0.399531	-0.502674	0	0	0	0	1	1	1	1	0	0	0	1
BAZ2A	0.969007	2.31933	2.24745	0	0	0	0	0	0	0	0	0	0	0	1
BAZ2B	0.738743	-0.192106	-0.141917	0	0	0	0	0	1	1	1	0	0	0	1
BBC3	-0.421956	1.69551	-0.715431	0	0	0	0	0	1	1	1	0	0	0	1
BBIP1	0.653588	1.0126	0.661825	0	0	0	0	0	1	1	1	1	0	1	1
BBOF1	0.456165	1.63373	0.745251	0	0	0	0	0	0	0	0	0	0	0	0
BBOX1	-0.923238	0.44299	-0.408985	0	0	0	0	0	1	0	1	0	0	0	1
BBS1	0.681233	0.15805	0.107669	0	0	0	0	0	1	1	1	1	0	1	1
BBS10	-0.17269	0.0111177	-0.00191993	0	0	0	0	0	1	1	1	1	0	1	1
BBS12	-0.179569	1.15973	-0.208251	0	0	0	0	0	1	1	1	1	0	1	1
BBS2	2.37611	7.20098	17.1103	0	1	0	0	0	1	1	1	1	1	1	1
BBS4	-0.610438	10.5344	-6.43062	0	1	0	0	0	1	1	1	1	0	1	1
BBS5	0.941006	0.807938	0.760274	0	0	0	0	0	1	1	1	1	0	1	1
BBS7	-0.153368	0.24369	-0.0373742	0	0	0	0	0	1	1	1	1	0	1	1
BBS9	0.624852	1.2808	0.800312	0	0	0	0	0	1	1	1	0	0	0	1
BBX	0.121577	1.93174	0.234855	0	1	0	0	0	1	1	1	0	0	0	1
BCAN	1.50194	-0.575516	-0.864389	0	0	0	0	0	0	0	0	0	0	0	1
BCAP29	-0.187637	0.410324	-0.0769918	0	0	0	0	0	1	0	1	0	0	0	1
BCAP31	0.256213	0.940535	0.240977	0	0	0	0	0	0	0	0	0	0	0	1
BCAR1	0.588357	0.712424	0.41916	0	0	0	0	0	0	0	0	0	0	0	1
BCAR3	-1.18818	-0.154892	0.184039	0	0	0	0	0	0	0	0	0	0	0	1
BCAS1	0.174953	0.447417	0.0782768	0	0	0	0	0	0	0	0	0	0	0	1
BCAS2	0.518693	0.992499	0.514802	0	0	0	0	0	0	0	0	0	0	0	1
BCAS3	-0.37005	0.734451	-0.271784	0	0	0	0	0	0	0	0	0	0	0	1
BCAS4	1.18858	0.287016	0.341141	0	0	0	0	0	0	0	0	0	0	0	0
BCAT1	-0.646814	0.179062	-0.11582	0	0	0	0	0	0	0	0	0	0	0	1
BCAT2	-1.69122	1.6399	-2.77343	0	0	0	0	0	1	1	1	0	0	0	1
BCCIP	-0.284851	-0.293094	0.0834882	0	0	0	0	0	0	0	0	0	0	0	1
BCDIN3D	-0.278073	7.57026	-2.10508	0	1	0	0	0	0	0	0	0	0	0	0
BCHE	-0.0978369	3.56772	-0.349055	0	0	0	0	0	0	0	0	0	0	0	1
BCKDHA	-0.579061	0.780175	-0.451769	0	0	0	0	0	1	1	1	0	0	0	1
BCKDHB	-0.726652	-0.0821115	0.0596665	0	0	0	0	0	0	0	0	0	0	0	1
BCKDK	-1.31953	15.9506	-21.0473	0	1	0	0	0	1	1	1	0	0	0	1
BCL10	-1.01308	-0.445436	0.45126	0	0	0	0	0	0	0	0	0	0	0	1
BCL11A	-0.141319	14.3404	-2.02657	0	1	0	0	0	0	0	0	0	0	0	1
BCL11B	1.52744	13.1603	20.1016	0	1	0	0	0	0	0	0	0	0	0	1
BCL2	1.52813	18.6177	28.4503	0	1	0	0	0	1	1	1	0	0	0	1
BCL2A1	0.488367	0.128123	0.0625709	0	0	0	0	0	0	0	0	0	0	0	1
BCL2L1	0.566413	2.41651	1.36875	0	0	0	0	0	1	1	1	0	0	0	1
BCL2L10	-0.752397	0.798397	-0.600712	0	0	0	0	0	0	0	0	0	0	0	1
BCL2L11	0.170569	0.269083	0.0458972	0	0	0	0	0	1	1	1	0	0	0	1
BCL2L12	-0.310831	0.724209	-0.225106	0	0	0	0	0	0	0	0	0	0	0	1
BCL2L13	1.02838	1.42205	1.46241	0	1	0	0	0	0	0	0	0	0	0	0
BCL2L14	0.338649	-0.264981	-0.0897355	0	0	0	0	0	0	0	0	0	0	0	1
BCL2L15	1.79023	2.21273	3.96128	0	0	0	0	0	0	0	0	0	0	0	1
BCL2L2	1.24478	1.16652	1.45206	0	0	0	0	0	1	0	1	0	0	0	1
BCL2L2-PABPN1	2.27551	0.796458	1.81235	0	0	0	0	0	0	0	0	0	0	0	0
BCL3	-0.268857	3.26387	-0.877513	0	0	0	0	0	0	0	0	0	0	0	1
BCL6	-1.01343	0.1289	-0.13063	0	0	0	0	0	1	1	1	0	0	0	1
BCL6B	-1.0855	0.306365	-0.33256	0	0	0	0	0	0	0	0	0	0	0	1
BCL7A	-1.14231	11.0071	-12.5735	0	1	0	1	1	1	1	1	0	0	0	1
BCL7B	-0.850255	1.43301	-1.21842	0	0	0	0	0	1	1	1	0	0	0	1
BCL7C	-1.5659	14.739	-23.0797	0	1	0	0	0	1	0	1	0	0	0	1
BCL9	-0.292039	0.649893	-0.189794	0	0	0	0	0	0	0	0	0	0	0	1
BCL9L	0.0370346	1.65508	0.0612954	0	0	0	1	1	0	0	1	0	0	0	1
BCLAF1	0.378543	0.155125	0.0587214	0	0	0	0	0	1	0	1	0	0	0	1
BCLAF3	-0.104467	-0.163079	0.0170364	0	0	0	0	0	0	0	0	0	0	0	1
BCO1	-0.0623363	-0.790443	0.0492733	0	0	0	0	0	1	0	1	0	0	0	1
BCO2	-0.325719	-0.620451	0.202093	0	0	0	0	0	0	0	0	0	0	0	1
BCOR	0.821576	1.03348	0.849084	0	0	0	0	0	0	0	0	0	0	0	1
BCORL1	-0.753695	1.36184	-1.02641	0	0	0	0	0	0	0	0	0	0	0	1
BCR	-0.211294	1.50578	-0.318163	0	0	0	0	0	1	1	1	0	0	0	1
BCS1L	0.566017	0.962272	0.544662	0	0	0	1	1	1	1	1	0	0	0	1
BDH1	-1.79949	3.14088	-5.65199	0	0	0	0	0	0	0	0	0	0	0	1
BDH2	0.847408	-0.423341	-0.358742	0	0	0	0	0	0	0	0	0	0	0	1
BDKRB1	-1.56032	-0.932989	1.45576	0	0	0	0	0	0	0	0	0	0	0	1
BDKRB2	-1.71888	-0.777753	1.33686	0	0	0	0	0	0	0	0	0	0	0	1
BDNF	1.35469	18.3588	24.8703	0	1	0	0	0	1	1	1	1	0	1	1
BEAN1	0.784727	0.325544	0.255463	0	0	0	0	0	0	0	0	0	0	0	1
BECN1	0.424479	0.881635	0.374235	0	0	0	1	1	1	1	1	0	0	0	1
BECN2	0.111761	2.33398	0.260848	0	0	0	0	0	1	1	1	0	0	0	1
BEGAIN	0.693446	0.15603	0.108198	0	0	0	0	0	0	0	0	0	0	0	0
BEND2	-0.376393	2.36821	-0.891377	0	0	0	0	0	0	0	0	0	0	0	0
BEND3	-0.724816	1.23403	-0.894447	0	0	0	0	0	0	0	0	0	0	0	1
BEND4	-0.399495	2.50111	-0.99918	0	0	0	0	0	0	0	0	0	0	0	0
BEND5	0.315878	6.29934	1.98983	0	1	0	0	0	0	0	0	0	0	0	0
BEND6	-0.541369	2.64032	-1.42939	0	1	0	0	0	0	0	0	0	0	0	0
BEND7	-1.08149	-0.053243	0.057582	0	0	0	0	0	0	0	0	0	0	0	0
BEST1	2.60393	1.04684	2.72591	0	0	0	0	0	0	0	0	0	0	0	1
BEST2	2.98103	1.46528	4.36804	0	1	0	0	0	0	0	0	0	0	0	1
BEST3	5.73172	3.22953	18.5107	1	0	0	0	0	0	0	0	0	0	0	0
BEST4	3.30952	1.59898	5.29186	0	0	0	0	0	0	0	0	0	0	0	0
BET1	-0.517736	0.452517	-0.234284	0	0	0	0	0	0	0	0	0	0	0	0
BET1L	-0.168725	1.7089	-0.288334	0	0	0	0	0	0	0	0	0	0	0	0
BEX1	-0.252515	0.202001	-0.0510083	0	0	0	0	0	0	0	0	0	0	0	1
BEX2	-0.669208	1.97725	-1.32319	0	0	0	0	0	0	0	0	0	0	0	1
BEX3	-0.986894	0.553727	-0.54647	0	0	0	0	0	0	0	0	0	0	0	0
BEX4	-1.04938	-1.16705	1.22468	0	0	0	0	0	0	0	0	0	0	0	1
BEX5	-0.514405	0.102802	-0.0528816	0	0	0	0	0	0	0	0	0	0	0	0
BFAR	0.124498	1.35577	0.168791	0	0	0	0	0	0	0	0	0	0	0	0
BFSP1	9.35829	-0.110026	-1.02965	1	0	0	0	0	0	0	0	0	0	0	1
BFSP2	1.37952	-0.399301	-0.550845	0	0	0	0	0	0	0	0	0	0	0	1
BGLAP	-1.07566	0.335088	-0.36044	0	0	0	0	0	0	0	0	0	0	0	1
BGN	1.49059	0.0564796	0.084188	0	0	0	0	0	1	1	1	0	0	0	1
BHLHA15	1.43473	0.697303	1.00044	0	0	0	0	0	1	1	1	0	0	0	1
BHLHA9	-0.070028	0.163646	-0.0114598	0	0	0	0	0	0	0	0	0	0	0	1
BHLHB9	-0.21352	-0.199908	0.0426844	0	0	0	0	0	0	0	0	0	0	0	0
BHLHE22	-0.508806	2.68362	-1.36544	0	0	0	0	0	1	1	1	0	0	0	1
BHLHE23	-0.435873	0.717903	-0.312914	0	0	0	0	0	0	0	0	0	0	0	1
BHLHE40	-0.857818	-0.00498804	0.00427883	0	0	0	0	0	0	0	0	0	0	0	1
BHLHE41	-0.0181461	1.38598	-0.0251501	0	0	0	0	0	0	0	0	0	0	0	1
BHMG1	-0.888402	-0.45735	0.406311	0	0	0	0	0	0	0	0	0	0	0	1
BHMT	-0.0298262	0.663223	-0.0197814	0	0	0	0	0	1	1	1	0	0	0	1
BHMT2	-0.581301	0.726824	-0.422504	0	0	0	0	0	0	0	0	0	0	0	0
BICC1	-0.686721	1.26952	-0.871805	0	0	0	0	0	1	0	1	0	0	0	1
BICD1	1.7591	1.25685	2.21092	0	0	0	0	0	0	0	0	0	0	0	1
BICD2	0.460309	1.05481	0.485539	0	0	0	0	0	1	1	1	0	0	0	1
BICDL1	-1.06193	1.33622	-1.41898	0	0	0	0	0	0	0	0	0	0	0	1
BICDL2	-0.6013	0.197202	-0.118578	0	0	0	0	0	0	0	0	0	0	0	1
BICRA	-0.168542	2.07283	-0.349359	0	0	0	0	0	0	0	0	0	0	0	0
BICRAL	1.81763	0.474365	0.86222	0	0	0	0	0	0	0	0	0	0	0	1
BID	-0.0761081	1.17699	-0.0895782	0	1	0	0	0	0	0	0	0	0	0	1
BIK	1.14614	0.753618	0.863751	0	0	0	0	0	1	1	1	0	0	0	1
BIN1	16.2644	0.779768	12.6825	1	0	0	0	0	0	0	0	0	0	0	1
BIN2	1.02782	0.278909	0.286667	0	0	0	0	0	0	0	0	0	0	0	1
BIN3	1.30143	1.029	1.33917	0	0	0	0	0	0	0	0	0	0	0	1
BIRC2	-0.703054	-0.261616	0.18393	0	0	0	0	0	1	0	1	0	0	0	1
BIRC3	-2.04235	-0.62523	1.27694	0	0	0	0	0	0	0	0	0	0	0	1
BIRC5	-0.248559	0.936309	-0.232728	0	0	0	0	0	0	0	0	0	0	0	1
BIRC6	-0.0617223	1.21307	-0.0748733	0	0	0	0	1	0	0	1	0	0	0	1
BIRC7	-0.644522	0.571677	-0.368458	0	0	0	0	0	0	0	0	0	0	0	1
BIRC8	0.731013	-0.990549	-0.724104	0	0	0	0	0	1	0	1	0	0	0	1
BIVM	-0.317608	1.10172	-0.349916	0	0	0	0	0	0	0	0	0	0	0	1
BIVM-ERCC5	-0.356795	0.126554	-0.0451539	0	0	0	0	0	0	0	0	0	0	0	0
BLCAP	-0.401612	1.28581	-0.516396	0	0	0	0	0	0	0	0	0	0	0	0
BLID	-0.676442	8.63831	-5.84332	0	1	0	0	0	0	0	0	0	0	0	0
BLK	-0.697399	15.7916	-11.0131	0	1	0	0	0	0	0	0	0	0	0	1
BLM	-0.494508	1.38426	-0.68453	0	0	0	1	1	0	0	1	0	0	0	1
BLMH	-0.979826	1.69448	-1.66029	0	1	0	0	0	1	0	1	0	0	0	1
BLNK	-1.17928	-0.476382	0.561787	0	0	0	0	0	0	0	0	0	0	0	1
BLOC1S1	-0.517813	0.823875	-0.426613	0	0	0	0	0	0	0	0	0	0	0	1
BLOC1S2	2.10712	0.857237	1.8063	0	0	0	0	0	0	0	0	0	0	0	1
BLOC1S3	-0.417771	-0.238189	0.0995083	0	0	0	0	0	0	0	0	0	0	0	1
BLOC1S4	1.08183	0.142269	0.15391	0	0	0	0	0	0	0	0	0	0	0	1
BLOC1S5	-0.527774	-0.214948	0.113444	0	0	0	0	0	0	0	0	0	0	0	1
BLOC1S6	-0.34121	1.247	-0.425489	0	0	0	0	0	1	1	1	0	0	0	1
BLVRA	-1.37451	-0.771383	1.06027	0	0	0	0	0	0	0	0	0	0	0	1
BLVRB	-1.24527	0.532419	-0.663008	0	0	0	0	0	0	0	0	0	0	0	1
BLZF1	0.977082	-0.0606296	-0.0592401	0	0	0	0	0	0	0	0	0	0	0	0
BMERB1	2.01259	0.702416	1.41368	0	0	0	0	0	0	0	0	0	0	0	1
BMF	11.4115	0.552705	6.30718	1	0	0	0	0	1	1	1	0	0	0	1
BMI1	0.139467	0.659908	0.0920351	0	0	0	1	1	1	1	1	0	0	0	1
BMP1	-1.07278	1.93861	-2.0797	0	0	0	0	0	1	1	1	0	0	0	1
BMP10	-0.0106035	-0.506208	0.00536756	0	0	0	1	1	0	0	1	0	0	0	1
BMP15	-0.319448	-1.5197	0.485464	0	0	0	0	0	0	0	0	0	0	0	1
BMP2	0.345892	0.301282	0.104211	0	0	0	1	1	1	1	1	0	0	0	1
BMP2K	1.49769	0.679991	1.01842	0	0	0	0	0	0	0	0	0	0	0	1
BMP3	0.232337	0.58023	0.134809	0	0	0	0	0	0	0	0	0	0	0	1
BMP4	0.218036	1.46423	0.319255	0	0	0	1	1	1	1	1	0	0	0	1
BMP5	-0.389992	-0.952793	0.371582	0	0	0	1	1	1	1	1	0	0	0	1
BMP6	-0.321118	-0.727209	0.23352	0	0	0	0	0	1	1	1	0	0	0	1
BMP7	0.370581	-0.270812	-0.100358	0	0	0	0	1	1	1	1	0	0	0	1
BMP8A	-0.430972	8.40055	-3.62041	0	1	0	0	0	0	0	0	0	0	0	1
BMP8B	-0.280144	-0.747553	0.209423	0	0	0	0	0	0	0	0	0	0	0	1
BMPER	-0.554158	2.26521	-1.25528	0	0	0	0	1	1	0	1	0	0	0	1
BMPR1A	-0.949797	0.745666	-0.708231	0	0	0	1	1	1	0	1	0	0	0	1
BMPR1B	-1.60793	11.6405	-18.7171	0	1	0	0	1	0	0	1	0	0	0	1
BMPR2	-0.508621	0.719387	-0.365895	0	0	0	0	0	0	0	0	0	0	0	1
BMS1	0.627498	1.01714	0.638251	0	0	0	0	0	0	0	0	0	0	0	1
BMS1P1	0.0973391	1.08885	0.105988	0	0	0	0	0	0	0	0	0	0	0	0
BMT2	-0.709488	1.19193	-0.84566	0	0	0	0	0	0	0	0	0	0	0	0
BMX	0.606365	0.599359	0.36343	0	0	0	0	0	0	0	0	0	0	0	1
BNC2	1.07791	11.3363	12.2195	0	1	0	0	0	0	0	0	0	0	0	1
BNIP1	2.0385	0.356751	0.727236	0	0	0	0	0	0	0	0	0	0	0	1
BNIP2	0.131927	-0.00636684	-0.000839961	0	0	0	0	0	0	1	1	0	0	0	1
BNIP3	-1.20025	-0.39658	0.475995	0	0	0	0	0	0	0	0	0	0	0	1
BNIP3L	-0.00876714	0.662181	-0.00580543	0	0	0	0	0	1	1	1	0	0	0	1
BNIPL	-0.738515	7.67862	-5.67077	0	1	0	0	0	0	0	0	0	0	0	0
BOC	0.881753	-0.467484	-0.412205	0	0	0	0	0	0	0	0	0	0	0	1
BOD1	1.57225	1.15769	1.82018	0	0	0	0	0	0	0	0	0	0	0	1
BOD1L1	0.353919	2.35917	0.834954	0	0	0	0	0	0	0	0	0	0	0	0
BOD1L2	0.215161	-1.05439	-0.226863	0	0	0	0	0	0	0	0	0	0	0	1
BOK	0.742501	1.30473	0.968763	0	0	0	0	0	0	0	0	0	0	0	1
BOLA1	-0.569436	0.438292	-0.249579	0	0	0	0	0	1	0	1	0	0	0	1
BOLA2	-1.33736	1.73428	-2.31936	0	0	0	0	0	0	0	0	0	0	0	1
BOLA2B	0.372776	1.60557	0.598517	0	0	0	0	0	0	0	0	0	0	0	1
BOLA3	0.421431	-1.37475	-0.579363	0	0	0	0	0	1	0	1	0	0	0	1
BOLL	-1.32496	7.6101	-10.0831	0	1	0	0	0	0	0	0	0	0	0	1
BOP1	-0.750942	0.570217	-0.4282	0	0	0	0	0	0	0	0	0	0	0	0
BORA	-0.224734	-0.689893	0.155042	0	0	0	0	0	0	0	0	0	0	0	0
BORCS5	-0.613863	-0.325671	0.199917	0	0	0	0	0	0	0	0	0	0	0	1
BORCS6	-0.376045	0.184508	-0.0693833	0	0	0	1	1	0	0	1	0	0	0	1
BORCS7	-0.688624	-0.955073	0.657686	0	0	0	0	0	0	0	0	0	0	0	1
BORCS8	0.292913	-0.503595	-0.147509	0	0	0	0	0	0	0	0	0	0	0	1
BORCS8-MEF2B	0.788346	2.10911	1.6627	0	0	0	0	0	0	0	0	0	0	0	0
BPGM	-0.761777	3.52518	-2.6854	0	0	0	0	0	0	0	0	0	0	0	1
BPHL	-0.475659	0.797736	-0.37945	0	0	0	0	0	0	0	0	0	0	0	1
BPI	-1.08936	-0.820864	0.894215	0	0	0	0	0	0	0	0	0	0	0	0
BPIFA1	0.494382	-0.856299	-0.423339	0	0	0	0	0	0	0	0	0	0	0	1
BPIFA2	-0.879931	-0.371204	0.326634	0	0	0	0	0	0	0	0	0	0	0	1
BPIFA3	0.0542958	-1.29746	-0.0704466	0	0	0	0	0	0	0	0	0	0	0	1
BPIFB1	0.516817	1.20144	0.620923	0	0	0	0	0	0	0	0	0	0	0	1
BPIFB2	-0.580817	-0.270859	0.15732	0	0	0	0	0	0	0	0	0	0	0	0
BPIFB3	-0.533064	-0.139312	0.074262	0	0	0	0	0	0	0	0	0	0	0	1
BPIFB4	-0.606858	0.497369	-0.301833	0	0	0	0	0	0	0	0	0	0	0	0
BPIFB6	-0.452284	-0.090236	0.0408123	0	0	0	0	0	0	0	0	0	0	0	0
BPIFC	-0.506352	-1.35636	0.686793	0	0	0	0	0	0	0	0	0	0	0	1
BPNT1	-0.383226	1.41663	-0.542888	0	0	0	0	0	0	0	0	0	0	0	1
BPTF	0.589965	13.513	7.97222	0	1	0	1	1	1	0	1	0	0	0	1
BPY2	-0.911881	0.323797	-0.295264	0	0	0	0	0	0	0	0	0	0	0	0
BPY2B	-1.10171	-1.12317	1.23741	0	0	0	0	0	0	0	0	0	0	0	0
BPY2C	0.926869	0.281777	0.26117	0	0	0	0	0	0	0	0	0	0	0	0
BRAF	0.187013	1.36984	0.256177	0	0	0	1	1	1	1	1	0	0	0	1
BRAT1	-0.810716	1.42115	-1.15215	0	0	0	0	0	0	0	0	0	0	0	0
BRCA1	-0.213454	1.01542	-0.216746	0	0	0	1	1	1	1	1	0	0	0	1
BRCA2	-1.45136	1.52441	-2.21246	0	0	0	1	1	1	1	1	0	0	0	1
BRD1	-0.320164	1.03318	-0.330786	0	0	0	0	0	0	0	0	0	0	0	1
BRD2	-0.197684	2.69974	-0.533696	0	0	0	1	1	1	1	1	1	0	1	1
BRD3	-0.848596	2.51342	-2.13287	0	0	0	0	0	0	0	0	0	0	0	0
BRD4	-0.733861	2.00057	-1.46814	0	0	0	0	0	0	0	0	0	0	0	1
BRD7	0.58237	0.856285	0.498674	0	0	0	0	1	0	0	1	0	0	0	1
BRD8	13.7212	0.775347	10.6387	1	0	0	0	0	0	0	0	0	0	0	1
BRD9	-1.4774	1.17885	-1.74164	0	0	0	0	0	0	0	0	0	0	0	1
BRDT	-2.68666	-1.13211	3.04159	0	0	0	0	0	0	0	0	0	0	0	1
BRI3BP	1.49117	-0.221502	-0.330297	0	0	0	0	0	0	0	0	0	0	0	0
BRICD5	-0.502604	0.995565	-0.500375	0	0	0	0	0	0	0	0	0	0	0	0
BRINP1	-0.658705	1.77745	-1.17082	0	0	0	0	0	1	1	1	0	0	0	1
BRINP2	1.0295	1.10636	1.139	0	0	0	0	0	0	0	0	0	0	0	0
BRINP3	0.632905	0.80482	0.509375	0	0	0	0	0	0	0	0	0	0	0	0
BRIP1	0.563137	0.596962	0.336172	0	0	0	0	0	0	0	0	0	0	0	1
BRIX1	1.14133	-0.0370303	-0.0422637	0	0	0	0	0	0	0	0	0	0	0	0
BRK1	-1.33919	0.213544	-0.285976	0	1	0	0	0	0	0	0	0	0	0	1
BRMS1L	0.170447	1.83606	0.312952	0	0	0	0	0	0	0	0	0	0	0	1
BROX	-0.326188	0.0168918	-0.00550991	0	0	0	0	0	0	0	0	0	0	0	0
BRPF1	-1.47344	1.37796	-2.03034	0	0	0	0	0	1	1	1	0	0	0	1
BRPF3	-1.12202	-0.0631148	0.0708158	0	0	0	0	0	0	0	0	0	0	0	1
BRS3	-0.746444	-0.529405	0.395171	0	0	0	0	0	1	1	1	1	0	1	1
BRSK1	-0.401587	0.161876	-0.0650073	0	0	0	0	0	0	0	0	0	0	0	1
BRSK2	-0.337605	2.63184	-0.888523	0	0	0	0	0	0	0	0	0	0	0	1
BRWD1	-0.259362	-0.0500057	0.0129696	0	1	0	0	0	0	0	0	0	0	0	1
BRWD3	0.367037	0.319631	0.117316	0	0	0	0	0	0	0	0	0	0	0	1
BSCL2	0.609951	0.0424975	0.0259214	0	0	0	0	0	1	1	1	0	0	0	1
BSDC1	0.512511	1.09634	0.561885	0	0	0	0	0	0	0	0	0	0	0	1
BSG	0.0270547	1.11433	0.030148	0	0	0	0	0	1	1	1	0	0	0	1
BSN	-0.38562	12.6518	-4.87878	0	1	0	0	0	0	0	0	0	0	0	1
BSND	-0.274484	1.79298	-0.492143	0	0	0	0	0	1	0	1	0	0	0	1
BSPH1	-0.283134	-0.524563	0.148521	0	0	0	0	0	0	0	0	0	0	0	0
BSPRY	-0.0704501	0.798939	-0.0562853	0	0	0	0	0	0	0	0	0	0	0	0
BST2	-0.0350261	-1.12302	0.0393349	0	0	0	0	0	0	0	0	0	0	0	1
BSX	-0.501592	-0.164143	0.0823327	0	0	0	0	0	1	1	1	0	0	0	1
BTAF1	0.760384	0.171835	0.130661	0	0	0	0	0	0	0	0	0	0	0	1
BTBD1	-0.641781	0.0431955	-0.0277221	0	0	0	0	0	0	0	0	0	0	0	1
BTBD10	0.405071	1.64106	0.664745	0	0	0	0	0	0	0	0	0	0	0	0
BTBD11	-0.489553	0.566619	-0.27739	0	1	0	0	0	0	0	0	0	0	0	0
BTBD16	-0.869663	-0.126943	0.110398	0	0	0	0	0	0	0	0	0	0	0	1
BTBD17	-1.04816	1.23721	-1.2968	0	0	0	0	0	0	0	0	0	0	0	1
BTBD18	-0.560536	1.36537	-0.765337	0	0	0	0	0	0	0	0	0	0	0	1
BTBD19	-0.370545	3.4881	-1.2925	0	0	0	0	0	0	0	0	0	0	0	0
BTBD2	-0.815696	13.4519	-10.9727	0	1	0	0	0	0	0	0	0	0	0	1
BTBD3	0.626464	-0.56543	-0.354221	0	0	0	0	0	1	1	1	0	0	0	1
BTBD6	-1.15051	0.0956033	-0.109992	0	0	0	0	0	0	0	0	0	0	0	0
BTBD7	-0.610685	6.8751	-4.19852	0	1	0	0	0	0	0	0	0	0	0	1
BTBD8	-0.348595	0.812847	-0.283355	0	0	0	0	0	0	0	0	0	0	0	0
BTBD9	-1.25128	0.224815	-0.281307	0	1	0	0	0	1	0	1	0	0	0	1
BTC	-1.21941	0.176869	-0.215677	0	0	0	0	0	1	1	1	0	0	0	1
BTD	-0.1069	0.698945	-0.0747172	0	1	0	0	0	1	1	1	0	0	0	1
BTF3L4	-0.0730898	-0.51656	0.0377553	0	0	0	0	0	0	0	0	0	0	0	0
BTF3P11	-0.318447	-0.971801	0.309467	0	0	0	0	0	0	0	0	0	0	0	0
BTG1	1.72181	0.0476065	0.0819695	0	0	0	0	0	0	0	0	0	0	0	1
BTG2	-0.910658	-0.311143	0.283345	0	0	0	0	0	0	0	0	0	0	0	1
BTG3	-1.041	0.239803	-0.249634	0	0	0	0	0	0	0	0	0	0	0	1
BTG4	-1.50682	-0.803417	1.2106	0	0	0	0	0	0	0	0	0	0	0	0
BTK	-0.699143	-0.0258818	0.0180951	0	0	0	0	0	1	1	1	0	0	0	1
BTLA	-0.118901	-0.568562	0.0676024	0	0	0	0	0	0	0	0	0	0	0	1
BTN1A1	0.0361888	0.862417	0.0312098	0	1	0	0	0	0	0	0	0	0	0	1
BTN2A1	-0.420784	2.66076	-1.1196	0	1	0	0	0	0	0	0	0	0	0	1
BTN2A2	-1.73952	0.396332	-0.689426	0	1	0	0	0	0	0	0	0	0	0	1
BTN2A3P	-0.611228	0.332241	-0.203075	0	1	0	0	0	0	0	0	0	0	0	1
BTN3A1	-1.1177	0.685421	-0.766094	0	1	0	0	0	0	0	0	0	0	0	0
BTN3A2	2.74469	13.5144	37.0927	0	1	0	0	0	0	0	0	0	0	0	0
BTN3A3	-1.45933	-0.184455	0.269179	0	1	0	0	0	0	0	0	0	0	0	0
BTNL2	2.61586	-0.384259	-1.00517	0	0	0	0	0	0	0	0	0	0	0	0
BTNL3	-0.3493	0.875537	-0.305825	0	0	0	0	0	0	0	0	0	0	0	1
BTNL8	-0.349089	1.00492	-0.350807	0	0	0	0	0	0	0	0	0	0	0	1
BTNL9	-0.358603	-0.197744	0.0709116	0	0	0	0	0	0	0	0	0	0	0	0
BTRC	-0.799451	1.06117	-0.848352	0	0	0	0	0	0	0	0	0	0	0	1
BUB1	-0.913317	-0.0538771	0.0492068	0	0	0	0	1	0	0	1	0	0	0	1
BUB1B	16.8511	0.0774282	1.30475	1	0	0	0	0	1	1	1	0	0	0	1
BUB3	-0.867351	-0.732565	0.635391	0	0	0	0	0	1	1	1	0	0	0	1
BUD13	0.850993	0.596799	0.507872	0	0	0	0	0	0	0	0	0	0	0	0
BUD23	-0.198446	0.3784	-0.0750918	0	0	0	0	0	0	0	0	0	0	0	1
BUD31	-0.420895	20.2805	-8.53595	0	1	0	0	0	0	0	0	0	0	0	0
BVES	-0.155647	0.908615	-0.141423	0	0	0	0	0	0	0	0	0	0	0	1
BYSL	1.15543	0.249901	0.288743	0	0	0	0	0	0	0	0	0	0	0	1
BZW1	-0.729555	-0.956444	0.697778	0	0	0	0	0	0	0	0	0	0	0	1
BZW2	-0.608766	1.5076	-0.917773	0	0	0	0	0	0	1	1	0	0	0	1
C10ORF120	-0.479805	0.29657	-0.142296	0	0	0	0	0	0	0	0	0	0	0	1
C10ORF53	-1.05965	1.71372	-1.81595	0	0	0	0	0	0	0	0	0	0	0	0
C10ORF55	-1.02242	0.725362	-0.741622	0	0	0	0	0	0	0	0	0	0	0	0
C10ORF62	-0.836571	-1.16961	0.97846	0	0	0	0	0	0	0	0	0	0	0	0
C10ORF67	-1.17953	2.337	-2.75656	0	0	0	0	0	0	0	0	0	0	0	0
C10ORF71	0.189417	1.40266	0.265687	0	0	0	0	0	0	0	0	0	0	0	1
C10ORF82	0.184614	0.375783	0.0693749	0	0	0	0	0	0	0	0	0	0	0	1
C10ORF88	-0.320334	0.223717	-0.0716643	0	0	0	0	0	0	0	0	0	0	0	0
C10ORF90	-0.559482	0.0513085	-0.0287062	0	0	0	0	0	0	0	0	0	0	0	1
C10ORF95	0.456469	-0.267101	-0.121923	0	0	0	0	0	0	0	0	0	0	0	0
C10ORF99	-0.0569554	-0.466828	0.0265884	0	0	0	0	0	0	0	0	0	0	0	0
C11ORF1	-0.697441	0.550246	-0.383764	0	0	0	0	0	0	0	0	0	0	0	0
C11ORF16	2.17028	0.0654558	0.142057	0	0	0	0	0	0	0	0	0	0	0	0
C11ORF21	-0.368642	0.659403	-0.243084	0	0	0	0	0	0	0	0	0	0	0	0
C11ORF24	-0.989357	0.31595	-0.312587	0	0	0	0	0	0	0	0	0	0	0	0
C11ORF40	0.315366	0.117479	0.0370487	0	0	0	0	0	0	0	0	0	0	0	0
C11ORF42	1.56761	0.396147	0.621006	0	0	0	0	0	0	0	0	0	0	0	0
C11ORF45	0.179021	2.16568	0.387703	0	0	0	0	0	0	0	0	0	0	0	0
C11ORF49	0.356301	3.33992	1.19002	0	0	0	0	0	0	0	0	0	0	0	0
C11ORF52	0.544164	-0.165118	-0.0898514	0	0	0	0	0	0	0	0	0	0	0	0
C11ORF53	1.06717	-0.54116	-0.577511	0	0	0	0	0	0	0	0	0	0	0	0
C11ORF54	-0.933632	-0.321925	0.30056	0	0	0	0	0	0	0	0	0	0	0	1
C11ORF58	21.3767	-1.93045	-41.2666	1	1	1	0	0	0	0	0	0	0	0	0
C11ORF65	-0.0877252	-0.609384	0.0534583	0	0	0	0	0	0	0	0	0	0	0	0
C11ORF68	-0.45217	11.7989	-5.3351	0	1	0	0	0	0	0	0	0	0	0	1
C11ORF71	0.943396	0.972291	0.917256	0	0	0	0	0	0	0	0	0	0	0	1
C11ORF74	-0.194796	-0.378893	0.0738068	0	0	0	0	0	0	0	0	0	0	0	1
C11ORF80	-0.0401356	1.73305	-0.0695571	0	0	0	0	0	0	0	0	0	0	0	1
C11ORF86	-0.319276	0.155797	-0.0497423	0	0	0	0	0	0	0	0	0	0	0	0
C11ORF87	-0.351252	0.834034	-0.292956	0	0	0	0	0	0	0	0	0	0	0	0
C11ORF88	0.389849	-0.571611	-0.222842	0	0	0	0	0	0	0	0	0	0	0	1
C11ORF94	-1.42585	0.099673	-0.142119	0	0	0	0	0	0	0	0	0	0	0	0
C11ORF96	-0.178454	0.422779	-0.0754467	0	1	0	0	0	0	0	0	0	0	0	0
C11ORF98	1.40742	0.113953	0.160379	0	0	0	0	0	0	0	0	0	0	0	0
C12ORF10	0.653502	1.21585	0.794563	0	0	0	0	0	0	0	0	0	0	0	1
C12ORF29	-0.175831	-1.63546	0.287564	0	0	0	0	0	0	0	0	0	0	0	0
C12ORF4	-0.164605	-0.032064	0.00527791	0	0	0	0	0	0	0	0	0	0	0	1
C12ORF40	-1.1923	-0.622517	0.742224	0	0	0	0	0	0	0	0	0	0	0	0
C12ORF42	1.02214	10.6621	10.8982	0	1	0	0	0	0	0	0	0	0	0	0
C12ORF43	-0.223253	-0.166181	0.0371005	0	0	0	0	0	0	0	0	0	0	0	0
C12ORF45	-0.285155	0.658901	-0.187889	0	0	0	0	0	0	0	0	0	0	0	0
C12ORF49	3.37684	1.35379	4.57154	0	0	0	1	1	0	0	1	0	0	0	1
C12ORF50	-0.311592	0.545107	-0.169851	0	0	0	0	0	0	0	0	0	0	0	0
C12ORF54	-1.53216	-0.372643	0.57095	0	0	0	0	0	0	0	0	0	0	0	0
C12ORF56	-0.775169	-0.0231479	0.0179435	0	0	0	0	0	0	0	0	0	0	0	1
C12ORF57	1.68314	0.675676	1.13726	0	0	0	0	0	0	0	0	0	0	0	1
C12ORF60	-0.402414	5.79746	-2.33298	0	0	0	0	0	0	0	0	0	0	0	1
C12ORF65	-0.440876	1.4983	-0.660566	0	0	0	0	0	0	0	0	0	0	0	0
C12ORF66	-0.719529	-0.402747	0.289788	0	0	0	0	0	0	0	0	0	0	0	0
C12ORF73	-0.390446	-0.226799	0.0885526	0	0	0	0	0	0	0	0	0	0	0	0
C12ORF74	-0.281702	1.9982	-0.562896	0	0	0	0	0	0	0	0	0	0	0	0
C12ORF75	-0.56775	-0.0760021	0.0431502	0	0	0	0	0	0	0	0	0	0	0	1
C12ORF76	-0.3133	2.64982	-0.830186	0	1	0	0	0	0	0	0	0	0	0	0
C14ORF119	-0.402449	0.803604	-0.32341	0	0	0	0	0	0	0	0	0	0	0	1
C14ORF132	-0.171118	0.906551	-0.155127	0	0	0	0	0	0	0	0	0	0	0	0
C14ORF177	-0.673732	0.157631	-0.106201	0	0	0	0	0	0	0	0	0	0	0	0
C14ORF178	-0.316901	0.47043	-0.14908	0	0	0	0	0	0	0	0	0	0	0	0
C14ORF180	-0.187234	-0.320496	0.0600076	0	0	0	0	0	0	0	0	0	0	0	0
C14ORF28	-0.423099	-0.395014	0.16713	0	0	0	0	0	0	0	0	0	0	0	0
C14ORF39	-0.930363	-1.10207	1.02533	0	0	0	0	0	0	0	0	0	0	0	1
C14ORF93	-0.139747	-0.47536	0.0664302	0	0	0	0	0	0	0	0	0	0	0	1
C15ORF39	0.890828	0.679761	0.60555	0	0	0	0	0	0	0	0	0	0	0	0
C15ORF40	-0.444639	-0.345436	0.153594	0	0	0	0	0	0	0	0	0	0	0	0
C15ORF41	-0.132804	0.137557	-0.0182681	0	0	0	0	0	0	0	0	0	0	0	1
C15ORF48	1.72677	-1.27698	-2.20506	0	0	0	0	0	0	0	0	0	0	0	0
C15ORF54	0.765495	1.14741	0.878335	0	0	0	0	0	0	0	0	0	0	0	0
C15ORF61	0.126191	-0.321228	-0.0405361	0	1	0	0	0	0	0	0	0	0	0	0
C15ORF65	0.204288	0.222977	0.0455514	0	0	0	0	0	0	0	0	0	0	0	1
C16ORF46	-0.957365	-0.53188	0.509204	0	0	0	0	0	0	0	0	0	0	0	0
C16ORF47	-0.353609	0.127804	-0.0451924	0	0	0	0	0	1	1	1	0	0	0	1
C16ORF54	-0.190403	1.15013	-0.218989	0	0	0	0	0	0	0	0	0	0	0	1
C16ORF58	0.480501	0.747226	0.359043	0	0	0	0	0	0	0	0	0	0	0	0
C16ORF70	-1.26079	-0.448629	0.565628	0	0	0	0	0	0	0	0	0	0	0	0
C16ORF71	-0.326471	-1.48364	0.484366	0	0	0	0	0	0	0	0	0	0	0	0
C16ORF72	-1.18427	0.500515	-0.592743	0	1	0	0	0	0	0	0	0	0	0	0
C16ORF74	2.15678	1.7164	3.7019	0	0	0	0	0	0	0	0	0	0	0	0
C16ORF78	-0.701463	-1.87386	1.31444	0	0	0	0	0	0	0	0	0	0	0	1
C16ORF87	-0.542459	0.2919	-0.158344	0	0	0	0	0	0	0	0	0	0	0	0
C16ORF89	-0.362702	-0.368816	0.133771	0	0	0	0	0	0	0	0	0	0	0	1
C16ORF91	1.09298	-0.242685	-0.265251	0	0	0	0	0	0	0	0	0	0	0	0
C16ORF92	-0.876448	7.05944	-6.18723	0	1	0	0	0	0	0	0	0	0	0	1
C16ORF95	-0.867466	-0.831735	0.721501	0	0	0	0	0	0	0	0	0	0	0	0
C16ORF96	0.402051	-0.44752	-0.179926	0	0	0	0	0	0	0	0	0	0	0	0
C17ORF102	-0.433872	-0.237861	0.103201	0	0	0	0	0	0	0	0	0	0	0	0
C17ORF49	-0.77161	0.635555	-0.490401	0	0	0	0	0	0	0	0	0	0	0	1
C17ORF50	-0.15154	-0.296531	0.0449362	0	0	0	0	0	0	0	0	0	0	0	0
C17ORF53	0.516383	1.31963	0.681436	0	1	0	0	0	0	0	0	0	0	0	0
C17ORF58	1.27286	34.2733	43.625	0	1	0	0	0	0	0	0	0	0	0	0
C17ORF64	-0.763454	-1.28007	0.977272	0	0	0	0	0	0	0	0	0	0	0	0
C17ORF67	0.0255225	3.36098	0.0857805	0	0	0	0	0	0	0	0	0	0	0	0
C17ORF75	-0.933943	-1.44548	1.35	0	0	0	0	0	0	0	0	0	0	0	0
C17ORF77	-0.482476	3.46403	-1.67131	0	0	0	0	0	0	0	0	0	0	0	0
C17ORF80	-0.977293	0.821615	-0.802958	0	0	0	0	0	0	0	0	0	0	0	0
C17ORF82	-0.762933	0.855425	-0.652632	0	0	0	0	0	0	0	0	0	0	0	0
C17ORF97	18.1847	0.0710467	1.29196	1	0	0	0	0	0	0	0	0	0	0	1
C18ORF21	-0.695208	-0.0118067	0.00820814	0	0	0	0	0	0	0	0	0	0	0	0
C18ORF25	0.403479	0.521789	0.210531	0	0	0	0	0	0	0	0	0	0	0	0
C18ORF32	-0.486619	-1.39967	0.681105	0	0	0	0	0	0	0	0	0	0	0	0
C18ORF54	-0.0547026	1.48044	-0.0809839	0	0	0	0	0	0	0	0	0	0	0	0
C18ORF63	-0.0863804	0.828202	-0.0715404	0	0	0	0	0	0	0	0	0	0	0	0
C19ORF12	-0.649743	1.27383	-0.827662	0	0	0	0	0	0	0	0	0	0	0	0
C19ORF18	0.521832	-0.17389	-0.0907411	0	0	0	0	0	0	0	0	0	0	0	1
C19ORF24	-0.156018	0.407734	-0.0636137	0	0	0	0	0	0	0	0	0	0	0	0
C19ORF25	1.22254	0.377769	0.461838	0	0	0	0	0	0	0	0	0	0	0	0
C19ORF33	-0.165277	2.64632	-0.437376	0	0	0	0	0	0	0	0	0	0	0	0
C19ORF38	-0.61836	-0.0450791	0.0278751	0	0	0	0	0	0	0	0	0	0	0	1
C19ORF44	-0.140176	-0.400688	0.056167	0	0	0	0	0	0	0	0	0	0	0	0
C19ORF47	-0.654694	2.86649	-1.87668	0	0	0	0	0	0	0	0	0	0	0	0
C19ORF48	-0.74944	0.144398	-0.108217	0	1	0	0	0	0	0	0	0	0	0	0
C19ORF53	-0.466474	0.181495	-0.0846628	0	0	0	0	0	0	0	0	0	0	0	0
C19ORF54	1.13703	0.200137	0.227563	0	0	0	0	0	0	0	0	0	0	0	0
C19ORF57	0.447955	-0.370956	-0.166172	0	0	0	0	0	0	0	0	0	0	0	1
C19ORF66	1.85633	-0.336752	-0.625123	0	0	0	0	0	0	0	0	0	0	0	1
C19ORF67	-0.810772	-0.851592	0.690447	0	0	0	0	0	0	0	0	0	0	0	1
C19ORF73	1.83993	2.51956	4.63581	0	1	0	0	0	0	0	0	0	0	0	0
C19ORF84	-1.01141	-0.963853	0.97485	0	0	0	0	0	0	0	0	0	0	0	1
C1D	-0.204991	-0.232367	0.0476329	0	0	0	0	0	0	0	0	0	0	0	0
C1GALT1	-0.985018	0.693437	-0.683048	0	0	0	0	0	1	1	1	0	0	0	1
C1GALT1C1	-0.844036	0.499271	-0.421403	0	0	0	0	0	0	0	0	0	0	0	1
C1ORF100	-0.156232	-1.08008	0.168742	0	0	0	0	0	0	0	0	0	0	0	0
C1ORF105	-0.11223	-0.0520938	0.00584647	0	0	0	0	0	0	0	0	0	0	0	0
C1ORF109	0.204966	1.02781	0.210667	0	0	0	0	0	0	0	0	0	0	0	0
C1ORF112	-0.289707	-0.577831	0.167402	0	0	0	0	0	0	0	0	0	0	0	1
C1ORF115	-0.427323	-0.317143	0.135522	0	0	0	0	0	0	0	0	0	0	0	0
C1ORF116	-0.0350995	0.334631	-0.0117454	0	0	0	0	0	0	0	0	0	0	0	1
C1ORF122	-0.391039	-0.579124	0.22646	0	0	0	0	0	0	0	0	0	0	0	0
C1ORF127	1.40375	-0.264172	-0.370833	0	0	0	0	0	0	0	0	0	0	0	1
C1ORF131	-0.36469	1.87938	-0.68539	0	0	0	0	0	0	0	0	0	0	0	1
C1ORF158	-0.47284	0.428232	-0.202485	0	0	0	0	0	0	0	0	0	0	0	0
C1ORF159	-0.475813	-0.254166	0.120935	0	0	0	0	0	0	0	0	0	0	0	1
C1ORF162	-1.29742	-0.682556	0.885562	0	0	0	0	0	0	0	0	0	0	0	0
C1ORF174	-0.78457	-0.396589	0.311152	0	0	0	0	0	0	1	1	0	0	0	1
C1ORF189	-0.479229	0.144395	-0.069198	0	0	0	0	0	0	0	0	0	0	0	0
C1ORF194	-0.474112	-0.907645	0.430326	0	0	0	1	1	1	1	1	0	0	0	1
C1ORF198	-0.277085	-0.26726	0.0740537	0	0	0	0	0	0	0	0	0	0	0	1
C1ORF21	-0.210944	-0.51183	0.107967	0	0	0	0	0	1	0	1	0	0	0	1
C1ORF210	-0.422654	-0.479563	0.202689	0	0	0	0	0	0	0	0	0	0	0	0
C1ORF216	-0.500411	0.462754	-0.231568	0	0	0	0	0	0	0	0	0	0	0	0
C1ORF220	-0.216306	-0.454235	0.0982537	0	0	0	0	0	0	0	0	0	0	0	0
C1ORF226	-0.172256	-0.286823	0.0494069	0	0	0	0	0	0	0	0	0	0	0	0
C1ORF35	-0.222268	0.465268	-0.103414	0	0	0	0	0	0	0	0	0	0	0	0
C1ORF43	-0.656458	0.19002	-0.12474	0	0	0	0	0	0	0	0	0	0	0	1
C1ORF50	1.10995	0.223175	0.247714	0	0	0	0	0	0	0	0	0	0	0	0
C1ORF52	0.175359	-0.498057	-0.0873388	0	0	0	0	0	0	0	0	0	0	0	0
C1ORF53	-0.373279	-0.0864062	0.0322536	0	0	0	0	0	0	0	0	0	0	0	0
C1ORF54	-0.497221	-0.91049	0.452715	0	0	0	0	0	0	0	0	0	0	0	1
C1ORF56	-0.406473	8.9368	-3.63256	0	1	0	0	0	0	0	0	0	0	0	1
C1ORF61	-0.0366883	11.287	-0.414101	0	1	0	0	0	0	0	0	0	0	0	0
C1ORF68	1.33793	-0.451323	-0.603838	0	0	0	0	0	0	0	0	0	0	0	0
C1ORF74	-0.322856	-0.0124443	0.00401771	0	0	0	0	0	0	0	0	0	0	0	0
C1ORF87	-0.670965	-0.823617	0.552618	0	0	0	0	0	0	0	0	0	0	0	1
C1ORF94	-0.109911	-1.19388	0.131221	0	0	0	0	0	0	0	0	0	0	0	0
C1QA	-1.95542	-1.5105	2.95367	0	0	0	0	0	0	0	0	0	0	0	1
C1QB	-1.95614	-1.34967	2.64015	0	0	0	0	0	0	0	0	0	0	0	0
C1QBP	-0.997979	13.9518	-13.9236	0	1	0	1	1	0	0	1	0	0	0	1
C1QC	-2.41492	-0.814438	1.9668	0	0	0	0	0	0	0	0	0	0	0	1
C1QL1	-1.13376	0.504513	-0.571995	0	0	0	0	0	0	0	0	0	0	0	1
C1QL2	-0.741538	0.827379	-0.613533	0	0	0	0	0	0	0	0	0	0	0	1
C1QL3	-0.647911	1.22094	-0.791058	0	0	0	0	0	0	0	0	0	0	0	1
C1QL4	-1.04614	1.87011	-1.9564	0	0	0	0	0	0	0	0	0	0	0	0
C1QTNF1	-1.08334	-0.0797945	0.0864448	0	0	0	0	0	1	1	1	0	0	0	1
C1QTNF12	-0.689414	2.14289	-1.47734	0	0	0	0	0	0	0	0	0	0	0	1
C1QTNF2	-1.07113	0.0871005	-0.0932959	0	0	0	0	0	1	1	1	0	0	0	1
C1QTNF3	-0.565441	0.784532	-0.443607	0	0	0	0	0	0	0	0	0	0	0	1
C1QTNF4	-0.697137	6.07755	-4.23688	0	1	0	0	0	0	0	0	0	0	0	1
C1QTNF6	-0.834208	0.930328	-0.776087	0	0	0	0	0	0	0	0	0	0	0	1
C1QTNF7	-0.657319	0.872141	-0.573274	0	0	0	0	0	0	0	0	0	0	0	1
C1QTNF8	-0.733653	0.673091	-0.493815	0	0	0	0	0	0	0	0	0	0	0	0
C1QTNF9	0.0546832	2.48324	0.135792	0	0	0	0	0	1	1	1	1	0	1	1
C1QTNF9B	-0.854233	2.36913	-2.02379	0	0	0	0	0	1	1	1	1	0	1	1
C1R	-0.27427	-1.09828	0.301226	0	0	0	0	0	0	0	0	0	0	0	1
C1RL	-1.39924	0.873577	-1.22235	0	0	0	0	0	0	1	1	0	0	0	1
C1S	-1.49438	-0.71054	1.06182	0	0	0	0	0	0	0	0	0	0	0	0
C2	-1.81996	-1.43275	2.60755	0	0	0	0	0	0	0	0	0	0	0	0
C20ORF141	-2.1605	-1.34739	2.91105	0	0	0	0	0	0	0	0	0	0	0	0
C20ORF144	-1.92138	-0.033487	0.0643415	0	0	0	1	1	0	0	1	0	0	0	1
C20ORF173	-2.25324	-0.827622	1.86483	0	0	0	0	0	0	0	0	0	0	0	0
C20ORF194	-0.157518	1.58965	-0.250398	0	0	0	0	0	0	0	0	0	0	0	1
C20ORF197	1.58641	0.389177	0.617394	0	0	0	0	0	0	0	0	0	0	0	0
C20ORF203	0.729755	0.0807961	0.0589614	0	0	0	0	0	0	0	0	0	0	0	0
C20ORF27	-0.246843	2.38661	-0.589117	0	0	0	0	0	0	0	0	0	0	0	0
C20ORF85	-0.405147	-0.576259	0.23347	0	0	0	0	0	0	0	0	0	0	0	1
C20ORF96	1.27928	-0.0975995	-0.124857	0	0	0	0	0	0	0	0	0	0	0	0
C21ORF58	-0.737802	-0.0450208	0.0332165	0	0	0	0	0	0	0	0	0	0	0	0
C21ORF62	-0.823119	-0.297426	0.244817	0	0	0	0	0	0	0	0	0	0	0	1
C21ORF91	0.159647	2.97716	0.475294	0	0	0	0	0	0	0	0	0	0	0	1
C22ORF15	-0.597897	0.919508	-0.549771	0	0	0	0	0	0	0	0	0	0	0	0
[truncated: 16,824 more rows]
