# Supplementary material for: Genome-wide association studies of human and rat BMI converge on synapse, epigenome, and hormone signaling networks
Source: Cell Rep. Author manuscript; Available in PMC 2023 Oct 3. (PMC10546330; doi:10.1016/j.celrep.2023.112873)
Supplement: 3 [file NIHMS1928248-supplement-3.xlsx]

## Sheet: Table S2 - Gene Ontology Enrich
Table S2: Significant Positively enriched Gene Ontology biological processes for human seed genes, network genes, and conserved network community genes, Related to STAR Methods
Gene set source	Term source	GO Term	GO Term Name	Description of GO Term	Term Size	Gene set size	Intersection Size	P-Value	Intersection Genes	Precision	Recall	Effective Domain Size
human seed genes	GO:BP	GO:0000904	cell morphogenesis involved in differentiation	"The change in form (cell shape and size) that occurs when relatively unspecialized cells, e.g. embryonic or regenerative cells, acquire specialized structural and/or functional features that characterize the cells, tissues, or organs of the mature organism or some other relatively stable phase of the organism's life history." [GOC:go_curators]	648	1754	107	4.03e-10	['ABI2', 'ABL1', 'ACTB', 'ADARB1', 'AMIGO1', 'APOE', 'ARHGAP35', 'ARHGEF26', 'ARL13B', 'AUTS2', 'BAIAP2', 'BARHL2', 'BCL11A', 'BCL11B', 'BCL2', 'BDNF', 'BMPR1B', 'CASP9', 'CCK', 'CDH23', 'CELSR2', 'CFL1', 'CNTN6', 'CTNNB1', 'DAG1', 'DHX36', 'DRD2', 'EFNA3', 'EFNA5', 'ELAVL4', 'EP300', 'EPHA3', 'EPHB1', 'EPHB2', 'ETV1', 'EVX1', 'EXT1', 'FARP1', 'FAT3', 'FEZ2', 'FEZF1', 'GAP43', 'HOXA13', 'HOXA2', …	0.0610034	0.165123	21128
human seed genes	GO:BP	GO:0000902	cell morphogenesis	"The developmental process in which the size or shape of a cell is generated and organized." [GOC:clt, GOC:dph, GOC:go_curators, GOC:tb]	965	1754	142	9.08e-10	['ABI2', 'ABL1', 'ACTB', 'ADARB1', 'ALDOA', 'AMIGO1', 'AP3B1', 'APOE', 'ARAP3', 'ARHGAP15', 'ARHGAP35', 'ARHGEF2', 'ARHGEF26', 'ARHGEF7', 'ARL13B', 'AUTS2', 'BAIAP2', 'BARHL2', 'BCL11A', 'BCL11B', 'BCL2', 'BDNF', 'BMPR1B', 'BRWD1', 'CASP9', 'CCK', 'CDC42SE1', 'CDH22', 'CDH23', 'CELSR2', 'CFL1', 'CNTN6', 'COL4A3BP', 'CORO1A', 'CRB1', 'CSPG5', 'CTNNB1', 'DAG1', 'DAPK3', 'DHX36', 'DIAPH1', 'DPYSL4',…	0.0809578	0.14715	21128
human seed genes	GO:BP	GO:0031175	neuron projection development	"The process whose specific outcome is the progression of a neuron projection over time, from its formation to the mature structure. A neuron projection is any process extending from a neural cell, such as axons or dendrites (collectively called neurites)." [GOC:mah]	976	1754	143	1.03e-09	['ABI2', 'ABL1', 'ACTB', 'ADARB1', 'ADCYAP1', 'AMIGO1', 'AMIGO3', 'APOE', 'ARHGAP35', 'AUTS2', 'BAG5', 'BAIAP2', 'BARHL2', 'BBS4', 'BCL11A', 'BCL11B', 'BCL2', 'BDNF', 'BLK', 'BMPR1B', 'CCK', 'CDH23', 'CELSR2', 'CFL1', 'CNTN6', 'CRTAC1', 'CRTC1', 'CSPG5', 'CTNNB1', 'DAG1', 'DGKG', 'DHX36', 'DPYSL4', 'DRD2', 'EFNA3', 'EFNA5', 'ELAVL4', 'EP300', 'EPHA3', 'EPHB1', 'EPHB2', 'ETV1', 'EVX1', 'EXT1', 'FA…	0.0815279	0.146516	21128
human seed genes	GO:BP	GO:0007420	brain development	"The process whose specific outcome is the progression of the brain over time, from its formation to the mature structure. Brain development begins with patterning events in the neural tube and ends with the mature structure that is the center of thought and emotion. The brain is responsible for the coordination and control of bodily activities and the interpretation of information from the sense…	795	1754	121	3.56e-09	['AATK', 'ABCB6', 'ABL1', 'ACE', 'ACTB', 'AK8', 'AKT3', 'AMIGO1', 'AMIGO3', 'ARHGAP35', 'ARL13B', 'ARNT2', 'ATP2B1', 'BAD', 'BAIAP2', 'BAK1', 'BBS2', 'BBS4', 'BCL11B', 'BCL2', 'BPTF', 'CADM1', 'CADM2', 'CDH22', 'CDK5RAP3', 'CELF1', 'CELSR2', 'CEND1', 'CEP120', 'CKB', 'CSNK1D', 'CTNNB1', 'DRD2', 'DYNC2H1', 'ELAVL4', 'ENO3', 'EPHB1', 'EPHB2', 'EXT1', 'FAIM2', 'FEZF1', 'FOXO3', 'FOXP2', 'FUT10', 'GI…	0.0689852	0.152201	21128
human seed genes	GO:BP	GO:0060322	head development	"The biological process whose specific outcome is the progression of a head from an initial condition to its mature state. The head is the anterior-most division of the body." [GOC:dph]	844	1754	125	9.61e-09	['AATK', 'ABCB6', 'ABL1', 'ACE', 'ACTB', 'AK8', 'AKT3', 'AMIGO1', 'AMIGO3', 'ARHGAP35', 'ARL13B', 'ARNT2', 'ATP2B1', 'AXIN1', 'BAD', 'BAIAP2', 'BAK1', 'BBS2', 'BBS4', 'BCL11B', 'BCL2', 'BPTF', 'CADM1', 'CADM2', 'CDH22', 'CDK5RAP3', 'CELF1', 'CELSR2', 'CEND1', 'CEP120', 'CKB', 'CSNK1D', 'CTNNB1', 'DRD2', 'DYNC2H1', 'ELAVL4', 'ENO3', 'EP300', 'EPHB1', 'EPHB2', 'EXT1', 'FAIM2', 'FEZF1', 'FOXO3', 'FO…	0.0712657	0.148104	21128
human seed genes	GO:BP	GO:0099536	synaptic signaling	"Cell-cell signaling to, from or within a synapse." [GOC:dos]	756	1754	115	1.06e-08	['ABL1', 'ACE', 'ADARB1', 'ADORA2B', 'APOE', 'BAIAP2', 'BDNF', 'BSN', 'BTBD9', 'CACNB2', 'CACNB3', 'CACNG2', 'CADPS', 'CADPS2', 'CALB2', 'CHRM4', 'CHRNE', 'CNIH2', 'CPLX3', 'CRTC1', 'CSPG5', 'CTBP2', 'CTNNB1', 'DAG1', 'DAGLA', 'DGKI', 'DGKZ', 'DMPK', 'DNM1', 'DOC2A', 'DRD2', 'ELAVL4', 'EPHB1', 'EPHB2', 'EXT1', 'FARP1', 'FCHSD1', 'GABRB3', 'GABRP', 'GALR3', 'GIT1', 'GNAI2', 'GNAQ', 'GNB1', 'GRIA1'…	0.0655644	0.152116	21128
human seed genes	GO:BP	GO:0099537	trans-synaptic signaling	"Cell-cell signaling in either direction across the synaptic cleft." [GOC:dos]	731	1754	111	2.42e-08	['ABL1', 'ACE', 'ADARB1', 'ADORA2B', 'APOE', 'BAIAP2', 'BDNF', 'BSN', 'BTBD9', 'CACNB2', 'CACNB3', 'CACNG2', 'CADPS', 'CADPS2', 'CALB2', 'CHRM4', 'CHRNE', 'CNIH2', 'CPLX3', 'CRTC1', 'CSPG5', 'CTBP2', 'CTNNB1', 'DAG1', 'DAGLA', 'DGKI', 'DGKZ', 'DMPK', 'DNM1', 'DOC2A', 'DRD2', 'ELAVL4', 'EPHB1', 'EPHB2', 'EXT1', 'FARP1', 'FCHSD1', 'GABRB3', 'GABRP', 'GALR3', 'GIT1', 'GNAI2', 'GRIA1', 'GRID1', 'GRIN…	0.0632839	0.151847	21128
human seed genes	GO:BP	GO:0048667	cell morphogenesis involved in neuron differentiation	"The process in which the structures of a neuron are generated and organized. This process occurs while the initially relatively unspecialized cell is acquiring the specialized features of a neuron." [GOC:dph, GOC:tb]	577	1754	93	3e-08	['ABI2', 'ABL1', 'ACTB', 'ADARB1', 'AMIGO1', 'APOE', 'ARHGAP35', 'AUTS2', 'BAIAP2', 'BARHL2', 'BCL11A', 'BCL11B', 'BCL2', 'BDNF', 'BMPR1B', 'CCK', 'CDH23', 'CELSR2', 'CFL1', 'CNTN6', 'DAG1', 'DHX36', 'DRD2', 'EFNA3', 'EFNA5', 'ELAVL4', 'EPHA3', 'EPHB1', 'EPHB2', 'ETV1', 'EVX1', 'EXT1', 'FARP1', 'FEZ2', 'FEZF1', 'GAP43', 'HOXA2', 'IGF1R', 'IGF2BP1', 'KLF7', 'MACF1', 'MAP2K1', 'MAP2K2', 'MEF2C', 'M…	0.0530217	0.161179	21128
human seed genes	GO:BP	GO:0048858	cell projection morphogenesis	"The process in which the anatomical structures of a cell projection are generated and organized." [GO_REF:0000021]	656	1754	102	3.26e-08	['ABI2', 'ABL1', 'ACTB', 'ADARB1', 'AMIGO1', 'APOE', 'ARHGAP35', 'ARHGEF7', 'AUTS2', 'BAIAP2', 'BARHL2', 'BCL11A', 'BCL11B', 'BCL2', 'BDNF', 'BMPR1B', 'CCK', 'CELSR2', 'CFL1', 'CNTN6', 'CSPG5', 'CTNNB1', 'DAG1', 'DHX36', 'DPYSL4', 'DRD2', 'EFNA3', 'EFNA5', 'ELAVL4', 'EPHA3', 'EPHB1', 'EPHB2', 'ETV1', 'EVX1', 'EXT1', 'FARP1', 'FEZ2', 'FEZF1', 'GAP43', 'GAS7', 'HOXA2', 'IGF1R', 'IGF2BP1', 'KLF7', '…	0.0581528	0.155488	21128
human seed genes	GO:BP	GO:0032990	cell part morphogenesis	"The process in which the anatomical structures of a cell part are generated and organized." [GOC:mah]	675	1754	104	3.57e-08	['ABI2', 'ABL1', 'ACTB', 'ADARB1', 'AMIGO1', 'APOE', 'ARHGAP35', 'ARHGEF7', 'AUTS2', 'BAIAP2', 'BARHL2', 'BCL11A', 'BCL11B', 'BCL2', 'BDNF', 'BMPR1B', 'CCK', 'CELSR2', 'CFL1', 'CNTN6', 'COL4A3BP', 'CSPG5', 'CTNNB1', 'DAG1', 'DHX36', 'DPYSL4', 'DRD2', 'EFNA3', 'EFNA5', 'ELAVL4', 'EPHA3', 'EPHB1', 'EPHB2', 'ETV1', 'EVX1', 'EXT1', 'FARP1', 'FEZ2', 'FEZF1', 'GAP43', 'GAS7', 'HOXA2', 'IGF1R', 'IGF2BP1…	0.059293	0.154074	21128
human seed genes	GO:BP	GO:0120039	plasma membrane bounded cell projection morphogenesis	"The process in which the anatomical structures of a plasma membrane bounded cell projection are generated and organized." [GOC:krc]	651	1754	100	8.94e-08	['ABI2', 'ABL1', 'ACTB', 'ADARB1', 'AMIGO1', 'APOE', 'ARHGAP35', 'ARHGEF7', 'AUTS2', 'BAIAP2', 'BARHL2', 'BCL11A', 'BCL11B', 'BCL2', 'BDNF', 'BMPR1B', 'CCK', 'CELSR2', 'CFL1', 'CNTN6', 'CTNNB1', 'DAG1', 'DHX36', 'DPYSL4', 'DRD2', 'EFNA3', 'EFNA5', 'ELAVL4', 'EPHA3', 'EPHB1', 'EPHB2', 'ETV1', 'EVX1', 'EXT1', 'FARP1', 'FEZ2', 'FEZF1', 'GAP43', 'GAS7', 'HOXA2', 'IGF1R', 'IGF2BP1', 'KLF7', 'MACF1', '…	0.0570125	0.15361	21128
human seed genes	GO:BP	GO:0048812	neuron projection morphogenesis	"The process in which the anatomical structures of a neuron projection are generated and organized. A neuron projection is any process extending from a neural cell, such as axons or dendrites." [GOC:mah]	635	1754	98	1.01e-07	['ABI2', 'ABL1', 'ACTB', 'ADARB1', 'AMIGO1', 'APOE', 'ARHGAP35', 'AUTS2', 'BAIAP2', 'BARHL2', 'BCL11A', 'BCL11B', 'BCL2', 'BDNF', 'BMPR1B', 'CCK', 'CELSR2', 'CFL1', 'CNTN6', 'CTNNB1', 'DAG1', 'DHX36', 'DPYSL4', 'DRD2', 'EFNA3', 'EFNA5', 'ELAVL4', 'EPHA3', 'EPHB1', 'EPHB2', 'ETV1', 'EVX1', 'EXT1', 'FARP1', 'FEZ2', 'FEZF1', 'GAP43', 'GAS7', 'HOXA2', 'IGF1R', 'IGF2BP1', 'KLF7', 'MACF1', 'MAP2K1', 'M…	0.0558723	0.154331	21128
human seed genes	GO:BP	GO:0007268	chemical synaptic transmission	"The vesicular release of classical neurotransmitter molecules from a presynapse, across a chemical synapse, the subsequent activation of neurotransmitter receptors at the postsynapse of a target cell (neuron, muscle, or secretory cell) and the effects of this activation on the postsynaptic membrane potential and ionic composition of the postsynaptic cytosol. This process encompasses both spontan…	724	1754	108	1.02e-07	['ABL1', 'ACE', 'ADARB1', 'ADORA2B', 'APOE', 'BAIAP2', 'BDNF', 'BSN', 'BTBD9', 'CACNB2', 'CACNB3', 'CACNG2', 'CADPS', 'CADPS2', 'CALB2', 'CHRM4', 'CHRNE', 'CNIH2', 'CPLX3', 'CRTC1', 'CSPG5', 'CTBP2', 'CTNNB1', 'DGKI', 'DGKZ', 'DMPK', 'DNM1', 'DOC2A', 'DRD2', 'ELAVL4', 'EPHB1', 'EPHB2', 'EXT1', 'FCHSD1', 'GABRB3', 'GABRP', 'GALR3', 'GIT1', 'GNAI2', 'GRIA1', 'GRID1', 'GRIN3A', 'GRM2', 'HAPLN4', 'HC…	0.0615735	0.149171	21128
human seed genes	GO:BP	GO:0098916	anterograde trans-synaptic signaling	"Cell-cell signaling from pre to post-synapse, across the synaptic cleft." [GOC:dos]	724	1754	108	1.02e-07	['ABL1', 'ACE', 'ADARB1', 'ADORA2B', 'APOE', 'BAIAP2', 'BDNF', 'BSN', 'BTBD9', 'CACNB2', 'CACNB3', 'CACNG2', 'CADPS', 'CADPS2', 'CALB2', 'CHRM4', 'CHRNE', 'CNIH2', 'CPLX3', 'CRTC1', 'CSPG5', 'CTBP2', 'CTNNB1', 'DGKI', 'DGKZ', 'DMPK', 'DNM1', 'DOC2A', 'DRD2', 'ELAVL4', 'EPHB1', 'EPHB2', 'EXT1', 'FCHSD1', 'GABRB3', 'GABRP', 'GALR3', 'GIT1', 'GNAI2', 'GRIA1', 'GRID1', 'GRIN3A', 'GRM2', 'HAPLN4', 'HC…	0.0615735	0.149171	21128
human seed genes	GO:BP	GO:1902533	positive regulation of intracellular signal transduction	"Any process that activates or increases the frequency, rate or extent of intracellular signal transduction." [GOC:BHF, GOC:dph, GOC:signaling, GOC:tb, GOC:TermGenie]	995	1754	136	2.49e-07	['ABL1', 'ADCYAP1', 'ADORA2B', 'AKAP6', 'AKT3', 'ALPK1', 'ANKRD6', 'APOE', 'AUTS2', 'AXIN1', 'BAD', 'BANK1', 'BID', 'C1QBP', 'C1QTNF4', 'CALCR', 'CAMTA1', 'CBL', 'CDK5RAP3', 'CHP2', 'CTNNB1', 'CXXC5', 'DGKI', 'DHX33', 'DHX36', 'DNAJC27', 'DRD2', 'EP300', 'ERBB3', 'F2', 'FGF19', 'FKBP1A', 'FLT3', 'FZD7', 'GADD45G', 'GATA4', 'GDF15', 'GFRAL', 'GIPR', 'GNAI2', 'GPR137', 'GPR37L1', 'GPR4', 'GPR61', '…	0.0775371	0.136683	21128
human seed genes	GO:BP	GO:0032989	cellular component morphogenesis	"The process in which cellular structures, including whole cells or cell parts, are generated and organized." [GOC:dph, GOC:mah, GOC:tb]	778	1754	111	6.82e-07	['ABI2', 'ABL1', 'ACTB', 'ADARB1', 'AMIGO1', 'APOE', 'ARHGAP35', 'ARHGEF7', 'AUTS2', 'BAIAP2', 'BARHL2', 'BCL11A', 'BCL11B', 'BCL2', 'BDNF', 'BMPR1B', 'CCK', 'CELSR2', 'CFL1', 'CNTN6', 'COL4A3BP', 'CSPG5', 'CTNNB1', 'DAG1', 'DHX36', 'DPYSL4', 'DRD2', 'EFNA3', 'EFNA5', 'ELAVL4', 'EPHA3', 'EPHB1', 'EPHB2', 'ETV1', 'EVX1', 'EXT1', 'FARP1', 'FEZ2', 'FEZF1', 'GAP43', 'GAS7', 'GPC1', 'HOXA2', 'IGF1R', …	0.0632839	0.142674	21128
human seed genes	GO:BP	GO:0061564	axon development	"The progression of an axon over time. Covers axonogenesis (de novo generation of an axon) and axon regeneration (regrowth), as well as processes pertaining to the progression of the axon over time (fasciculation and defasciculation)." [GOC:dph, GOC:pg, GOC:pr]	496	1754	78	1.79e-06	['ABL1', 'ACTB', 'ADARB1', 'AMIGO1', 'APOE', 'ARHGAP35', 'AUTS2', 'BAIAP2', 'BARHL2', 'BCL11A', 'BCL11B', 'BCL2', 'BDNF', 'BMPR1B', 'CCK', 'CNTN6', 'CRTAC1', 'CSPG5', 'DAG1', 'DRD2', 'EFNA3', 'EFNA5', 'EPHA3', 'EPHB1', 'EPHB2', 'ETV1', 'EVX1', 'EXT1', 'FEZ2', 'FEZF1', 'GAP43', 'HOXA2', 'IGF1R', 'KLF7', 'MACF1', 'MAP2K1', 'MAP2K2', 'NCAM1', 'NEO1', 'NOVA2', 'NPTX1', 'NREP', 'NRXN1', 'NRXN3', 'NTRK…	0.0444698	0.157258	21128
human seed genes	GO:BP	GO:0034330	cell junction organization	"A process that is carried out at the cellular level which results in the assembly, arrangement of constituent parts, or disassembly of a cell junction. A cell junction is a specialized region of connection between two cells or between a cell and the extracellular matrix." [GOC:dph, GOC:jl, GOC:mah]	708	1754	101	2.88e-06	['ABCC8', 'ABHD17A', 'ABHD17C', 'ABI2', 'ABL1', 'ACE', 'ACTB', 'ADAM10', 'AMIGO1', 'AMIGO3', 'APOE', 'ARHGEF7', 'ARVCF', 'BAIAP2', 'BCL2', 'BDNF', 'BSN', 'CACNB2', 'CACNB3', 'CACNG2', 'CAMKV', 'CDH22', 'CFL1', 'CLDN11', 'CLDN23', 'COL16A1', 'CRIPT', 'CTBP2', 'CTNNB1', 'DAG1', 'DAPK3', 'DHX36', 'DMPK', 'DNER', 'DRD2', 'EFNA5', 'EIF4G1', 'ELFN1', 'EPHA3', 'EPHB1', 'EPHB2', 'EXT1', 'FARP1', 'FBF1', …	0.0575827	0.142655	21128
human seed genes	GO:BP	GO:0140352	export from cell	"The directed movement of some substance from a cell, into the extracellular region. This may occur via transport across the plasma membrane or via exocytosis." [GOC:pg]	871	1754	118	3.9e-06	['ABCC5', 'ABCC8', 'ABCG2', 'ACVR2B', 'ADCYAP1', 'ADORA2B', 'AP1S1', 'APOE', 'ARFGEF2', 'ARHGEF7', 'ARL4D', 'ARNTL', 'ATP13A2', 'ATP2B1', 'ATP9A', 'BAD', 'BLK', 'BMP8A', 'C2CD2L', 'CACNB2', 'CADPS', 'CADPS2', 'CBL', 'CD33', 'CELA2A', 'COMP', 'COPG2', 'CORO1A', 'CPLX3', 'CPT1A', 'CREB3L1', 'CSPG5', 'CTBP2', 'DGKI', 'DNAJC1', 'DOC2A', 'DRD2', 'EFNA5', 'EXOC3L2', 'FAM3B', 'GIPR', 'GIT1', 'GNAI2', 'G…	0.0672748	0.135476	21128
human seed genes	GO:BP	GO:0099003	vesicle-mediated transport in synapse	"Any vesicle-mediated transport that occurs in a synapse." [GOC:dos]	217	1754	43	3.9e-06	['ACTB', 'ADORA2B', 'AP2A2', 'AP3B1', 'BSN', 'BTBD9', 'CACNB2', 'CADPS', 'CADPS2', 'CPLX3', 'CSPG5', 'CTBP2', 'CTNNB1', 'DDC', 'DENND1A', 'DGKI', 'DNM1', 'DOC2A', 'DRD2', 'GIT1', 'GRIN3A', 'NLGN1', 'NRG1', 'NRXN1', 'NRXN3', 'NUMB', 'PACSIN1', 'PCDH17', 'PLD2', 'PREPL', 'PRKCB', 'PRRT2', 'RAB27B', 'RAB3A', 'RAP1A', 'RIMS4', 'SH3GL1', 'STX19', 'STX1B', 'STX4', 'SYNDIG1', 'SYT4', 'TH']	0.0245154	0.198157	21128
human seed genes	GO:BP	GO:0050808	synapse organization	"A process that is carried out at the cellular level which results in the assembly, arrangement of constituent parts, or disassembly of a synapse, the junction between a neuron and a target (neuron, muscle, or secretory cell)." [GOC:ai, GOC:pr]	438	1754	70	4.51e-06	['ABHD17A', 'ABHD17C', 'ABI2', 'ABL1', 'ACTB', 'ADAM10', 'AMIGO1', 'AMIGO3', 'APOE', 'BAIAP2', 'BDNF', 'BSN', 'CACNB2', 'CACNB3', 'CACNG2', 'CAMKV', 'CFL1', 'CRIPT', 'CTBP2', 'CTNNB1', 'DAG1', 'DHX36', 'DMPK', 'DNER', 'DRD2', 'EFNA5', 'EIF4G1', 'ELFN1', 'EPHB1', 'EPHB2', 'FARP1', 'FNTA', 'GABRB3', 'GAP43', 'HAPLN4', 'IGF1R', 'INS', 'ITGAM', 'LRRTM1', 'MEF2C', 'NEGR1', 'NLGN1', 'NPTX1', 'NRG1', 'N…	0.0399088	0.159817	21128
human seed genes	GO:BP	GO:0007409	axonogenesis	"De novo generation of a long process of a neuron, including the terminal branched region. Refers to the morphogenesis or creation of shape or form of the developing axon, which carries efferent (outgoing) action potentials from the cell body towards target cells." [GOC:dph, GOC:jid, GOC:pg, GOC:pr, ISBN:0198506732]	447	1754	71	4.65e-06	['ABL1', 'ACTB', 'ADARB1', 'AMIGO1', 'APOE', 'ARHGAP35', 'AUTS2', 'BAIAP2', 'BARHL2', 'BCL11A', 'BCL11B', 'BCL2', 'BDNF', 'BMPR1B', 'CCK', 'CNTN6', 'DAG1', 'DRD2', 'EFNA3', 'EFNA5', 'EPHA3', 'EPHB1', 'EPHB2', 'ETV1', 'EVX1', 'EXT1', 'FEZ2', 'FEZF1', 'GAP43', 'HOXA2', 'IGF1R', 'KLF7', 'MACF1', 'MAP2K1', 'MAP2K2', 'NCAM1', 'NEO1', 'NOVA2', 'NPTX1', 'NRXN1', 'NRXN3', 'NTRK2', 'NUMB', 'OLFM1', 'PARD3…	0.0404789	0.158837	21128
human seed genes	GO:BP	GO:0099504	synaptic vesicle cycle	"A biological process in which synaptic vesicles are loaded with neurotransmitters, move to the active zone, exocytose and are then recycled via endocytosis, ultimately leading to reloading with neurotransmitters." [GOC:aruk, GOC:bc, PMID:15217342]	196	1754	40	4.7e-06	['ACTB', 'ADORA2B', 'AP3B1', 'BSN', 'BTBD9', 'CACNB2', 'CADPS', 'CADPS2', 'CPLX3', 'CSPG5', 'CTBP2', 'CTNNB1', 'DDC', 'DENND1A', 'DGKI', 'DNM1', 'DOC2A', 'DRD2', 'GIT1', 'GRIN3A', 'NLGN1', 'NRXN1', 'NRXN3', 'PACSIN1', 'PCDH17', 'PLD2', 'PREPL', 'PRKCB', 'PRRT2', 'RAB27B', 'RAB3A', 'RAP1A', 'RIMS4', 'SH3GL1', 'STX19', 'STX1B', 'STX4', 'SYNDIG1', 'SYT4', 'TH']	0.022805	0.204082	21128
human seed genes	GO:BP	GO:0000122	negative regulation of transcription by RNA polymerase II	"Any process that stops, prevents, or reduces the frequency, rate or extent of transcription mediated by RNA polymerase II." [GOC:go_curators, GOC:txnOH]	962	1754	127	5.23e-06	['ACVR2B', 'BCL11A', 'BPTF', 'C1QBP', 'CBX1', 'CBX4', 'CBX5', 'CBX8', 'CCND1', 'CCND3', 'CCNE1', 'CDK2', 'CDKN1C', 'CGGBP1', 'CREB3L1', 'CTBP2', 'CTNNB1', 'CXXC5', 'DDX20', 'DNMT3A', 'DRAP1', 'EP300', 'ETS2', 'ETV5', 'FEZF1', 'FHL2', 'FOXO3', 'FOXP2', 'GATA4', 'GATAD2A', 'GFI1', 'GTF2IRD1', 'HDAC10', 'HDAC3', 'HES5', 'HEY2', 'HEYL', 'HIC1', 'HINFP', 'HIST1H1E', 'HIVEP1', 'HMGB1', 'HOXA2', 'HOXB13…	0.0724059	0.132017	21128
human seed genes	GO:BP	GO:0043549	regulation of kinase activity	"Any process that modulates the frequency, rate or extent of kinase activity, the catalysis of the transfer of a phosphate group, usually from ATP, to a substrate molecule." [GOC:bf]	775	1754	107	5.93e-06	['ABL1', 'ACE', 'ACTB', 'ACVR2B', 'ADARB1', 'ADCYAP1', 'AMBRA1', 'ANKRD54', 'APOE', 'AXIN1', 'BAD', 'BMPR1B', 'CALCA', 'CAMKK2', 'CBL', 'CCND1', 'CCND3', 'CCNE1', 'CCNT2', 'CD19', 'CDC25C', 'CDK5RAP3', 'CDKN1C', 'CISH', 'CKS1B', 'DAG1', 'DGKZ', 'DOCK3', 'DRD2', 'EFNA5', 'EPHA3', 'EPHB1', 'EPHB2', 'ERBB3', 'F2', 'FLT3', 'GGNBP2', 'GNAQ', 'GPRC5B', 'HBEGF', 'HMGCR', 'HYAL2', 'IGF1R', 'IGF2', 'IL34'…	0.0610034	0.138065	21128
human seed genes	GO:BP	GO:0044087	regulation of cellular component biogenesis	"Any process that modulates the frequency, rate or extent of cellular component biogenesis, a process that results in the biosynthesis of constituent macromolecules, assembly, and arrangement of constituent parts of a cellular component." [GOC:jl]	955	1754	126	5.95e-06	['ABI2', 'ABL1', 'ACE', 'AMBRA1', 'AMIGO1', 'AMIGO3', 'APOE', 'ARHGAP35', 'ARHGEF7', 'ARPC1A', 'ARPC1B', 'ATP13A2', 'AUTS2', 'BAG5', 'BAIAP2', 'BAK1', 'BBS4', 'BCL11A', 'BDNF', 'BID', 'BRK1', 'CD47', 'CDK2', 'CEP120', 'CKAP5', 'CLIP1', 'COL16A1', 'CORO1A', 'CROCC', 'DAG1', 'DAPK3', 'DHX33', 'DNAJB2', 'EFNA5', 'EIF4G1', 'EML2', 'EP300', 'EPHA3', 'EPHB1', 'EPHB2', 'FARP1', 'FCHSD1', 'FEZ2', 'FXR1',…	0.0718358	0.131937	21128
human seed genes	GO:BP	GO:0031344	regulation of cell projection organization	"Any process that modulates the frequency, rate or extent of a process involved in the formation, arrangement of constituent parts, or disassembly of cell projections." [GOC:mah]	656	1754	94	6.34e-06	['ABI2', 'ABL1', 'AMIGO1', 'AMIGO3', 'APOE', 'ARHGAP35', 'ARHGEF7', 'AUTS2', 'BAG5', 'BAIAP2', 'BBS4', 'BCL11A', 'BDNF', 'BRK1', 'CEP120', 'CFL1', 'CROCC', 'CRTC1', 'DGKG', 'DHX36', 'EFNA5', 'ELAVL4', 'EP300', 'EPHA3', 'EPHB2', 'FAT3', 'FXR1', 'GAP43', 'GFI1', 'ICAM1', 'IGF1R', 'INS', 'KDM1A', 'KIT', 'MACF1', 'MAP2K1', 'MAP2K2', 'MAP4', 'MARK4', 'MDK', 'MTOR', 'MYO9A', 'NCK1', 'NEGR1', 'NLGN1', '…	0.0535918	0.143293	21128
human seed genes	GO:BP	GO:0120035	regulation of plasma membrane bounded cell projection organization	"Any process that modulates the frequency, rate or extent of a process involved in the formation, arrangement of constituent parts, or disassembly of plasma membrane bounded cell projections." [GOC:krc]	640	1754	92	7.34e-06	['ABI2', 'ABL1', 'AMIGO1', 'AMIGO3', 'APOE', 'ARHGAP35', 'ARHGEF7', 'AUTS2', 'BAG5', 'BAIAP2', 'BBS4', 'BCL11A', 'BDNF', 'BRK1', 'CEP120', 'CFL1', 'CROCC', 'CRTC1', 'DGKG', 'DHX36', 'EFNA5', 'ELAVL4', 'EP300', 'EPHA3', 'EPHB2', 'FAT3', 'FXR1', 'GAP43', 'GFI1', 'ICAM1', 'IGF1R', 'INS', 'KDM1A', 'KIT', 'MACF1', 'MAP2K1', 'MAP2K2', 'MAP4', 'MARK4', 'MDK', 'MTOR', 'NCK1', 'NEGR1', 'NLGN1', 'NOVA2', '…	0.0524515	0.14375	21128
human seed genes	GO:BP	GO:0060341	regulation of cellular localization	"Any process that modulates the frequency, rate or extent of a process in which a cell, a substance, or a cellular entity is transported to, or maintained in a specific location within or in the membrane of a cell." [GOC:dph, GOC:tb]	963	1754	126	9.15e-06	['ABCC8', 'ABHD17A', 'ABHD17C', 'ACTB', 'ADAM10', 'ADCYAP1', 'APOE', 'ARHGAP1', 'ARNTL', 'ATG13', 'ATP13A2', 'ATP2A1', 'ATP9A', 'BAD', 'BAK1', 'BCL2', 'BDNF', 'BLK', 'BMP8A', 'C2CD2L', 'CACNG2', 'CALCA', 'CCNE1', 'CD33', 'CDK5RAP3', 'CELA2A', 'CELSR2', 'CEP120', 'CHP2', 'CNIH2', 'CPSF6', 'CPT1A', 'CRIPT', 'CROCC', 'CTNNB1', 'DAG1', 'DERL2', 'DHX36', 'DNAJB2', 'DNAJC1', 'DNAJC27', 'DRD2', 'EFNA5',…	0.0718358	0.130841	21128
human seed genes	GO:BP	GO:0006325	chromatin organization	"The assembly or remodeling of chromatin composed of DNA complexed with histones, other associated proteins, and sometimes RNA." [PMID:20404130]	665	1754	94	1.15e-05	['ACTB', 'ATXN7L3', 'AXIN1', 'BCL7A', 'BCL7C', 'BPTF', 'CBX1', 'CBX4', 'CBX5', 'CBX8', 'CDK2', 'CDKN1C', 'CGGBP1', 'CHAF1A', 'CREBZF', 'DAPK3', 'DNMT3A', 'DPF3', 'EP300', 'EP400', 'EXOSC10', 'EYA2', 'FOXA3', 'GATAD2A', 'GLMN', 'GPX1', 'HAT1', 'HDAC10', 'HDAC3', 'HIRIP3', 'HIST1H1E', 'HIST1H2BD', 'HLTF', 'HMGA1', 'HMGB1', 'HMGN1', 'IGF2', 'INO80E', 'JARID2', 'JMJD1C', 'KAT2B', 'KAT8', 'KDM1A', 'KD…	0.0535918	0.141353	21128
human seed genes	GO:BP	GO:0007610	behavior	"The internally coordinated responses (actions or inactions) of animals (individuals or groups) to internal or external stimuli, via a mechanism that involves nervous system activity." [GOC:ems, GOC:jl, ISBN:0395448956, PMID:20160973]	640	1754	91	1.36e-05	['ABCC8', 'ABHD12', 'ABL1', 'ACE', 'ADARB1', 'APOE', 'BBS2', 'BBS4', 'BCL2', 'BDNF', 'BTBD9', 'CALCA', 'CCK', 'CDH23', 'CEND1', 'CHST10', 'CNTFR', 'CPT1A', 'CRTC1', 'DERL2', 'DGKI', 'DRD2', 'EIF4G1', 'ELAVL4', 'EP300', 'EPHB2', 'ETV1', 'EXT1', 'FOSL1', 'GALR3', 'GCNT4', 'GDF15', 'GFRAL', 'GIT1', 'GRIA1', 'GRID1', 'GRM2', 'HCRTR1', 'HMGCR', 'HTR1D', 'INS', 'ITPR3', 'KCNK4', 'KIT', 'LRRTM1', 'MBD2'…	0.0518814	0.142187	21128
human seed genes	GO:BP	GO:0009894	regulation of catabolic process	"Any process that modulates the frequency, rate, or extent of the chemical reactions and pathways resulting in the breakdown of substances." [GOC:go_curators]	992	1754	128	1.53e-05	['ABL1', 'AGBL4', 'AMBRA1', 'APOC1', 'APOE', 'ATG13', 'ATP13A2', 'ATP6V0C', 'AXIN1', 'BAD', 'BAG5', 'BCL2', 'BOLL', 'CALCOCO2', 'CALCR', 'CAMKK2', 'CDK2', 'CDK5RAP3', 'CELF1', 'CHFR', 'CPT1A', 'CSDE1', 'CSNK1D', 'DAGLB', 'DAPK3', 'DCAF12', 'DCP1B', 'DHX36', 'DNAJB2', 'DND1', 'EIF4G1', 'ELAVL4', 'EP300', 'FEZ2', 'FOXO3', 'FTO', 'FUS', 'FXR1', 'GATA4', 'GGA1', 'GIT1', 'GLMN', 'GNAI3', 'GOLGA2', 'GP…	0.0729761	0.129032	21128
human seed genes	GO:BP	GO:0032940	secretion by cell	"The controlled release of a substance by a cell." [GOC:mah]	812	1754	109	1.71e-05	['ABCC8', 'ACVR2B', 'ADCYAP1', 'ADORA2B', 'AP1S1', 'APOE', 'ARFGEF2', 'ARHGEF7', 'ARL4D', 'ARNTL', 'ATP13A2', 'ATP9A', 'BAD', 'BLK', 'BMP8A', 'C2CD2L', 'CACNB2', 'CADPS', 'CADPS2', 'CBL', 'CD33', 'CELA2A', 'COMP', 'COPG2', 'CORO1A', 'CPLX3', 'CPT1A', 'CREB3L1', 'CSPG5', 'CTBP2', 'DGKI', 'DNAJC1', 'DOC2A', 'DRD2', 'EFNA5', 'EXOC3L2', 'FAM3B', 'GIPR', 'GIT1', 'GNAI2', 'GRIN3A', 'GRM2', 'HCAR2', 'HF…	0.0621437	0.134236	21128
human seed genes	GO:BP	GO:0050804	modulation of chemical synaptic transmission	"Any process that modulates the frequency or amplitude of synaptic transmission, the process of communication from a neuron to a target (neuron, muscle, or secretory cell) across a synapse. Amplitude, in this case, refers to the change in postsynaptic membrane potential due to a single instance of synaptic transmission." [GOC:ai]	455	1754	70	1.73e-05	['ABL1', 'ACE', 'ADORA2B', 'APOE', 'BAIAP2', 'BDNF', 'BTBD9', 'CACNB2', 'CACNG2', 'CALB2', 'CNIH2', 'CPLX3', 'CRTC1', 'CSPG5', 'DGKI', 'DGKZ', 'DMPK', 'DNM1', 'DRD2', 'ELAVL4', 'EPHB1', 'EPHB2', 'GIT1', 'GNAI2', 'GRIA1', 'GRID1', 'GRIN3A', 'GRM2', 'INS', 'ITPR3', 'KCTD13', 'KIT', 'LRRTM1', 'MEF2C', 'NLGN1', 'NPTX1', 'NRXN1', 'NRXN3', 'NTRK2', 'OXT', 'PCDH17', 'PLCB4', 'PLCL1', 'PPP3CA', 'PREPL', …	0.0399088	0.153846	21128
human seed genes	GO:BP	GO:0010975	regulation of neuron projection development	"Any process that modulates the rate, frequency or extent of neuron projection development. Neuron projection development is the process whose specific outcome is the progression of a neuron projection over time, from its formation to the mature structure. A neuron projection is any process extending from a neural cell, such as axons or dendrites (collectively called neurites)." [GOC:dph, GOC:tb]	447	1754	69	1.84e-05	['ABI2', 'ABL1', 'AMIGO1', 'AMIGO3', 'APOE', 'ARHGAP35', 'BAG5', 'BAIAP2', 'BCL11A', 'BDNF', 'CFL1', 'CRTC1', 'DGKG', 'DHX36', 'EFNA5', 'ELAVL4', 'EP300', 'EPHA3', 'EPHB2', 'FAT3', 'GFI1', 'IGF1R', 'KDM1A', 'MACF1', 'MAP2K1', 'MAP2K2', 'MDK', 'NCK1', 'NEGR1', 'NLGN1', 'NOVA2', 'NRXN1', 'NTRK2', 'PACSIN1', 'PARP6', 'PLXNA4', 'POU4F2', 'PPP3CA', 'PRKD1', 'PTK2B', 'PTK6', 'PTN', 'PTPRG', 'RAP1A', 'R…	0.0393387	0.154362	21128
human seed genes	GO:BP	GO:0099177	regulation of trans-synaptic signaling	"Any process that modulates the frequency, rate or extent of trans-synaptic signaling." [GOC:dos]	456	1754	70	1.86e-05	['ABL1', 'ACE', 'ADORA2B', 'APOE', 'BAIAP2', 'BDNF', 'BTBD9', 'CACNB2', 'CACNG2', 'CALB2', 'CNIH2', 'CPLX3', 'CRTC1', 'CSPG5', 'DGKI', 'DGKZ', 'DMPK', 'DNM1', 'DRD2', 'ELAVL4', 'EPHB1', 'EPHB2', 'GIT1', 'GNAI2', 'GRIA1', 'GRID1', 'GRIN3A', 'GRM2', 'INS', 'ITPR3', 'KCTD13', 'KIT', 'LRRTM1', 'MEF2C', 'NLGN1', 'NPTX1', 'NRXN1', 'NRXN3', 'NTRK2', 'OXT', 'PCDH17', 'PLCB4', 'PLCL1', 'PPP3CA', 'PREPL', …	0.0399088	0.153509	21128
human seed genes	GO:BP	GO:0023061	signal release	"The process in which a signal is secreted or discharged into the extracellular medium from a cellular source." [GOC:mtg_signal]	474	1754	72	1.91e-05	['ABCC8', 'ACVR2B', 'ADCYAP1', 'ADORA2B', 'ARHGEF7', 'ARNTL', 'BAD', 'BLK', 'BMP8A', 'C2CD2L', 'CACNB2', 'CADPS', 'CADPS2', 'CELA2A', 'CPLX3', 'CPT1A', 'CSPG5', 'CTBP2', 'DGKI', 'DOC2A', 'DRD2', 'EFNA5', 'FAM3B', 'GIPR', 'GIT1', 'GRIN3A', 'GRM2', 'HCAR2', 'HFE', 'INS', 'KCNJ11', 'KLF7', 'LIN7B', 'LIN7C', 'LRP5', 'MC4R', 'MEF2C', 'NLGN1', 'NRXN1', 'NRXN2', 'NRXN3', 'OPRM1', 'OXT', 'P2RX4', 'POMC',…	0.041049	0.151899	21128
human seed genes	GO:BP	GO:0031346	positive regulation of cell projection organization	"Any process that activates or increases the frequency, rate or extent of the process involved in the formation, arrangement of constituent parts, or disassembly of cell projections." [GOC:mah]	353	1754	58	1.92e-05	['ABI2', 'ABL1', 'AMIGO1', 'APOE', 'ARHGAP35', 'ARHGEF7', 'AUTS2', 'BAIAP2', 'BBS4', 'BCL11A', 'BDNF', 'BRK1', 'CEP120', 'CROCC', 'CRTC1', 'DHX36', 'EFNA5', 'ELAVL4', 'EP300', 'EPHA3', 'EPHB2', 'IGF1R', 'INS', 'KDM1A', 'KIT', 'MACF1', 'MAP2K1', 'MAP2K2', 'MARK4', 'MDK', 'MTOR', 'NCK1', 'NEGR1', 'NLGN1', 'NRXN1', 'NTRK2', 'PACSIN1', 'PARP6', 'PFN1', 'PLXNA4', 'POU4F2', 'PRKD1', 'PTK2B', 'PTK6', 'P…	0.0330673	0.164306	21128
human seed genes	GO:BP	GO:0051338	regulation of transferase activity	"Any process that modulates the frequency, rate or extent of transferase activity, the catalysis of the transfer of a group, e.g. a methyl group, glycosyl group, acyl group, phosphorus-containing, or other groups, from one compound (generally regarded as the donor) to another compound (generally regarded as the acceptor). Transferase is the systematic name for any enzyme of EC class 2." [GOC:ai]	908	1754	118	2.91e-05	['ABL1', 'ACE', 'ACTB', 'ACVR2B', 'ADARB1', 'ADCYAP1', 'AMBRA1', 'ANKRD54', 'APOE', 'AXIN1', 'BAD', 'BAG5', 'BMPR1B', 'CALCA', 'CAMKK2', 'CBL', 'CCND1', 'CCND3', 'CCNE1', 'CCNT2', 'CD19', 'CDC25C', 'CDK5RAP3', 'CDKN1C', 'CISH', 'CKS1B', 'CTNNB1', 'DAG1', 'DCUN1D4', 'DGKZ', 'DOCK3', 'DRD2', 'EFNA5', 'EPHA3', 'EPHB1', 'EPHB2', 'ERBB3', 'F2', 'FLT3', 'GGNBP2', 'GINS1', 'GNAQ', 'GPRC5B', 'HBEGF', 'HM…	0.0672748	0.129956	21128
human seed genes	GO:BP	GO:0080135	regulation of cellular response to stress	"Any process that modulates the frequency, rate or extent of a cellular response to stress. Cellular response to stress is a change in state or activity of a cell (in terms of movement, secretion, enzyme production, gene expression, etc.) as a result of a stimulus indicating the organism is under stress. The stress is usually, but not necessarily, exogenous (e.g. temperature, humidity, ionizing r…	711	1754	97	3.49e-05	['ABL1', 'ACTB', 'ANKRD6', 'ARHGEF2', 'ATXN7L3', 'AXIN1', 'BAD', 'BAG5', 'BAK1', 'BCL2', 'BCL7A', 'BCL7C', 'BID', 'CASP9', 'CREB3L1', 'CTNNB1', 'DPF3', 'EIF4G1', 'ELL3', 'EP300', 'EP400', 'EPHB1', 'EYA2', 'FGF19', 'FIGNL1', 'FOXO3', 'FUS', 'FXR1', 'FZD7', 'GADD45G', 'GATA4', 'GPR37L1', 'GPX1', 'HDAC10', 'HDAC3', 'HIC1', 'HMGB1', 'HYOU1', 'IGF1R', 'INO80E', 'INS', 'KAT2B', 'KDM1A', 'MANF', 'MAP2K1…	0.0553022	0.136428	21128
human seed genes	GO:BP	GO:0050803	regulation of synapse structure or activity	"Any process that modulates the physical form or the activity of a synapse, the junction between a neuron and a target (neuron, muscle, or secretory cell)." [GOC:ai]	220	1754	41	3.52e-05	['ABHD17A', 'ABHD17C', 'ABI2', 'ABL1', 'AMIGO1', 'AMIGO3', 'APOE', 'BAIAP2', 'BDNF', 'CAMKV', 'CFL1', 'CRIPT', 'DAG1', 'DHX36', 'DMPK', 'DRD2', 'EFNA5', 'EIF4G1', 'EPHB1', 'EPHB2', 'FARP1', 'INS', 'LRRTM1', 'MEF2C', 'NEGR1', 'NLGN1', 'NPTX1', 'NRXN1', 'NTRK2', 'OXT', 'PCDH8', 'RELN', 'RHOA', 'SEMA3F', 'SEMA4D', 'SETD5', 'SLITRK6', 'STAU2', 'STX1B', 'SYNDIG1', 'TNNI3K']	0.0233751	0.186364	21128
human seed genes	GO:BP	GO:0009611	response to wounding	"Any process that results in a change in state or activity of a cell or an organism (in terms of movement, secretion, enzyme production, gene expression, etc.) as a result of a stimulus indicating damage to the organism." [GOC:go_curators]	574	1754	82	3.95e-05	['ABCC8', 'ACTB', 'AP3B1', 'APOE', 'ARHGAP35', 'BCL2', 'BLK', 'CD151', 'CELA2A', 'COMP', 'CSPG5', 'DAG1', 'DGKA', 'DGKG', 'DGKI', 'DGKZ', 'DRD2', 'EPB41L4B', 'EPHB2', 'ERBB3', 'EXT1', 'F2', 'FERMT3', 'FIBP', 'FUT10', 'FZD7', 'GAP43', 'GATA4', 'GIPR', 'GIT1', 'GNAQ', 'GP1BA', 'GPR4', 'GPX1', 'HBEGF', 'HOXB13', 'HPS5', 'IGF1R', 'INS', 'ITGB4', 'JMJD1C', 'MACF1', 'MAP2K1', 'MAP2K2', 'MDK', 'MTOR', '…	0.0467503	0.142857	21128
human seed genes	GO:BP	GO:0043410	positive regulation of MAPK cascade	"Any process that activates or increases the frequency, rate or extent of signal transduction mediated by the MAPK cascade." [GOC:go_curators]	484	1754	72	4.07e-05	['ABL1', 'ADCYAP1', 'ANKRD6', 'APOE', 'AXIN1', 'BANK1', 'CALCR', 'CTNNB1', 'DHX33', 'DNAJC27', 'DRD2', 'FGF19', 'FLT3', 'FZD7', 'GADD45G', 'GATA4', 'GDF15', 'GFRAL', 'GNAI2', 'GPR37L1', 'HCRTR1', 'HMGB1', 'ICAM1', 'IGF1R', 'IGF2', 'IL34', 'INS', 'IQGAP3', 'KIT', 'LAMTOR2', 'LPAR2', 'MAP2K1', 'MAP2K2', 'MAP2K3', 'MAP2K5', 'MAP3K11', 'MAP3K3', 'MAPK3', 'MAPKBP1', 'MEF2C', 'MFHAS1', 'MINK1', 'MST1R'…	0.041049	0.14876	21128
human seed genes	GO:BP	GO:0099643	signal release from synapse	"Any signal release from a synapse." [GOC:dos]	153	1754	32	4.15e-05	['ADORA2B', 'CACNB2', 'CADPS', 'CADPS2', 'CPLX3', 'CSPG5', 'CTBP2', 'DGKI', 'DOC2A', 'DRD2', 'GIT1', 'GRIN3A', 'LIN7B', 'LIN7C', 'MEF2C', 'NLGN1', 'NRXN1', 'NRXN2', 'NRXN3', 'PREPL', 'PRKCB', 'PRRT2', 'PTPRN2', 'RAB3A', 'RAP1A', 'RIMS4', 'RPH3A', 'STX19', 'STX1B', 'STX4', 'SYT11', 'SYT4']	0.018244	0.20915	21128
human seed genes	GO:BP	GO:0007269	neurotransmitter secretion	"The regulated release of neurotransmitter from the presynapse into the synaptic cleft via calcium-regulated exocytosis during synaptic transmission." [GOC:dph]	153	1754	32	4.15e-05	['ADORA2B', 'CACNB2', 'CADPS', 'CADPS2', 'CPLX3', 'CSPG5', 'CTBP2', 'DGKI', 'DOC2A', 'DRD2', 'GIT1', 'GRIN3A', 'LIN7B', 'LIN7C', 'MEF2C', 'NLGN1', 'NRXN1', 'NRXN2', 'NRXN3', 'PREPL', 'PRKCB', 'PRRT2', 'PTPRN2', 'RAB3A', 'RAP1A', 'RIMS4', 'RPH3A', 'STX19', 'STX1B', 'STX4', 'SYT11', 'SYT4']	0.018244	0.20915	21128
human seed genes	GO:BP	GO:0051896	regulation of protein kinase B signaling	"Any process that modulates the frequency, rate or extent of protein kinase B signaling, a series of reactions mediated by the intracellular serine/threonine kinase protein kinase B." [GOC:ai]	168	1754	34	4.25e-05	['BANK1', 'BTN2A2', 'C1QBP', 'CALCR', 'DAG1', 'DRD2', 'GATA4', 'GDF15', 'GFRAL', 'GPX1', 'GRM2', 'HBEGF', 'HIP1', 'HYAL2', 'IGF1R', 'IGF2', 'INS', 'LEMD2', 'MAZ', 'MFHAS1', 'MST1R', 'MTOR', 'NOX4', 'NRG1', 'NRXN1', 'NTRK2', 'P2RX4', 'PHB', 'PKHD1', 'RTN4', 'SPRY2', 'TCF7L2', 'TSC2', 'VEGFB']	0.0193843	0.202381	21128
human seed genes	GO:BP	GO:0050807	regulation of synapse organization	"Any process that modulates the physical form of a synapse, the junction between a neuron and a target (neuron, muscle, or secretory cell)." [GOC:ai, GOC:dph, GOC:tb]	214	1754	40	4.26e-05	['ABHD17A', 'ABHD17C', 'ABI2', 'ABL1', 'AMIGO1', 'AMIGO3', 'APOE', 'BAIAP2', 'BDNF', 'CAMKV', 'CFL1', 'CRIPT', 'DAG1', 'DHX36', 'DMPK', 'DRD2', 'EFNA5', 'EIF4G1', 'EPHB1', 'EPHB2', 'FARP1', 'INS', 'LRRTM1', 'MEF2C', 'NEGR1', 'NLGN1', 'NPTX1', 'NRXN1', 'NTRK2', 'OXT', 'PCDH8', 'RELN', 'RHOA', 'SEMA3F', 'SEMA4D', 'SETD5', 'SLITRK6', 'STAU2', 'SYNDIG1', 'TNNI3K']	0.022805	0.186916	21128
human seed genes	GO:BP	GO:0046903	secretion	"The controlled release of a substance by a cell or a tissue." [GOC:ai]	945	1754	121	4.29e-05	['ABCC8', 'ACE', 'ACVR2B', 'ADCYAP1', 'ADORA2B', 'AP1S1', 'APOE', 'ARFGEF2', 'ARHGEF7', 'ARL4D', 'ARNTL', 'ATP13A2', 'ATP9A', 'BAD', 'BLK', 'BMP8A', 'C2CD2L', 'CACNB2', 'CADPS', 'CADPS2', 'CBL', 'CCND1', 'CD33', 'CELA2A', 'CELSR2', 'COMP', 'COPG2', 'CORO1A', 'CPLX3', 'CPT1A', 'CREB3L1', 'CSPG5', 'CTBP2', 'DGKI', 'DNAJC1', 'DOC2A', 'DRD2', 'EFNA5', 'ERBB3', 'EXOC3L2', 'FAM3B', 'GIPR', 'GIT1', 'GNA…	0.0689852	0.128042	21128
human seed genes	GO:BP	GO:0006470	protein dephosphorylation	"The process of removing one or more phosphoric residues from a protein." [GOC:hb]	264	1754	46	5.27e-05	['AMBRA1', 'ANKLE2', 'BCL2', 'CAMTA1', 'CD33', 'CDC25C', 'CTDSP1', 'DRD2', 'DUSP13', 'DUSP6', 'EYA2', 'FKBP1A', 'GNAI2', 'LGALS3', 'LRRC43', 'MASTL', 'MFHAS1', 'MTOR', 'NCK1', 'PDPR', 'PDXP', 'PPIA', 'PPM1K', 'PPM1M', 'PPP1CB', 'PPP2R2A', 'PPP2R3A', 'PPP2R5C', 'PPP3CA', 'PPP6R3', 'PRKCD', 'PTP4A1', 'PTPN12', 'PTPN7', 'PTPRA', 'PTPRG', 'PTPRM', 'PTPRN', 'PTPRN2', 'PTPRU', 'RPAP2', 'SSH2', 'SSU72',…	0.0262258	0.174242	21128
human seed genes	GO:BP	GO:0010976	positive regulation of neuron projection development	"Any process that increases the rate, frequency or extent of neuron projection development. Neuron projection development is the process whose specific outcome is the progression of a neuron projection over time, from its formation to the mature structure. A neuron projection is any process extending from a neural cell, such as axons or dendrites (collectively called neurites)." [GOC:dph, GOC:tb]	155	1754	32	5.41e-05	['ABL1', 'AMIGO1', 'APOE', 'ARHGAP35', 'BAIAP2', 'BCL11A', 'BDNF', 'CRTC1', 'DHX36', 'ELAVL4', 'EP300', 'EPHA3', 'EPHB2', 'IGF1R', 'KDM1A', 'MDK', 'NCK1', 'NEGR1', 'NLGN1', 'NRXN1', 'NTRK2', 'PACSIN1', 'PRKD1', 'PTK2B', 'PTK6', 'PTN', 'RAP1A', 'RELN', 'RIT2', 'STAU2', 'STK24', 'TWF2']	0.018244	0.206452	21128
human seed genes	GO:BP	GO:0007507	heart development	"The process whose specific outcome is the progression of the heart over time, from its formation to the mature structure. The heart is a hollow, muscular organ, which, by contracting rhythmically, keeps up the circulation of the blood." [GOC:jid, UBERON:0000948]	590	1754	83	6.01e-05	['ABL1', 'ACE', 'ACVR2B', 'ADAM15', 'AKAP6', 'ARL13B', 'BBS4', 'CACNA1C', 'CACYBP', 'COL4A3BP', 'CTNNB1', 'DHX36', 'DNAI1', 'DUSP6', 'DYNC2H1', 'EP300', 'ERBB3', 'EXT1', 'FGF19', 'FHL2', 'FKBP1A', 'FZD7', 'GATA4', 'HCN4', 'HDAC3', 'HEY2', 'HEYL', 'HOXA13', 'IFT57', 'IGF1R', 'IRX3', 'JARID2', 'KAT2B', 'LEMD2', 'LMNA', 'LUZP1', 'MAP2K1', 'MAP2K2', 'MAP2K3', 'MAP2K5', 'MAPK3', 'MBD2', 'MEF2C', 'MEF2…	0.0473204	0.140678	21128
human seed genes	GO:BP	GO:0040007	growth	"The increase in size or mass of an entire organism, a part of an organism or a cell." [GOC:bf, GOC:ma]	933	1754	119	6.22e-05	['ABL1', 'ACVR2B', 'ADAM10', 'ADAM15', 'ADARB1', 'AKAP6', 'APOE', 'AUTS2', 'BARHL2', 'BBS2', 'BBS4', 'BCL11A', 'BCL2', 'BDNF', 'BMPR1B', 'BNC2', 'BNIPL', 'CCDC85B', 'CDK11A', 'CDK11B', 'CDKN1C', 'CELF1', 'CISH', 'COMP', 'CRIM1', 'CTNNB1', 'DAG1', 'DERL2', 'DNAJB2', 'DRD2', 'DUSP6', 'EFNA5', 'EIF4G1', 'EP300', 'EXT1', 'F2', 'FOXO3', 'FTO', 'FZD7', 'GAP43', 'GATA4', 'GDF15', 'GINS1', 'GPR149', 'GPX…	0.0678449	0.127546	21128
human seed genes	GO:BP	GO:0007167	enzyme-linked receptor protein signaling pathway	"The series of molecular signals initiated by an extracellular ligand binding to a receptor on the surface of the target cell, where the receptor possesses catalytic activity or is closely associated with an enzyme such as a protein kinase, and ending with the regulation of a downstream cellular process, e.g. transcription." [GOC:mah, GOC:signaling, ISBN:0815316194]	982	1754	124	6.22e-05	['ABL1', 'ACVR2B', 'AMHR2', 'ANGPT2', 'ANKS1A', 'ANKS1B', 'ARHGEF7', 'AXIN1', 'BAIAP2', 'BDNF', 'BLK', 'BMP8A', 'BMPR1B', 'BTBD11', 'CADM1', 'CBL', 'CCND3', 'CDKN1C', 'COMP', 'CPNE3', 'CRB2', 'CREB3L1', 'CRIM1', 'CTF1', 'CTNNB1', 'DNAI1', 'EFNA3', 'EFNA5', 'EP300', 'EPHA3', 'EPHB1', 'EPHB2', 'ERBB3', 'EXT1', 'FAM89B', 'FBXL15', 'FGF19', 'FIBP', 'FKBP1A', 'FLT3', 'FNTA', 'FSHB', 'GATA4', 'GDF15', …	0.0706955	0.126273	21128
human seed genes	GO:BP	GO:0051960	regulation of nervous system development	"Any process that modulates the frequency, rate or extent of nervous system development, the origin and formation of nervous tissue." [GOC:ai]	457	1754	68	7.52e-05	['ABCC8', 'ACE', 'AMIGO1', 'AMIGO3', 'ARNTL', 'BAIAP2', 'BCL11A', 'BDNF', 'CST7', 'CTDSP1', 'CTNNB1', 'DAG1', 'DHX36', 'DRD2', 'EFNA5', 'ELL3', 'EPHB1', 'EPHB2', 'F2', 'FEZF1', 'GPR37L1', 'HES5', 'HEY2', 'HEYL', 'HLTF', 'HOXB3', 'IL34', 'ITGAX', 'KDM1A', 'KIT', 'LRRTM1', 'MACF1', 'MAP2K1', 'MAP2K2', 'MDK', 'MTOR', 'NLGN1', 'NRXN1', 'NTRK2', 'NUMB', 'OPRM1', 'OXT', 'PARD3', 'PARP6', 'PLXNA4', 'POU…	0.0387685	0.148796	21128
human seed genes	GO:BP	GO:0000165	MAPK cascade	"An intracellular protein kinase cascade containing at least a MAPK, a MAPKK and a MAP3K. The cascade can also contain an additional tiers: the upstream MAP4K. The kinases in each tier phosphorylate and activate the kinase in the downstream tier to transmit a signal within a cell." [GOC:bf, GOC:mtg_signaling_feb11, PMID:20811974, PMID:9561267]	773	1754	102	7.7e-05	['ABL1', 'ADCYAP1', 'ANKRD6', 'APOE', 'AXIN1', 'BANK1', 'BTN2A2', 'CALCR', 'CAMKK2', 'CDK5RAP3', 'CTNNB1', 'DAG1', 'DHX33', 'DNAJC27', 'DRD2', 'DUSP13', 'DUSP6', 'EPHB1', 'EPHB2', 'FGF19', 'FLT3', 'FZD7', 'GADD45G', 'GATA4', 'GDF15', 'GFRAL', 'GNAI2', 'GPR37L1', 'GPS1', 'HCRTR1', 'HDAC3', 'HMGB1', 'HMGCR', 'HYAL2', 'ICAM1', 'IGF1R', 'IGF2', 'IL34', 'INS', 'IQGAP3', 'KIT', 'LAMTOR2', 'LEMD2', 'LPA…	0.0581528	0.131953	21128
human seed genes	GO:BP	GO:0045859	regulation of protein kinase activity	"Any process that modulates the frequency, rate or extent of protein kinase activity." [GOC:go_curators]	661	1754	90	8.5e-05	['ABL1', 'ACE', 'ACTB', 'ACVR2B', 'ADARB1', 'ADCYAP1', 'ANKRD54', 'APOE', 'AXIN1', 'BMPR1B', 'CALCA', 'CAMKK2', 'CBL', 'CCND1', 'CCND3', 'CCNE1', 'CCNT2', 'CDC25C', 'CDK5RAP3', 'CDKN1C', 'CKS1B', 'DAG1', 'DOCK3', 'DRD2', 'EFNA5', 'EPHB2', 'ERBB3', 'FLT3', 'GGNBP2', 'GNAQ', 'GPRC5B', 'HBEGF', 'HMGCR', 'HYAL2', 'IGF2', 'IL34', 'INCA1', 'INS', 'KAT2B', 'KIT', 'LIME1', 'LRP5', 'MAP2K1', 'MAP2K2', 'MA…	0.0513113	0.136157	21128
human seed genes	GO:BP	GO:0003012	muscle system process	"A organ system process carried out at the level of a muscle. Muscle tissue is composed of contractile cells or fibers." [GOC:mtg_cardio]	425	1754	64	9.65e-05	['ABCC8', 'ADORA2B', 'AKAP6', 'ALDOA', 'ASB3', 'ATP2A1', 'ATP2B1', 'BBS2', 'CACNA1C', 'CACNA1D', 'CACNB2', 'CALCA', 'CAMTA2', 'CHRNE', 'COL4A3BP', 'COMP', 'DAG1', 'DAPK3', 'DMPK', 'DRD2', 'FOXO3', 'GATA4', 'GSTM2', 'GTF2IRD1', 'HCN4', 'HEY2', 'HTR1D', 'JARID2', 'KCNB2', 'KCND3', 'KCNH2', 'KCNJ12', 'KCNMA1', 'KCNN2', 'KIT', 'LMNA', 'LMOD1', 'MAP2K3', 'MLIP', 'MTOR', 'MYBPC3', 'MYLPF', 'OXT', 'P2RX…	0.036488	0.150588	21128
human seed genes	GO:BP	GO:0043408	regulation of MAPK cascade	"Any process that modulates the frequency, rate or extent of signal transduction mediated by the MAP kinase (MAPK) cascade." [GOC:go_curators]	673	1754	91	9.81e-05	['ABL1', 'ADCYAP1', 'ANKRD6', 'APOE', 'AXIN1', 'BANK1', 'BTN2A2', 'CALCR', 'CDK5RAP3', 'CTNNB1', 'DAG1', 'DHX33', 'DNAJC27', 'DRD2', 'DUSP13', 'DUSP6', 'EPHB1', 'EPHB2', 'FGF19', 'FLT3', 'FZD7', 'GADD45G', 'GATA4', 'GDF15', 'GFRAL', 'GNAI2', 'GPR37L1', 'HCRTR1', 'HDAC3', 'HMGB1', 'HMGCR', 'HYAL2', 'ICAM1', 'IGF1R', 'IGF2', 'IL34', 'INS', 'IQGAP3', 'KIT', 'LAMTOR2', 'LEMD2', 'LPAR2', 'MAP2K1', 'MA…	0.0518814	0.135215	21128
human seed genes	GO:BP	GO:0043491	protein kinase B signaling	"A series of reactions, mediated by the intracellular serine/threonine kinase protein kinase B (also called AKT), which occurs as a result of a single trigger reaction or compound." [GOC:bf, PMID:20517722]	198	1754	37	9.81e-05	['BANK1', 'BTN2A2', 'C1QBP', 'CALCR', 'DAG1', 'DRD2', 'GATA4', 'GDF15', 'GFRAL', 'GPX1', 'GRM2', 'HBEGF', 'HIP1', 'HYAL2', 'IGF1R', 'IGF2', 'INS', 'LEMD2', 'MAZ', 'MFHAS1', 'MST1R', 'MTOR', 'NOX4', 'NRG1', 'NRXN1', 'NTRK2', 'P2RX4', 'PAX2', 'PHB', 'PIK3R3', 'PKHD1', 'RTN4', 'SMPD3', 'SPRY2', 'TCF7L2', 'TSC2', 'VEGFB']	0.0210946	0.186869	21128
network genes	GO:BP	GO:0030166	proteoglycan biosynthetic process	"The chemical reactions and pathways resulting in the formation of proteoglycans, any glycoprotein in which the carbohydrate units are glycosaminoglycans." [GOC:mah, ISBN:0198506732]	65	585	19	4.1e-11	['GAL3ST4', 'HS3ST6', 'HS3ST3B1', 'CHST14', 'NDST4', 'NDST2', 'NDST1', 'HS6ST3', 'HS3ST1', 'HS3ST4', 'HS3ST3A1', 'CHST10', 'CHST9', 'CHST7', 'CHST8', 'NDST3', 'HS3ST2', 'CHST3', 'CHST13']	0.0324786	0.292308	21128
network genes	GO:BP	GO:0006887	exocytosis	"A process of secretion by a cell that results in the release of intracellular molecules (e.g. hormones, matrix proteins) contained within a membrane-bounded vesicle. Exocytosis can occur either by full fusion, when the vesicle collapses into the plasma membrane, or by a kiss-and-run mechanism that involves the formation of a transient contact, a pore, between a granule (for exemple of chromaffin…	370	585	41	7.84e-11	['LGI3', 'SNX19', 'LAMP1', 'RIMS4', 'SYT17', 'DOC2A', 'SYTL2', 'SCFD2', 'SDC1', 'SYT9', 'SYT16', 'RIMS2', 'ADORA2B', 'SYT4', 'NLGN1', 'RAP1A', 'GNAI2', 'LIN7C', 'CSPG5', 'CASK', 'RAB11FIP2', 'VPS18', 'STX4', 'STXBP5', 'VPS4A', 'STXBP6', 'SYTL3', 'SYTL4', 'SYT7', 'SYT6', 'SYT2', 'SYTL5', 'CADPS', 'SYT12', 'RAB27B', 'UNC13B', 'SYT1', 'RPH3A', 'UNC13D', 'SYTL1', 'ARFGEF2']	0.0700855	0.110811	21128
network genes	GO:BP	GO:0017157	regulation of exocytosis	"Any process that modulates the frequency, rate or extent of exocytosis." [GOC:go_curators]	215	585	30	2.6e-10	['LGI3', 'LAMP1', 'RIMS4', 'SYT17', 'DOC2A', 'SDC1', 'SYT9', 'RIMS2', 'ADORA2B', 'SYT4', 'NLGN1', 'RAP1A', 'GNAI2', 'CSPG5', 'CASK', 'VPS18', 'STX4', 'STXBP5', 'VPS4A', 'STXBP6', 'SYTL4', 'SYT7', 'SYT6', 'SYT2', 'CADPS', 'SYT12', 'RAB27B', 'SYT1', 'RPH3A', 'UNC13D']	0.0512821	0.139535	21128
network genes	GO:BP	GO:0060627	regulation of vesicle-mediated transport	"Any process that modulates the rate, frequency, or extent of vesicle-mediated transport, the directed movement of substances, either within a vesicle or in the vesicle membrane, into, out of or within a cell." [GOC:dph, GOC:tb]	538	585	49	2.6e-10	['CD300LF', 'LGI3', 'ANKRD13B', 'TULP1', 'CALY', 'LAMP1', 'RIMS4', 'SYT17', 'DOC2A', 'SDC1', 'SYT9', 'PLD2', 'PRKD1', 'RIMS2', 'ADORA2B', 'SYT4', 'NLGN1', 'RAP1A', 'RIT2', 'GNAI2', 'NRXN1', 'PPP3CA', 'ABL1', 'MAP2K1', 'CSPG5', 'CASK', 'PACSIN2', 'INSR', 'DOCK2', 'VPS18', 'STX4', 'STXBP5', 'RAB5B', 'C2CD5', 'VPS4A', 'STXBP6', 'SYTL4', 'SYT7', 'SYT6', 'SYT2', 'CADPS', 'SYT12', 'RAB27B', 'SYT1', 'RP…	0.0837607	0.0910781	21128
network genes	GO:BP	GO:0006029	proteoglycan metabolic process	"The chemical reactions and pathways involving proteoglycans, any glycoprotein in which the carbohydrate units are glycosaminoglycans." [GOC:mah, ISBN:0198506732]	96	585	20	9.87e-10	['GAL3ST4', 'HS3ST6', 'GPC1', 'HS3ST3B1', 'CHST14', 'NDST4', 'NDST2', 'NDST1', 'HS6ST3', 'HS3ST1', 'HS3ST4', 'HS3ST3A1', 'CHST10', 'CHST9', 'CHST7', 'CHST8', 'NDST3', 'HS3ST2', 'CHST3', 'CHST13']	0.034188	0.208333	21128
network genes	GO:BP	GO:1903305	regulation of regulated secretory pathway	"Any process that modulates the frequency, rate or extent of regulated secretory pathway." [GO_REF:0000058, GOC:pad, GOC:PARL, GOC:TermGenie, PMID:12526776]	148	585	22	4.83e-08	['LAMP1', 'RIMS4', 'SYT17', 'DOC2A', 'SYT9', 'ADORA2B', 'SYT4', 'NLGN1', 'RAP1A', 'GNAI2', 'CSPG5', 'CASK', 'VPS18', 'STX4', 'STXBP5', 'SYT7', 'SYT6', 'SYT2', 'SYT12', 'SYT1', 'RPH3A', 'UNC13D']	0.0376068	0.148649	21128
network genes	GO:BP	GO:0099504	synaptic vesicle cycle	"A biological process in which synaptic vesicles are loaded with neurotransmitters, move to the active zone, exocytose and are then recycled via endocytosis, ultimately leading to reloading with neurotransmitters." [GOC:aruk, GOC:bc, PMID:15217342]	196	585	25	6.96e-08	['DENND1A', 'RIMS4', 'DOC2A', 'SYT9', 'PLD2', 'CANX', 'RIMS2', 'ADORA2B', 'SYT4', 'NLGN1', 'RAP1A', 'FCHO2', 'NRXN1', 'CSPG5', 'CASK', 'VPS18', 'STX4', 'STXBP5', 'SYT7', 'SYT2', 'CADPS', 'SYT12', 'RAB27B', 'UNC13B', 'SYT1']	0.042735	0.127551	21128
network genes	GO:BP	GO:0007269	neurotransmitter secretion	"The regulated release of neurotransmitter from the presynapse into the synaptic cleft via calcium-regulated exocytosis during synaptic transmission." [GOC:dph]	153	585	22	7.47e-08	['RIMS4', 'DOC2A', 'SYT9', 'RIMS2', 'ADORA2B', 'SYT4', 'NLGN1', 'RAP1A', 'NRXN1', 'LIN7C', 'CSPG5', 'CASK', 'VPS18', 'STX4', 'STXBP5', 'SYT7', 'SYT2', 'CADPS', 'SYT12', 'UNC13B', 'SYT1', 'RPH3A']	0.0376068	0.143791	21128
network genes	GO:BP	GO:0099643	signal release from synapse	"Any signal release from a synapse." [GOC:dos]	153	585	22	7.47e-08	['RIMS4', 'DOC2A', 'SYT9', 'RIMS2', 'ADORA2B', 'SYT4', 'NLGN1', 'RAP1A', 'NRXN1', 'LIN7C', 'CSPG5', 'CASK', 'VPS18', 'STX4', 'STXBP5', 'SYT7', 'SYT2', 'CADPS', 'SYT12', 'UNC13B', 'SYT1', 'RPH3A']	0.0376068	0.143791	21128
network genes	GO:BP	GO:0016079	synaptic vesicle exocytosis	"Fusion of intracellular membrane-bounded vesicles with the pre-synaptic membrane of the neuronal cell resulting in release of neurotransmitter into the synaptic cleft." [GOC:jid, GOC:lmg]	113	585	19	7.76e-08	['RIMS4', 'DOC2A', 'SYT9', 'RIMS2', 'ADORA2B', 'SYT4', 'NLGN1', 'RAP1A', 'CSPG5', 'CASK', 'VPS18', 'STX4', 'STXBP5', 'SYT7', 'SYT2', 'CADPS', 'SYT12', 'UNC13B', 'SYT1']	0.0324786	0.168142	21128
network genes	GO:BP	GO:0099003	vesicle-mediated transport in synapse	"Any vesicle-mediated transport that occurs in a synapse." [GOC:dos]	217	585	26	9.95e-08	['CALY', 'DENND1A', 'RIMS4', 'DOC2A', 'SYT9', 'PLD2', 'CANX', 'RIMS2', 'ADORA2B', 'SYT4', 'NLGN1', 'RAP1A', 'FCHO2', 'NRXN1', 'CSPG5', 'CASK', 'VPS18', 'STX4', 'STXBP5', 'SYT7', 'SYT2', 'CADPS', 'SYT12', 'RAB27B', 'UNC13B', 'SYT1']	0.0444444	0.119816	21128
network genes	GO:BP	GO:0032940	secretion by cell	"The controlled release of a substance by a cell." [GOC:mah]	812	585	55	1.87e-07	['LGI3', 'FFAR4', 'SNX19', 'LAMP1', 'RIMS4', 'SYT17', 'DOC2A', 'SYTL2', 'MAP2K6', 'SCFD2', 'MC4R', 'CAMK2G', 'SDC1', 'WNK4', 'SYT9', 'SYT16', 'TYRO3', 'CANX', 'RIMS2', 'ADORA2B', 'SYT4', 'NLGN1', 'POMC', 'RAP1A', 'GNAI2', 'NRXN1', 'PPP3CA', 'HMGCR', 'LIN7C', 'CSPG5', 'CASK', 'GATA3', 'RAB11FIP2', 'MON1A', 'VPS18', 'STX4', 'STXBP5', 'VPS4A', 'STXBP6', 'SYTL3', 'SYTL4', 'SYT7', 'SYT6', 'SYT2', 'SYT…	0.0940171	0.067734	21128
network genes	GO:BP	GO:0006024	glycosaminoglycan biosynthetic process	"The chemical reactions and pathways resulting in the formation of glycosaminoglycans, any of a group of polysaccharides that contain amino sugars." [ISBN:0192800981]	72	585	15	1.87e-07	['ST3GAL2', 'CHST1', 'HS3ST3B1', 'CHST14', 'NDST4', 'NDST2', 'NDST1', 'HS3ST1', 'HS3ST3A1', 'CHST9', 'CHST7', 'NDST3', 'HS3ST2', 'CHST3', 'CHST13']	0.025641	0.208333	21128
network genes	GO:BP	GO:0017156	calcium-ion regulated exocytosis	"The release of intracellular molecules (e.g. hormones, matrix proteins) contained within a membrane-bounded vesicle by fusion of the vesicle with the plasma membrane of a cell, induced by a rise in cytosolic calcium-ion levels." [GOC:go_curators]	65	585	14	3.74e-07	['SYT17', 'DOC2A', 'SYT9', 'RIMS2', 'SYT4', 'GNAI2', 'SYT7', 'SYT6', 'SYT2', 'CADPS', 'SYT12', 'UNC13B', 'SYT1', 'RPH3A']	0.0239316	0.215385	21128
network genes	GO:BP	GO:0006023	aminoglycan biosynthetic process	"The chemical reactions and pathways resulting in the formation of aminoglycans, any polymer containing amino groups that consists of more than about 10 monosaccharide residues joined to each other by glycosidic linkages." [GOC:ai, ISBN:0198506732]	76	585	15	3.74e-07	['ST3GAL2', 'CHST1', 'HS3ST3B1', 'CHST14', 'NDST4', 'NDST2', 'NDST1', 'HS3ST1', 'HS3ST3A1', 'CHST9', 'CHST7', 'NDST3', 'HS3ST2', 'CHST3', 'CHST13']	0.025641	0.197368	21128
network genes	GO:BP	GO:0045055	regulated exocytosis	"A process of exocytosis in which soluble proteins and other substances are initially stored in secretory vesicles for later release. It is found mainly in cells that are specialized for secreting products such as hormones, neurotransmitters, or digestive enzymes rapidly on demand." [GOC:mah, ISBN:0716731363]	246	585	26	8.51e-07	['LAMP1', 'RIMS4', 'SYT17', 'DOC2A', 'SYT9', 'RIMS2', 'ADORA2B', 'SYT4', 'NLGN1', 'RAP1A', 'GNAI2', 'CSPG5', 'CASK', 'RAB11FIP2', 'VPS18', 'STX4', 'STXBP5', 'SYT7', 'SYT6', 'SYT2', 'CADPS', 'SYT12', 'UNC13B', 'SYT1', 'RPH3A', 'UNC13D']	0.0444444	0.105691	21128
network genes	GO:BP	GO:0140352	export from cell	"The directed movement of some substance from a cell, into the extracellular region. This may occur via transport across the plasma membrane or via exocytosis." [GOC:pg]	871	585	55	1.58e-06	['LGI3', 'FFAR4', 'SNX19', 'LAMP1', 'RIMS4', 'SYT17', 'DOC2A', 'SYTL2', 'MAP2K6', 'SCFD2', 'MC4R', 'CAMK2G', 'SDC1', 'WNK4', 'SYT9', 'SYT16', 'TYRO3', 'CANX', 'RIMS2', 'ADORA2B', 'SYT4', 'NLGN1', 'POMC', 'RAP1A', 'GNAI2', 'NRXN1', 'PPP3CA', 'HMGCR', 'LIN7C', 'CSPG5', 'CASK', 'GATA3', 'RAB11FIP2', 'MON1A', 'VPS18', 'STX4', 'STXBP5', 'VPS4A', 'STXBP6', 'SYTL3', 'SYTL4', 'SYT7', 'SYT6', 'SYT2', 'SYT…	0.0940171	0.0631458	21128
network genes	GO:BP	GO:0046903	secretion	"The controlled release of a substance by a cell or a tissue." [GOC:ai]	945	585	58	1.66e-06	['LGI3', 'TRPC4', 'FFAR4', 'SNX19', 'LAMP1', 'RIMS4', 'SYT17', 'DOC2A', 'SYTL2', 'MAP2K6', 'SCFD2', 'MC4R', 'CAMK2G', 'SDC1', 'WNK4', 'SYT9', 'WNK1', 'SYT16', 'TYRO3', 'CANX', 'RIMS2', 'ADORA2B', 'SYT4', 'NLGN1', 'POMC', 'RAP1A', 'GNAI2', 'NRXN1', 'PPP3CA', 'HMGCR', 'LIN7C', 'CSPG5', 'CASK', 'GATA3', 'RAB11FIP2', 'MON1A', 'VPS18', 'STX4', 'STXBP5', 'VPS4A', 'STXBP6', 'SYTL3', 'SYTL4', 'SYT7', 'SY…	0.0991453	0.0613757	21128
network genes	GO:BP	GO:0045921	positive regulation of exocytosis	"Any process that activates or increases the frequency, rate or extent of exocytosis." [GOC:go_curators]	87	585	15	1.97e-06	['LAMP1', 'SDC1', 'SYT9', 'ADORA2B', 'SYT4', 'NLGN1', 'STX4', 'STXBP5', 'VPS4A', 'SYTL4', 'SYT7', 'CADPS', 'RAB27B', 'SYT1', 'UNC13D']	0.025641	0.172414	21128
network genes	GO:BP	GO:0032990	cell part morphogenesis	"The process in which the anatomical structures of a cell part are generated and organized." [GOC:mah]	675	585	46	2.5e-06	['SLITRK6', 'FEZ2', 'LMTK2', 'DAG1', 'TPBG', 'VSTM2L', 'KIF13B', 'PTPRD', 'SYT17', 'TIAM1', 'NES', 'SKIL', 'CPNE6', 'PLEC', 'NUMBL', 'THY1', 'RASAL1', 'RIMS2', 'ELAVL4', 'NRCAM', 'SYT4', 'IGF1R', 'NLGN1', 'BDNF', 'TNIK', 'BCL2', 'EPHB2', 'NRXN1', 'PPP3CA', 'ABL1', 'NIN', 'MAP2K1', 'CSPG5', 'PACSIN2', 'PTK7', 'MACF1', 'BCL11B', 'GATA3', 'TRIO', 'SYT2', 'SYT1', 'SLIT3', 'BAIAP2', 'DMD', 'HSP90AB1',…	0.0786325	0.0681482	21128
network genes	GO:BP	GO:0048858	cell projection morphogenesis	"The process in which the anatomical structures of a cell projection are generated and organized." [GO_REF:0000021]	656	585	45	2.89e-06	['SLITRK6', 'FEZ2', 'LMTK2', 'DAG1', 'TPBG', 'VSTM2L', 'KIF13B', 'PTPRD', 'SYT17', 'TIAM1', 'NES', 'SKIL', 'CPNE6', 'NUMBL', 'THY1', 'RASAL1', 'RIMS2', 'ELAVL4', 'NRCAM', 'SYT4', 'IGF1R', 'NLGN1', 'BDNF', 'TNIK', 'BCL2', 'EPHB2', 'NRXN1', 'PPP3CA', 'ABL1', 'NIN', 'MAP2K1', 'CSPG5', 'PACSIN2', 'PTK7', 'MACF1', 'BCL11B', 'GATA3', 'TRIO', 'SYT2', 'SYT1', 'SLIT3', 'BAIAP2', 'DMD', 'HSP90AB1', 'EIF2AK…	0.0769231	0.0685976	21128
network genes	GO:BP	GO:0006836	neurotransmitter transport	"The directed movement of a neurotransmitter into, out of or within a cell, or between cells, by means of some agent such as a transporter or pore. Neurotransmitters are any chemical substance that is capable of transmitting (or inhibiting the transmission of) a nerve impulse from a neuron to another cell." [GOC:ai]	214	585	23	3.7e-06	['RIMS4', 'DOC2A', 'SYT9', 'RIMS2', 'ADORA2B', 'SYT4', 'NLGN1', 'RAP1A', 'NRXN1', 'LIN7C', 'CSPG5', 'CASK', 'VPS18', 'STX4', 'STXBP5', 'SYT7', 'SYT2', 'CADPS', 'SYT12', 'UNC13B', 'SYT1', 'RPH3A', 'SLC6A7']	0.0393162	0.107477	21128
network genes	GO:BP	GO:0044272	sulfur compound biosynthetic process	"The chemical reactions and pathways resulting in the formation of compounds that contain sulfur, such as the amino acids methionine and cysteine or the tripeptide glutathione." [GOC:jl]	166	585	20	4.18e-06	['ST3GAL2', 'GCLC', 'HS3ST6', 'CHST1', 'PAPSS1', 'HS3ST3B1', 'CHST14', 'NDST4', 'NDST2', 'NDST1', 'HS6ST3', 'HS3ST1', 'HS3ST4', 'HS3ST3A1', 'CHST9', 'CHST7', 'NDST3', 'HS3ST2', 'CHST3', 'CHST13']	0.034188	0.120482	21128
network genes	GO:BP	GO:0023061	signal release	"The process in which a signal is secreted or discharged into the extracellular medium from a cellular source." [GOC:mtg_signal]	474	585	36	5.68e-06	['FFAR4', 'SNX19', 'RIMS4', 'SYT17', 'DOC2A', 'MAP2K6', 'MC4R', 'CAMK2G', 'WNK4', 'SYT9', 'RIMS2', 'ADORA2B', 'SYT4', 'NLGN1', 'POMC', 'RAP1A', 'NRXN1', 'PPP3CA', 'LIN7C', 'CSPG5', 'CASK', 'GATA3', 'RAB11FIP2', 'VPS18', 'STX4', 'STXBP5', 'SYTL4', 'SYT7', 'SYT6', 'SYT2', 'CADPS', 'SYT12', 'UNC13B', 'SYT1', 'RPH3A', 'FOXO1']	0.0615385	0.0759494	21128
network genes	GO:BP	GO:0000902	cell morphogenesis	"The developmental process in which the size or shape of a cell is generated and organized." [GOC:clt, GOC:dph, GOC:go_curators, GOC:tb]	965	585	57	6.54e-06	['SLITRK6', 'FEZ2', 'LMTK2', 'DAG1', 'GAS2', 'TPBG', 'VSTM2L', 'KIF13B', 'PTPRD', 'ARHGEF26', 'SYT17', 'TIAM1', 'NES', 'DAPK3', 'SKIL', 'CPNE6', 'TBCD', 'PLEC', 'ARHGEF18', 'NUMBL', 'THY1', 'RASAL1', 'RIMS2', 'ELAVL4', 'NRCAM', 'SYT4', 'IGF1R', 'NLGN1', 'BDNF', 'TNIK', 'DCHS1', 'BCL2', 'EPHB2', 'NRXN1', 'PPP3CA', 'ABL1', 'NIN', 'UNK', 'ILK', 'MAP2K1', 'CSPG5', 'PACSIN2', 'PTK7', 'MACF1', 'BCL11B'…	0.0974359	0.0590674	21128
network genes	GO:BP	GO:0001505	regulation of neurotransmitter levels	"Any process that modulates levels of neurotransmitter." [GOC:jl]	223	585	23	6.96e-06	['RIMS4', 'DOC2A', 'SYT9', 'COLQ', 'RIMS2', 'ADORA2B', 'SYT4', 'NLGN1', 'RAP1A', 'NRXN1', 'LIN7C', 'CSPG5', 'CASK', 'VPS18', 'STX4', 'STXBP5', 'SYT7', 'SYT2', 'CADPS', 'SYT12', 'UNC13B', 'SYT1', 'RPH3A']	0.0393162	0.103139	21128
network genes	GO:BP	GO:0032989	cellular component morphogenesis	"The process in which cellular structures, including whole cells or cell parts, are generated and organized." [GOC:dph, GOC:mah, GOC:tb]	778	585	49	8.27e-06	['SLITRK6', 'FEZ2', 'LMTK2', 'DAG1', 'TPBG', 'VSTM2L', 'KIF13B', 'PTPRD', 'SYT17', 'TIAM1', 'NES', 'SKIL', 'CPNE6', 'GPC1', 'PLEC', 'NUMBL', 'THY1', 'RASAL1', 'RIMS2', 'ELAVL4', 'NRCAM', 'SYT4', 'IGF1R', 'NLGN1', 'BDNF', 'TNIK', 'BCL2', 'EPHB2', 'NRXN1', 'PPP3CA', 'ABL1', 'NIN', 'PRKAR1A', 'MAP2K1', 'CSPG5', 'PACSIN2', 'PTK7', 'MACF1', 'BCL11B', 'GATA3', 'TRIO', 'SYT2', 'SYT1', 'SLIT3', 'BAIAP2',…	0.0837607	0.062982	21128
network genes	GO:BP	GO:0031175	neuron projection development	"The process whose specific outcome is the progression of a neuron projection over time, from its formation to the mature structure. A neuron projection is any process extending from a neural cell, such as axons or dendrites (collectively called neurites)." [GOC:mah]	976	585	57	8.93e-06	['SLITRK6', 'FEZ2', 'SPOCK1', 'TULP1', 'NR2F1', 'LMTK2', 'CLMN', 'DAG1', 'TPBG', 'VSTM2L', 'KIF13B', 'RASGRF1', 'PTPRD', 'STMN4', 'SYT17', 'TIAM1', 'SKIL', 'CPNE6', 'CAMK2G', 'GPC2', 'NUMBL', 'THY1', 'RASAL1', 'PRKD1', 'RIMS2', 'ELAVL4', 'NRCAM', 'SYT4', 'IGF1R', 'NLGN1', 'RAP1A', 'BDNF', 'RIT2', 'TNIK', 'BCL2', 'EPHB2', 'NRXN1', 'PPP3CA', 'ABL1', 'NIN', 'CRKL', 'MAP2K1', 'CSPG5', 'PTK7', 'MACF1'…	0.0974359	0.0584016	21128
network genes	GO:BP	GO:0048812	neuron projection morphogenesis	"The process in which the anatomical structures of a neuron projection are generated and organized. A neuron projection is any process extending from a neural cell, such as axons or dendrites." [GOC:mah]	635	585	42	1.69e-05	['SLITRK6', 'FEZ2', 'LMTK2', 'DAG1', 'TPBG', 'VSTM2L', 'KIF13B', 'PTPRD', 'SYT17', 'TIAM1', 'SKIL', 'CPNE6', 'NUMBL', 'THY1', 'RASAL1', 'RIMS2', 'ELAVL4', 'NRCAM', 'SYT4', 'IGF1R', 'NLGN1', 'BDNF', 'TNIK', 'BCL2', 'EPHB2', 'NRXN1', 'PPP3CA', 'ABL1', 'NIN', 'MAP2K1', 'PTK7', 'MACF1', 'BCL11B', 'GATA3', 'TRIO', 'SYT2', 'SYT1', 'SLIT3', 'BAIAP2', 'DMD', 'HSP90AB1', 'EIF2AK4']	0.0717949	0.0661417	21128
network genes	GO:BP	GO:0006906	vesicle fusion	"Fusion of the membrane of a transport vesicle with its target membrane." [GOC:jid]	120	585	16	1.77e-05	['VPS8', 'SYT9', 'SYT4', 'VPS39', 'TGFBRAP1', 'VPS33A', 'VPS33B', 'VPS18', 'STX4', 'TSNARE1', 'C2CD5', 'VPS4A', 'STXBP6', 'STX7', 'SYT7', 'SYT1']	0.0273504	0.133333	21128
network genes	GO:BP	GO:0099537	trans-synaptic signaling	"Cell-cell signaling in either direction across the synaptic cleft." [GOC:dos]	731	585	46	1.77e-05	['CLSTN2', 'DAG1', 'TPBG', 'RASGRF1', 'PTPRD', 'ABR', 'RIMS4', 'DOC2A', 'SYT9', 'RAPSN', 'COLQ', 'RIMS2', 'ELAVL4', 'ADORA2B', 'SYT4', 'ASIC2', 'NLGN1', 'RAP1A', 'BDNF', 'RIT2', 'EPHB2', 'GNAI2', 'NRXN1', 'PPP3CA', 'ABL1', 'STAU1', 'ERC1', 'LIN7C', 'CSPG5', 'CASK', 'PACSIN2', 'VPS18', 'STX4', 'STXBP5', 'TPGS1', 'SYT7', 'SYT2', 'CADPS', 'SYT12', 'UNC13B', 'SYT1', 'RPH3A', 'BAIAP2', 'CACNB1', 'MAPK…	0.0786325	0.0629275	21128
network genes	GO:BP	GO:0099536	synaptic signaling	"Cell-cell signaling to, from or within a synapse." [GOC:dos]	756	585	47	1.83e-05	['CLSTN2', 'DAG1', 'TPBG', 'RASGRF1', 'PTPRD', 'ABR', 'RIMS4', 'DOC2A', 'SYT9', 'RAPSN', 'COLQ', 'RIMS2', 'ELAVL4', 'ADORA2B', 'SYT4', 'ASIC2', 'NLGN1', 'RAP1A', 'BDNF', 'RIT2', 'EPHB2', 'GNAI2', 'NRXN1', 'PPP3CA', 'ABL1', 'STAU1', 'ERC1', 'CRKL', 'LIN7C', 'CSPG5', 'CASK', 'PACSIN2', 'VPS18', 'STX4', 'STXBP5', 'TPGS1', 'SYT7', 'SYT2', 'CADPS', 'SYT12', 'UNC13B', 'SYT1', 'RPH3A', 'BAIAP2', 'CACNB1…	0.0803419	0.0621693	21128
network genes	GO:BP	GO:0090174	organelle membrane fusion	"The joining of two lipid bilayers to form a single organelle membrane." [GOC:ascb_2009, GOC:dph, GOC:tb]	122	585	16	2.12e-05	['VPS8', 'SYT9', 'SYT4', 'VPS39', 'TGFBRAP1', 'VPS33A', 'VPS33B', 'VPS18', 'STX4', 'TSNARE1', 'C2CD5', 'VPS4A', 'STXBP6', 'STX7', 'SYT7', 'SYT1']	0.0273504	0.131148	21128
network genes	GO:BP	GO:0120039	plasma membrane bounded cell projection morphogenesis	"The process in which the anatomical structures of a plasma membrane bounded cell projection are generated and organized." [GOC:krc]	651	585	42	2.9e-05	['SLITRK6', 'FEZ2', 'LMTK2', 'DAG1', 'TPBG', 'VSTM2L', 'KIF13B', 'PTPRD', 'SYT17', 'TIAM1', 'SKIL', 'CPNE6', 'NUMBL', 'THY1', 'RASAL1', 'RIMS2', 'ELAVL4', 'NRCAM', 'SYT4', 'IGF1R', 'NLGN1', 'BDNF', 'TNIK', 'BCL2', 'EPHB2', 'NRXN1', 'PPP3CA', 'ABL1', 'NIN', 'MAP2K1', 'PTK7', 'MACF1', 'BCL11B', 'GATA3', 'TRIO', 'SYT2', 'SYT1', 'SLIT3', 'BAIAP2', 'DMD', 'HSP90AB1', 'EIF2AK4']	0.0717949	0.0645161	21128
network genes	GO:BP	GO:0098916	anterograde trans-synaptic signaling	"Cell-cell signaling from pre to post-synapse, across the synaptic cleft." [GOC:dos]	724	585	45	3.05e-05	['CLSTN2', 'TPBG', 'RASGRF1', 'PTPRD', 'ABR', 'RIMS4', 'DOC2A', 'SYT9', 'RAPSN', 'COLQ', 'RIMS2', 'ELAVL4', 'ADORA2B', 'SYT4', 'ASIC2', 'NLGN1', 'RAP1A', 'BDNF', 'RIT2', 'EPHB2', 'GNAI2', 'NRXN1', 'PPP3CA', 'ABL1', 'STAU1', 'ERC1', 'LIN7C', 'CSPG5', 'CASK', 'PACSIN2', 'VPS18', 'STX4', 'STXBP5', 'TPGS1', 'SYT7', 'SYT2', 'CADPS', 'SYT12', 'UNC13B', 'SYT1', 'RPH3A', 'BAIAP2', 'CACNB1', 'MAPK1', 'EIF…	0.0769231	0.0621547	21128
network genes	GO:BP	GO:0007268	chemical synaptic transmission	"The vesicular release of classical neurotransmitter molecules from a presynapse, across a chemical synapse, the subsequent activation of neurotransmitter receptors at the postsynapse of a target cell (neuron, muscle, or secretory cell) and the effects of this activation on the postsynaptic membrane potential and ionic composition of the postsynaptic cytosol. This process encompasses both spontan…	724	585	45	3.05e-05	['CLSTN2', 'TPBG', 'RASGRF1', 'PTPRD', 'ABR', 'RIMS4', 'DOC2A', 'SYT9', 'RAPSN', 'COLQ', 'RIMS2', 'ELAVL4', 'ADORA2B', 'SYT4', 'ASIC2', 'NLGN1', 'RAP1A', 'BDNF', 'RIT2', 'EPHB2', 'GNAI2', 'NRXN1', 'PPP3CA', 'ABL1', 'STAU1', 'ERC1', 'LIN7C', 'CSPG5', 'CASK', 'PACSIN2', 'VPS18', 'STX4', 'STXBP5', 'TPGS1', 'SYT7', 'SYT2', 'CADPS', 'SYT12', 'UNC13B', 'SYT1', 'RPH3A', 'BAIAP2', 'CACNB1', 'MAPK1', 'EIF…	0.0769231	0.0621547	21128
network genes	GO:BP	GO:0009100	glycoprotein metabolic process	"The chemical reactions and pathways involving glycoproteins, a protein that contains covalently bound glycose (i.e. monosaccharide) residues; the glycose occurs most commonly as oligosaccharide or fairly small polysaccharide but occasionally as monosaccharide." [GOC:go_curators, ISBN:0198506732]	394	585	30	4.55e-05	['CELA1', 'GXYLT1', 'GAL3ST4', 'GANC', 'NECAB1', 'ST3GAL2', 'RFT1', 'HS3ST6', 'GPC1', 'BCL2', 'HS3ST3B1', 'CHST14', 'NDST4', 'NDST2', 'NDST1', 'HS6ST3', 'HS3ST1', 'HS3ST4', 'HS3ST3A1', 'CHST10', 'CHST9', 'CHST7', 'CHST8', 'NDST3', 'HS3ST2', 'CHST3', 'CHST13', 'MAN2B1', 'RNF103', 'BACE2']	0.0512821	0.0761421	21128
network genes	GO:BP	GO:0051046	regulation of secretion	"Any process that modulates the frequency, rate or extent of the controlled release of a substance from a cell or a tissue." [GOC:ai]	620	585	40	5e-05	['LGI3', 'FFAR4', 'LAMP1', 'RIMS4', 'SYT17', 'DOC2A', 'MAP2K6', 'SDC1', 'WNK4', 'SYT9', 'WNK1', 'RIMS2', 'ADORA2B', 'SYT4', 'NLGN1', 'POMC', 'RAP1A', 'GNAI2', 'PPP3CA', 'HMGCR', 'CSPG5', 'CASK', 'VPS18', 'STX4', 'STXBP5', 'VPS4A', 'STXBP6', 'SYTL4', 'SYT7', 'SYT6', 'SYT2', 'CADPS', 'SYT12', 'RAB27B', 'UNC13B', 'SYT1', 'RPH3A', 'UNC13D', 'CORIN', 'FOXO1']	0.0683761	0.0645161	21128
network genes	GO:BP	GO:0051592	response to calcium ion	"Any process that results in a change in state or activity of a cell or an organism (in terms of movement, secretion, enzyme production, gene expression, etc.) as a result of a calcium ion stimulus." [GOC:ai]	149	585	17	5.74e-05	['SYT17', 'SLC25A12', 'CPNE6', 'CPNE4', 'SDC1', 'SYT9', 'RASAL1', 'SYT4', 'NLGN1', 'NRXN1', 'PPP3CA', 'SYT7', 'SYT6', 'SYT2', 'SYT12', 'SYT1', 'CASQ2']	0.0290598	0.114094	21128
network genes	GO:BP	GO:0071277	cellular response to calcium ion	"Any process that results in a change in state or activity of a cell (in terms of movement, secretion, enzyme production, gene expression, etc.) as a result of a calcium ion stimulus." [GOC:mah]	89	585	13	6.71e-05	['SYT17', 'CPNE6', 'CPNE4', 'SYT9', 'RASAL1', 'SYT4', 'NLGN1', 'NRXN1', 'SYT7', 'SYT6', 'SYT2', 'SYT12', 'SYT1']	0.0222222	0.146067	21128
network genes	GO:BP	GO:1903530	regulation of secretion by cell	"Any process that modulates the frequency, rate or extent of secretion by cell." [GO_REF:0000058, GOC:pm, GOC:TermGenie, PMID:12130530]	563	585	37	7.92e-05	['LGI3', 'FFAR4', 'LAMP1', 'RIMS4', 'SYT17', 'DOC2A', 'MAP2K6', 'SDC1', 'SYT9', 'RIMS2', 'ADORA2B', 'SYT4', 'NLGN1', 'POMC', 'RAP1A', 'GNAI2', 'PPP3CA', 'HMGCR', 'CSPG5', 'CASK', 'VPS18', 'STX4', 'STXBP5', 'VPS4A', 'STXBP6', 'SYTL4', 'SYT7', 'SYT6', 'SYT2', 'CADPS', 'SYT12', 'RAB27B', 'UNC13B', 'SYT1', 'RPH3A', 'UNC13D', 'FOXO1']	0.0632479	0.0657194	21128
network genes	GO:BP	GO:0030203	glycosaminoglycan metabolic process	"The chemical reactions and pathways involving glycosaminoglycans, any of a group of polysaccharides that contain amino sugars." [ISBN:0192800981]	121	585	15	8.2e-05	['ST3GAL2', 'CHST1', 'HS3ST3B1', 'CHST14', 'NDST4', 'NDST2', 'NDST1', 'HS3ST1', 'HS3ST3A1', 'CHST9', 'CHST7', 'NDST3', 'HS3ST2', 'CHST3', 'CHST13']	0.025641	0.123967	21128
network genes	GO:BP	GO:0048284	organelle fusion	"The creation of a single organelle from two or more organelles." [GOC:jid]	154	585	17	8.45e-05	['VPS8', 'SYT9', 'SYT4', 'VPS39', 'TGFBRAP1', 'VPS33A', 'VPS33B', 'VPS18', 'STX4', 'TSNARE1', 'C2CD5', 'VPS4A', 'STXBP6', 'STX7', 'SYT7', 'SYT1', 'BAK1']	0.0290598	0.11039	21128
network genes	GO:BP	GO:0050804	modulation of chemical synaptic transmission	"Any process that modulates the frequency or amplitude of synaptic transmission, the process of communication from a neuron to a target (neuron, muscle, or secretory cell) across a synapse. Amplitude, in this case, refers to the change in postsynaptic membrane potential due to a single instance of synaptic transmission." [GOC:ai]	455	585	32	9.55e-05	['CLSTN2', 'RASGRF1', 'PTPRD', 'ABR', 'RIMS4', 'RAPSN', 'RIMS2', 'ELAVL4', 'ADORA2B', 'SYT4', 'NLGN1', 'RAP1A', 'BDNF', 'EPHB2', 'GNAI2', 'NRXN1', 'PPP3CA', 'ABL1', 'STAU1', 'ERC1', 'CSPG5', 'CASK', 'PACSIN2', 'VPS18', 'STX4', 'STXBP5', 'SYT7', 'SYT12', 'SYT1', 'BAIAP2', 'MAPK1', 'EIF2AK4']	0.0547009	0.0703297	21128
network genes	GO:BP	GO:0099177	regulation of trans-synaptic signaling	"Any process that modulates the frequency, rate or extent of trans-synaptic signaling." [GOC:dos]	456	585	32	9.8e-05	['CLSTN2', 'RASGRF1', 'PTPRD', 'ABR', 'RIMS4', 'RAPSN', 'RIMS2', 'ELAVL4', 'ADORA2B', 'SYT4', 'NLGN1', 'RAP1A', 'BDNF', 'EPHB2', 'GNAI2', 'NRXN1', 'PPP3CA', 'ABL1', 'STAU1', 'ERC1', 'CSPG5', 'CASK', 'PACSIN2', 'VPS18', 'STX4', 'STXBP5', 'SYT7', 'SYT12', 'SYT1', 'BAIAP2', 'MAPK1', 'EIF2AK4']	0.0547009	0.0701754	21128
C877	GO:BP	GO:0006024	glycosaminoglycan biosynthetic process	"The chemical reactions and pathways resulting in the formation of glycosaminoglycans, any of a group of polysaccharides that contain amino sugars." [ISBN:0192800981]	107	577	25	1.85e-11	['CHST3', 'GPC2', 'CHST13', 'NDST2', 'CSPG4', 'CHST9', 'HS3ST3B1', 'NDST3', 'HS3ST3A1', 'GPC6', 'GPC5', 'SDC1', 'CHST1', 'ST3GAL2', 'CHST7', 'GPC1', 'HS3ST1', 'HS3ST6', 'CHST14', 'NCAN', 'CSPG5', 'SDC3', 'NDST1', 'HS3ST2', 'NDST4']	0.0433276	0.233645	18123
C877	GO:BP	GO:0006023	aminoglycan biosynthetic process	"The chemical reactions and pathways resulting in the formation of aminoglycans, any polymer containing amino groups that consists of more than about 10 monosaccharide residues joined to each other by glycosidic linkages." [GOC:ai, ISBN:0198506732]	114	577	25	4.49e-11	['CHST3', 'GPC2', 'CHST13', 'NDST2', 'CSPG4', 'CHST9', 'HS3ST3B1', 'NDST3', 'HS3ST3A1', 'GPC6', 'GPC5', 'SDC1', 'CHST1', 'ST3GAL2', 'CHST7', 'GPC1', 'HS3ST1', 'HS3ST6', 'CHST14', 'NCAN', 'CSPG5', 'SDC3', 'NDST1', 'HS3ST2', 'NDST4']	0.0433276	0.219298	18123
C877	GO:BP	GO:0030166	proteoglycan biosynthetic process	"The chemical reactions and pathways resulting in the formation of proteoglycans, any glycoprotein in which the carbohydrate units are glycosaminoglycans." [GOC:mah, ISBN:0198506732]	64	577	17	1.83e-08	['CHST3', 'CHST13', 'NDST2', 'CSPG4', 'CHST9', 'HS3ST3B1', 'NDST3', 'HS6ST3', 'GAL3ST4', 'CHST8', 'CHST7', 'CHST14', 'NCAN', 'CSPG5', 'NDST1', 'CHST10', 'NDST4']	0.0294627	0.265625	18123
C877	GO:BP	GO:0006029	proteoglycan metabolic process	"The chemical reactions and pathways involving proteoglycans, any glycoprotein in which the carbohydrate units are glycosaminoglycans." [GOC:mah, ISBN:0198506732]	90	577	19	5.34e-08	['CHST3', 'CHST13', 'NDST2', 'HS3ST4', 'CSPG4', 'CHST9', 'HS3ST3B1', 'NDST3', 'HS6ST3', 'GAL3ST4', 'CHST8', 'CHST7', 'GPC1', 'CHST14', 'NCAN', 'CSPG5', 'NDST1', 'CHST10', 'NDST4']	0.0329289	0.211111	18123
C877	GO:BP	GO:0030203	glycosaminoglycan metabolic process	"The chemical reactions and pathways involving glycosaminoglycans, any one of a group of polysaccharides that contain amino sugars. Formerly known as mucopolysaccharides, they include hyaluronic acid and chondroitin, which provide lubrication in joints and form part of the matrix of cartilage. The three-dimensional structure of these molecules enables them to trap water, which forms a gel and giv…	159	577	25	5.34e-08	['CHST3', 'GPC2', 'CHST13', 'NDST2', 'CSPG4', 'CHST9', 'HS3ST3B1', 'NDST3', 'HS3ST3A1', 'GPC6', 'GPC5', 'SDC1', 'CHST1', 'ST3GAL2', 'CHST7', 'GPC1', 'HS3ST1', 'HS3ST6', 'CHST14', 'NCAN', 'CSPG5', 'SDC3', 'NDST1', 'HS3ST2', 'NDST4']	0.0433276	0.157233	18123
C877	GO:BP	GO:0017157	regulation of exocytosis	"Any process that modulates the frequency, rate or extent of exocytosis." [GOC:go_curators]	208	577	28	1.12e-07	['SYT12', 'CASK', 'GNAI2', 'SYT17', 'RIMS4', 'NLGN1', 'VPS4A', 'UNC13D', 'CADPS', 'STX4', 'SYT2', 'SYT1', 'LGI3', 'SYT7', 'SYT4', 'SYT9', 'LAMP1', 'RAP1A', 'SDC1', 'STXBP6', 'STXBP5', 'SYTL4', 'RIMS2', 'RAB27B', 'SYT6', 'DOC2A', 'CSPG5', 'VPS18']	0.0485269	0.134615	18123
C877	GO:BP	GO:0006022	aminoglycan metabolic process	"The chemical reactions and pathways involving aminoglycans, any polymer containing amino groups that consists of more than about 10 monosaccharide residues joined to each other by glycosidic linkages." [GOC:ai, ISBN:0198506732]	173	577	25	2.08e-07	['CHST3', 'GPC2', 'CHST13', 'NDST2', 'CSPG4', 'CHST9', 'HS3ST3B1', 'NDST3', 'HS3ST3A1', 'GPC6', 'GPC5', 'SDC1', 'CHST1', 'ST3GAL2', 'CHST7', 'GPC1', 'HS3ST1', 'HS3ST6', 'CHST14', 'NCAN', 'CSPG5', 'SDC3', 'NDST1', 'HS3ST2', 'NDST4']	0.0433276	0.144509	18123
C877	GO:BP	GO:0060627	regulation of vesicle-mediated transport	"Any process that modulates the rate, frequency, or extent of vesicle-mediated transport, the directed movement of substances, either within a vesicle or in the vesicle membrane, into, out of or within a cell." [GOC:dph, GOC:tb]	544	577	46	1.09e-06	['SYT12', 'CASK', 'GNAI2', 'SYT17', 'PRKD1', 'RIMS4', 'NLGN1', 'PACSIN2', 'VPS4A', 'ANKRD13B', 'VPS11', 'UNC13D', 'CADPS', 'MAP2K1', 'STX4', 'ABL1', 'DOCK2', 'SYT2', 'SYT1', 'MAPK1', 'LGI3', 'SYT7', 'RIT2', 'SYT4', 'SYT9', 'LAMP1', 'RAB5B', 'RAP1A', 'SDC1', 'PROM2', 'STXBP6', 'CALY', 'INSR', 'TULP1', 'STXBP5', 'SYTL4', 'RIMS2', 'RAB27B', 'SYT6', 'DOC2A', 'CSPG5', 'PPP3CA', 'TUB', 'VPS18', 'NRXN1'…	0.0797227	0.0845588	18123
C877	GO:BP	GO:0048858	cell projection morphogenesis	"The process in which the anatomical structures of a cell projection are generated and organized." [GO_REF:0000021]	688	577	53	1.49e-06	['SYT17', 'TIAM1', 'GATA3', 'BAIAP2', 'PTK7', 'EPHB2', 'NLGN1', 'PACSIN2', 'DAG1', 'PIK3R1', 'SPTBN5', 'TRIO', 'PRKCA', 'SLITRK6', 'ZSWIM6', 'MAP2K1', 'ABL1', 'SYT2', 'SYT1', 'NIN', 'NES', 'MAPK1', 'HSP90AB1', 'LINGO1', 'EIF2AK4', 'SKIL', 'SYT4', 'ELAVL4', 'BDNF', 'NUMBL', 'KIF13B', 'BCL2', 'DMD', 'SLIT3', 'TNIK', 'ILK', 'RASAL1', 'GPC1', 'TPBG', 'RIMS2', 'PTPRD', 'NRCAM', 'VSTM2L', 'SPTBN1', 'CS…	0.0918544	0.0770349	18123
C877	GO:BP	GO:0099643	signal release from synapse	"Any signal release from a synapse." [GOC:dos]	154	577	22	1.8e-06	['SYT12', 'CASK', 'RIMS4', 'NLGN1', 'CADPS', 'STX4', 'SYT2', 'SYT1', 'UNC13B', 'LIN7C', 'SYT7', 'SYT4', 'SYT9', 'RPH3A', 'RAP1A', 'STXBP5', 'RIMS2', 'SYT6', 'DOC2A', 'CSPG5', 'VPS18', 'NRXN1']	0.0381283	0.142857	18123
C877	GO:BP	GO:0007269	neurotransmitter secretion	"The regulated release of neurotransmitter from the presynapse into the synaptic cleft via calcium-regulated exocytosis during synaptic transmission." [GOC:dph]	154	577	22	1.8e-06	['SYT12', 'CASK', 'RIMS4', 'NLGN1', 'CADPS', 'STX4', 'SYT2', 'SYT1', 'UNC13B', 'LIN7C', 'SYT7', 'SYT4', 'SYT9', 'RPH3A', 'RAP1A', 'STXBP5', 'RIMS2', 'SYT6', 'DOC2A', 'CSPG5', 'VPS18', 'NRXN1']	0.0381283	0.142857	18123
C877	GO:BP	GO:0032990	cell part morphogenesis	"The process in which the anatomical structures of a cell part are generated and organized." [GOC:mah]	705	577	53	2.66e-06	['SYT17', 'TIAM1', 'GATA3', 'BAIAP2', 'PTK7', 'EPHB2', 'NLGN1', 'PACSIN2', 'DAG1', 'PIK3R1', 'SPTBN5', 'TRIO', 'PRKCA', 'SLITRK6', 'ZSWIM6', 'MAP2K1', 'ABL1', 'SYT2', 'SYT1', 'NIN', 'NES', 'MAPK1', 'HSP90AB1', 'LINGO1', 'EIF2AK4', 'SKIL', 'SYT4', 'ELAVL4', 'BDNF', 'NUMBL', 'KIF13B', 'BCL2', 'DMD', 'SLIT3', 'TNIK', 'ILK', 'RASAL1', 'GPC1', 'TPBG', 'RIMS2', 'PTPRD', 'NRCAM', 'VSTM2L', 'SPTBN1', 'CS…	0.0918544	0.0751773	18123
C877	GO:BP	GO:1903305	regulation of regulated secretory pathway	"Any process that modulates the frequency, rate or extent of regulated secretory pathway." [GO_REF:0000058, GOC:pad, GOC:PARL, GOC:TermGenie, PMID:12526776]	145	577	21	2.71e-06	['SYT12', 'CASK', 'GNAI2', 'SYT17', 'RIMS4', 'NLGN1', 'UNC13D', 'STX4', 'SYT2', 'SYT1', 'SYT7', 'SYT4', 'SYT9', 'LAMP1', 'RAP1A', 'STXBP5', 'RIMS2', 'SYT6', 'DOC2A', 'CSPG5', 'VPS18']	0.0363952	0.144828	18123
C877	GO:BP	GO:0099504	synaptic vesicle cycle	"A biological process in which synaptic vesicles are loaded with neurotransmitters, move to the active zone, exocytose and are then recycled via endocytosis, ultimately leading to reloading with neurotransmitters." [GOC:aruk, GOC:bc, PMID:15217342]	190	577	24	3.05e-06	['SYT12', 'CASK', 'CANX', 'RIMS4', 'NLGN1', 'CADPS', 'STX4', 'SYT2', 'SYT1', 'UNC13B', 'SYT7', 'SYT9', 'PLD2', 'RAP1A', 'STXBP5', 'RIMS2', 'RAB27B', 'SYT6', 'DOC2A', 'CSPG5', 'VPS18', 'NRXN1', 'FCHO2', 'DENND1A']	0.0415944	0.126316	18123
C877	GO:BP	GO:0071277	cellular response to calcium ion	"Any process that results in a change in state or activity of a cell (in terms of movement, secretion, enzyme production, gene expression, etc.) as a result of a calcium ion stimulus." [GOC:mah]	86	577	16	3.52e-06	['SYT12', 'SYT17', 'NLGN1', 'SYT2', 'SYT1', 'WNK1', 'SYT7', 'SYT4', 'SYT9', 'FUS', 'RASAL1', 'RASA4', 'SYT6', 'CPNE4', 'CPNE6', 'NRXN1']	0.0277296	0.186047	18123
C877	GO:BP	GO:0016079	synaptic vesicle exocytosis	"Fusion of intracellular membrane-bounded vesicles with the pre-synaptic membrane of the neuronal cell resulting in release of neurotransmitter into the synaptic cleft." [GOC:jid, GOC:lmg]	111	577	18	3.93e-06	['SYT12', 'CASK', 'RIMS4', 'NLGN1', 'CADPS', 'STX4', 'SYT2', 'SYT1', 'UNC13B', 'SYT7', 'SYT9', 'RAP1A', 'STXBP5', 'RIMS2', 'SYT6', 'DOC2A', 'CSPG5', 'VPS18']	0.0311958	0.162162	18123
C877	GO:BP	GO:0099003	vesicle-mediated transport in synapse	"Any vesicle-mediated transport that occurs in a synapse." [GOC:dos]	211	577	25	4.5e-06	['SYT12', 'CASK', 'CANX', 'RIMS4', 'NLGN1', 'CADPS', 'STX4', 'SYT2', 'SYT1', 'UNC13B', 'SYT7', 'SYT9', 'PLD2', 'RAP1A', 'CALY', 'STXBP5', 'RIMS2', 'RAB27B', 'SYT6', 'DOC2A', 'CSPG5', 'VPS18', 'NRXN1', 'FCHO2', 'DENND1A']	0.0433276	0.118483	18123
C877	GO:BP	GO:0048812	neuron projection morphogenesis	"The process in which the anatomical structures of a neuron projection are generated and organized. A neuron projection is any process extending from a neural cell, such as axons or dendrites." [GOC:mah]	670	577	50	5.48e-06	['SYT17', 'TIAM1', 'GATA3', 'BAIAP2', 'PTK7', 'EPHB2', 'NLGN1', 'DAG1', 'PIK3R1', 'SPTBN5', 'TRIO', 'PRKCA', 'SLITRK6', 'ZSWIM6', 'MAP2K1', 'ABL1', 'SYT2', 'SYT1', 'NIN', 'MAPK1', 'HSP90AB1', 'LINGO1', 'EIF2AK4', 'SKIL', 'SYT4', 'ELAVL4', 'BDNF', 'NUMBL', 'KIF13B', 'BCL2', 'DMD', 'SLIT3', 'TNIK', 'ILK', 'RASAL1', 'GPC1', 'TPBG', 'RIMS2', 'PTPRD', 'NRCAM', 'VSTM2L', 'SPTBN1', 'PPP3CA', 'CPNE6', 'M…	0.0866551	0.0746269	18123
C877	GO:BP	GO:0120039	plasma membrane bounded cell projection morphogenesis	"The process in which the anatomical structures of a plasma membrane bounded cell projection are generated and organized." [GOC:krc]	684	577	50	9.7e-06	['SYT17', 'TIAM1', 'GATA3', 'BAIAP2', 'PTK7', 'EPHB2', 'NLGN1', 'DAG1', 'PIK3R1', 'SPTBN5', 'TRIO', 'PRKCA', 'SLITRK6', 'ZSWIM6', 'MAP2K1', 'ABL1', 'SYT2', 'SYT1', 'NIN', 'MAPK1', 'HSP90AB1', 'LINGO1', 'EIF2AK4', 'SKIL', 'SYT4', 'ELAVL4', 'BDNF', 'NUMBL', 'KIF13B', 'BCL2', 'DMD', 'SLIT3', 'TNIK', 'ILK', 'RASAL1', 'GPC1', 'TPBG', 'RIMS2', 'PTPRD', 'NRCAM', 'VSTM2L', 'SPTBN1', 'PPP3CA', 'CPNE6', 'M…	0.0866551	0.0730994	18123
C877	GO:BP	GO:0032989	cellular component morphogenesis	"The process in which cellular structures, including whole cells or cell parts, are generated and organized." [GOC:dph, GOC:mah, GOC:tb]	797	577	55	1.28e-05	['SYT17', 'TIAM1', 'GATA3', 'PRKAR1A', 'BAIAP2', 'PTK7', 'EPHB2', 'NLGN1', 'PACSIN2', 'DAG1', 'PIK3R1', 'SPTBN5', 'TRIO', 'PRKCA', 'SLITRK6', 'ZSWIM6', 'MAP2K1', 'ABL1', 'SYT2', 'SYT1', 'NIN', 'NES', 'MAPK1', 'HSP90AB1', 'LINGO1', 'EIF2AK4', 'SKIL', 'SYT4', 'ELAVL4', 'BDNF', 'NUMBL', 'KIF13B', 'BCL2', 'DMD', 'SLIT3', 'TNIK', 'ILK', 'RASAL1', 'GPC1', 'TPBG', 'MYOZ2', 'RIMS2', 'PTPRD', 'NRCAM', 'VS…	0.0953206	0.0690088	18123
C877	GO:BP	GO:0051592	response to calcium ion	"Any process that results in a change in state or activity of a cell or an organism (in terms of movement, secretion, enzyme production, gene expression, etc.) as a result of a calcium ion stimulus." [GOC:ai]	152	577	20	1.61e-05	['SYT12', 'SYT17', 'NLGN1', 'SYT2', 'SYT1', 'WNK1', 'SYT7', 'SYT4', 'SYT9', 'SLC25A12', 'SDC1', 'FUS', 'RASAL1', 'RASA4', 'SYT6', 'CPNE4', 'CASQ2', 'PPP3CA', 'CPNE6', 'NRXN1']	0.034662	0.131579	18123
C877	GO:BP	GO:0099537	trans-synaptic signaling	"Cell-cell signaling in either direction across the synaptic cleft." [GOC:dos]	721	577	51	1.66e-05	['SYT12', 'ERC1', 'CASK', 'GNAI2', 'RAPSN', 'GRIA3', 'PRKAR1A', 'BAIAP2', 'RIMS4', 'EPHB2', 'NLGN1', 'PACSIN2', 'DAG1', 'CADPS', 'STX4', 'ABL1', 'SYT2', 'SYT1', 'CAMK4', 'MAPK1', 'UNC13B', 'LIN7C', 'SYT7', 'EIF2AK4', 'RIT2', 'SYT4', 'SYT9', 'RPH3A', 'ELAVL4', 'COLQ', 'BDNF', 'RAP1A', 'CLSTN2', 'TPGS1', 'STXBP5', 'NOVA1', 'TPBG', 'RIMS2', 'STAU1', 'PTPRD', 'ASIC2', 'SYT6', 'RASGRF1', 'DOC2A', 'CSP…	0.0883882	0.0707351	18123
C877	GO:BP	GO:0099536	synaptic signaling	"Cell-cell signaling to, from or within a synapse." [GOC:dos]	747	577	52	1.92e-05	['SYT12', 'ERC1', 'CASK', 'GNAI2', 'RAPSN', 'GRIA3', 'PRKAR1A', 'BAIAP2', 'RIMS4', 'EPHB2', 'NLGN1', 'PACSIN2', 'DAG1', 'CADPS', 'STX4', 'ABL1', 'SYT2', 'SYT1', 'CAMK4', 'MAPK1', 'UNC13B', 'LIN7C', 'SYT7', 'EIF2AK4', 'RIT2', 'SYT4', 'SYT9', 'RPH3A', 'ELAVL4', 'COLQ', 'BDNF', 'RAP1A', 'CLSTN2', 'TPGS1', 'STXBP5', 'NOVA1', 'TPBG', 'RIMS2', 'STAU1', 'PTPRD', 'ASIC2', 'SYT6', 'RASGRF1', 'DOC2A', 'CSP…	0.0901213	0.0696118	18123
C877	GO:BP	GO:0017156	calcium-ion regulated exocytosis	"The release of intracellular molecules (e.g. hormones, matrix proteins) contained within a membrane-bounded vesicle by fusion of the vesicle with the plasma membrane of a cell, induced by a rise in cytosolic calcium-ion levels." [GOC:go_curators]	66	577	13	2.26e-05	['SYT12', 'GNAI2', 'SYT17', 'CADPS', 'SYT2', 'SYT1', 'UNC13B', 'SYT7', 'SYT4', 'SYT9', 'RIMS2', 'SYT6', 'DOC2A']	0.0225303	0.19697	18123
C877	GO:BP	GO:0007268	chemical synaptic transmission	"The vesicular release of classical neurotransmitter molecules from a presynapse, across a chemical synapse, the subsequent activation of neurotransmitter receptors at the postsynapse of a target cell (neuron, muscle, or secretory cell) and the effects of this activation on the postsynaptic membrane potential and ionic composition of the postsynaptic cytosol. This process encompasses both spontan…	713	577	50	2.35e-05	['SYT12', 'ERC1', 'CASK', 'GNAI2', 'RAPSN', 'GRIA3', 'PRKAR1A', 'BAIAP2', 'RIMS4', 'EPHB2', 'NLGN1', 'PACSIN2', 'CADPS', 'STX4', 'ABL1', 'SYT2', 'SYT1', 'CAMK4', 'MAPK1', 'UNC13B', 'LIN7C', 'SYT7', 'EIF2AK4', 'RIT2', 'SYT4', 'SYT9', 'RPH3A', 'ELAVL4', 'COLQ', 'BDNF', 'RAP1A', 'CLSTN2', 'TPGS1', 'STXBP5', 'NOVA1', 'TPBG', 'RIMS2', 'STAU1', 'PTPRD', 'ASIC2', 'SYT6', 'RASGRF1', 'DOC2A', 'CSPG5', 'PP…	0.0866551	0.0701262	18123
C877	GO:BP	GO:0098916	anterograde trans-synaptic signaling	"Cell-cell signaling from pre to post-synapse, across the synaptic cleft." [GOC:dos]	713	577	50	2.35e-05	['SYT12', 'ERC1', 'CASK', 'GNAI2', 'RAPSN', 'GRIA3', 'PRKAR1A', 'BAIAP2', 'RIMS4', 'EPHB2', 'NLGN1', 'PACSIN2', 'CADPS', 'STX4', 'ABL1', 'SYT2', 'SYT1', 'CAMK4', 'MAPK1', 'UNC13B', 'LIN7C', 'SYT7', 'EIF2AK4', 'RIT2', 'SYT4', 'SYT9', 'RPH3A', 'ELAVL4', 'COLQ', 'BDNF', 'RAP1A', 'CLSTN2', 'TPGS1', 'STXBP5', 'NOVA1', 'TPBG', 'RIMS2', 'STAU1', 'PTPRD', 'ASIC2', 'SYT6', 'RASGRF1', 'DOC2A', 'CSPG5', 'PP…	0.0866551	0.0701262	18123
C877	GO:BP	GO:0006836	neurotransmitter transport	"The directed movement of a neurotransmitter into, out of or within a cell, or between cells, by means of some agent such as a transporter or pore. Neurotransmitters are any chemical substance that is capable of transmitting (or inhibiting the transmission of) a nerve impulse from a neuron to another cell." [GOC:ai]	223	577	24	3.1e-05	['SYT12', 'CASK', 'RIMS4', 'NLGN1', 'PPFIA4', 'CADPS', 'STX4', 'SYT2', 'SYT1', 'UNC13B', 'LIN7C', 'SYT7', 'SYT4', 'SYT9', 'RPH3A', 'RAP1A', 'STXBP5', 'RIMS2', 'SYT6', 'SLC6A7', 'DOC2A', 'CSPG5', 'VPS18', 'NRXN1']	0.0415944	0.107623	18123
C877	GO:BP	GO:0048667	cell morphogenesis involved in neuron differentiation	"The process in which the structures of a neuron are generated and organized. This process occurs while the initially relatively unspecialized cell is acquiring the specialized features of a neuron." [GOC:dph, GOC:tb]	607	577	44	5.21e-05	['TIAM1', 'GATA3', 'RB1', 'BAIAP2', 'PTK7', 'EPHB2', 'NLGN1', 'DAG1', 'PIK3R1', 'SPTBN5', 'TRIO', 'PRKCA', 'SLITRK6', 'ZSWIM6', 'MAP2K1', 'ABL1', 'NIN', 'MAPK1', 'HSP90AB1', 'LINGO1', 'TBCD', 'SKIL', 'ELAVL4', 'BDNF', 'NUMBL', 'KIF13B', 'BCL2', 'SLIT3', 'TNIK', 'ILK', 'GPC1', 'TPBG', 'UNK', 'PTPRD', 'NRCAM', 'VSTM2L', 'SPTBN1', 'PPP3CA', 'MACF1', 'NRXN1', 'THY1', 'BCL11B', 'FEZ2', 'LMTK2']	0.0762565	0.0724876	18123
C877	GO:BP	GO:0001505	regulation of neurotransmitter levels	"Any process that modulates levels of neurotransmitter." [GOC:jl]	221	577	23	8.88e-05	['SYT12', 'CASK', 'RIMS4', 'NLGN1', 'CADPS', 'STX4', 'SYT2', 'SYT1', 'UNC13B', 'LIN7C', 'SYT7', 'SYT4', 'SYT9', 'RPH3A', 'COLQ', 'RAP1A', 'STXBP5', 'RIMS2', 'SYT6', 'DOC2A', 'CSPG5', 'VPS18', 'NRXN1']	0.0398613	0.104072	18123
C877	GO:BP	GO:0045921	positive regulation of exocytosis	"Any process that activates or increases the frequency, rate or extent of exocytosis." [GOC:go_curators]	88	577	14	9.15e-05	['NLGN1', 'VPS4A', 'UNC13D', 'CADPS', 'STX4', 'SYT1', 'SYT7', 'SYT4', 'SYT9', 'LAMP1', 'SDC1', 'STXBP5', 'SYTL4', 'RAB27B']	0.0242634	0.159091	18123
C878	GO:BP	GO:0006024	glycosaminoglycan biosynthetic process	"The chemical reactions and pathways resulting in the formation of glycosaminoglycans, any of a group of polysaccharides that contain amino sugars." [ISBN:0192800981]	107	200	25	5.74e-23	['GPC5', 'CHST14', 'SDC1', 'NCAN', 'CHST1', 'CHST3', 'CSPG5', 'CSPG4', 'SDC3', 'CHST9', 'ST3GAL2', 'GPC2', 'NDST1', 'HS3ST3B1', 'NDST3', 'HS3ST3A1', 'CHST7', 'GPC1', 'GPC6', 'CHST13', 'NDST2', 'HS3ST1', 'HS3ST2', 'NDST4', 'HS3ST6']	0.125	0.233645	18123
C878	GO:BP	GO:0006023	aminoglycan biosynthetic process	"The chemical reactions and pathways resulting in the formation of aminoglycans, any polymer containing amino groups that consists of more than about 10 monosaccharide residues joined to each other by glycosidic linkages." [GOC:ai, ISBN:0198506732]	114	200	25	1.61e-22	['GPC5', 'CHST14', 'SDC1', 'NCAN', 'CHST1', 'CHST3', 'CSPG5', 'CSPG4', 'SDC3', 'CHST9', 'ST3GAL2', 'GPC2', 'NDST1', 'HS3ST3B1', 'NDST3', 'HS3ST3A1', 'CHST7', 'GPC1', 'GPC6', 'CHST13', 'NDST2', 'HS3ST1', 'HS3ST2', 'NDST4', 'HS3ST6']	0.125	0.219298	18123
C878	GO:BP	GO:0030203	glycosaminoglycan metabolic process	"The chemical reactions and pathways involving glycosaminoglycans, any one of a group of polysaccharides that contain amino sugars. Formerly known as mucopolysaccharides, they include hyaluronic acid and chondroitin, which provide lubrication in joints and form part of the matrix of cartilage. The three-dimensional structure of these molecules enables them to trap water, which forms a gel and giv…	159	200	25	6.74e-19	['GPC5', 'CHST14', 'SDC1', 'NCAN', 'CHST1', 'CHST3', 'CSPG5', 'CSPG4', 'SDC3', 'CHST9', 'ST3GAL2', 'GPC2', 'NDST1', 'HS3ST3B1', 'NDST3', 'HS3ST3A1', 'CHST7', 'GPC1', 'GPC6', 'CHST13', 'NDST2', 'HS3ST1', 'HS3ST2', 'NDST4', 'HS3ST6']	0.125	0.157233	18123
C878	GO:BP	GO:0006022	aminoglycan metabolic process	"The chemical reactions and pathways involving aminoglycans, any polymer containing amino groups that consists of more than about 10 monosaccharide residues joined to each other by glycosidic linkages." [GOC:ai, ISBN:0198506732]	173	200	25	4.33e-18	['GPC5', 'CHST14', 'SDC1', 'NCAN', 'CHST1', 'CHST3', 'CSPG5', 'CSPG4', 'SDC3', 'CHST9', 'ST3GAL2', 'GPC2', 'NDST1', 'HS3ST3B1', 'NDST3', 'HS3ST3A1', 'CHST7', 'GPC1', 'GPC6', 'CHST13', 'NDST2', 'HS3ST1', 'HS3ST2', 'NDST4', 'HS3ST6']	0.125	0.144509	18123
C878	GO:BP	GO:0030166	proteoglycan biosynthetic process	"The chemical reactions and pathways resulting in the formation of proteoglycans, any glycoprotein in which the carbohydrate units are glycosaminoglycans." [GOC:mah, ISBN:0198506732]	64	200	17	1.17e-16	['CHST14', 'NCAN', 'CHST3', 'CSPG5', 'CSPG4', 'CHST9', 'NDST1', 'GAL3ST4', 'HS3ST3B1', 'NDST3', 'HS6ST3', 'CHST10', 'CHST8', 'CHST7', 'CHST13', 'NDST2', 'NDST4']	0.085	0.265625	18123
C878	GO:BP	GO:0006029	proteoglycan metabolic process	"The chemical reactions and pathways involving proteoglycans, any glycoprotein in which the carbohydrate units are glycosaminoglycans." [GOC:mah, ISBN:0198506732]	90	200	19	1.17e-16	['CHST14', 'NCAN', 'CHST3', 'CSPG5', 'CSPG4', 'CHST9', 'NDST1', 'GAL3ST4', 'HS3ST3B1', 'NDST3', 'HS6ST3', 'CHST10', 'CHST8', 'CHST7', 'GPC1', 'CHST13', 'NDST2', 'HS3ST4', 'NDST4']	0.095	0.211111	18123
C878	GO:BP	GO:0017156	calcium-ion regulated exocytosis	"The release of intracellular molecules (e.g. hormones, matrix proteins) contained within a membrane-bounded vesicle by fusion of the vesicle with the plasma membrane of a cell, induced by a rise in cytosolic calcium-ion levels." [GOC:go_curators]	66	200	13	1.27e-10	['SYT6', 'SYT2', 'SYT1', 'SYT12', 'DOC2A', 'GNAI2', 'SYT17', 'UNC13B', 'SYT7', 'SYT4', 'SYT9', 'RIMS2', 'CADPS']	0.065	0.19697	18123
C878	GO:BP	GO:0071277	cellular response to calcium ion	"Any process that results in a change in state or activity of a cell (in terms of movement, secretion, enzyme production, gene expression, etc.) as a result of a calcium ion stimulus." [GOC:mah]	86	200	14	2.12e-10	['SYT6', 'SYT2', 'SYT1', 'WNK1', 'SYT12', 'SYT17', 'CPNE6', 'SYT7', 'NRXN1', 'SYT4', 'SYT9', 'RASAL1', 'NLGN1', 'RASA4']	0.07	0.162791	18123
C878	GO:BP	GO:0017157	regulation of exocytosis	"Any process that modulates the frequency, rate or extent of exocytosis." [GOC:go_curators]	208	200	19	5.73e-10	['SYT6', 'SYT2', 'SYT1', 'SDC1', 'SYT12', 'DOC2A', 'GNAI2', 'SYT17', 'CSPG5', 'SYT7', 'RIMS4', 'SYT4', 'SYT9', 'NLGN1', 'SYTL4', 'RIMS2', 'UNC13D', 'CADPS', 'RAB27B']	0.095	0.0913462	18123
C878	GO:BP	GO:0051592	response to calcium ion	"Any process that results in a change in state or activity of a cell or an organism (in terms of movement, secretion, enzyme production, gene expression, etc.) as a result of a calcium ion stimulus." [GOC:ai]	152	200	16	3.63e-09	['SYT6', 'SYT2', 'SYT1', 'WNK1', 'SDC1', 'SYT12', 'SYT17', 'CASQ2', 'CPNE6', 'SYT7', 'NRXN1', 'SYT4', 'SYT9', 'RASAL1', 'NLGN1', 'RASA4']	0.08	0.105263	18123
C878	GO:BP	GO:0099643	signal release from synapse	"Any signal release from a synapse." [GOC:dos]	154	200	16	3.69e-09	['SYT6', 'SYT2', 'SYT1', 'SYT12', 'DOC2A', 'CSPG5', 'UNC13B', 'SYT7', 'RIMS4', 'NRXN1', 'SYT4', 'SYT9', 'RPH3A', 'NLGN1', 'RIMS2', 'CADPS']	0.08	0.103896	18123
C878	GO:BP	GO:0007269	neurotransmitter secretion	"The regulated release of neurotransmitter from the presynapse into the synaptic cleft via calcium-regulated exocytosis during synaptic transmission." [GOC:dph]	154	200	16	3.69e-09	['SYT6', 'SYT2', 'SYT1', 'SYT12', 'DOC2A', 'CSPG5', 'UNC13B', 'SYT7', 'RIMS4', 'NRXN1', 'SYT4', 'SYT9', 'RPH3A', 'NLGN1', 'RIMS2', 'CADPS']	0.08	0.103896	18123
C878	GO:BP	GO:1903510	mucopolysaccharide metabolic process	"The chemical reactions and pathways involving mucopolysaccharide." [GO_REF:0000068, GOC:dph, GOC:TermGenie, PMID:4236091]	116	200	14	8.08e-09	['CHST14', 'NCAN', 'CHST1', 'CHST3', 'CSPG5', 'CSPG4', 'CHST9', 'ST3GAL2', 'NDST1', 'NDST3', 'CHST7', 'CHST13', 'NDST2', 'NDST4']	0.07	0.12069	18123
C878	GO:BP	GO:0007268	chemical synaptic transmission	"The vesicular release of classical neurotransmitter molecules from a presynapse, across a chemical synapse, the subsequent activation of neurotransmitter receptors at the postsynapse of a target cell (neuron, muscle, or secretory cell) and the effects of this activation on the postsynaptic membrane potential and ionic composition of the postsynaptic cytosol. This process encompasses both spontan…	713	200	31	1.13e-08	['SYT6', 'SYT2', 'SYT1', 'SYT12', 'RASGRF1', 'CLSTN2', 'DOC2A', 'GNAI2', 'RAPSN', 'CSPG5', 'UNC13B', 'GRIA3', 'CPNE6', 'RIT2', 'SYT7', 'RIMS4', 'NRXN1', 'SYT4', 'SYT9', 'NOVA1', 'RPH3A', 'PACSIN2', 'NLGN1', 'RIMS2', 'ELAVL4', 'PTPRD', 'CACNB1', 'COLQ', 'CADPS', 'BDNF', 'ASIC2']	0.155	0.0434783	18123
C878	GO:BP	GO:0098916	anterograde trans-synaptic signaling	"Cell-cell signaling from pre to post-synapse, across the synaptic cleft." [GOC:dos]	713	200	31	1.13e-08	['SYT6', 'SYT2', 'SYT1', 'SYT12', 'RASGRF1', 'CLSTN2', 'DOC2A', 'GNAI2', 'RAPSN', 'CSPG5', 'UNC13B', 'GRIA3', 'CPNE6', 'RIT2', 'SYT7', 'RIMS4', 'NRXN1', 'SYT4', 'SYT9', 'NOVA1', 'RPH3A', 'PACSIN2', 'NLGN1', 'RIMS2', 'ELAVL4', 'PTPRD', 'CACNB1', 'COLQ', 'CADPS', 'BDNF', 'ASIC2']	0.155	0.0434783	18123
C878	GO:BP	GO:1903305	regulation of regulated secretory pathway	"Any process that modulates the frequency, rate or extent of regulated secretory pathway." [GO_REF:0000058, GOC:pad, GOC:PARL, GOC:TermGenie, PMID:12526776]	145	200	15	1.23e-08	['SYT6', 'SYT2', 'SYT1', 'SYT12', 'DOC2A', 'GNAI2', 'SYT17', 'CSPG5', 'SYT7', 'RIMS4', 'SYT4', 'SYT9', 'NLGN1', 'RIMS2', 'UNC13D']	0.075	0.103448	18123
C878	GO:BP	GO:0099537	trans-synaptic signaling	"Cell-cell signaling in either direction across the synaptic cleft." [GOC:dos]	721	200	31	1.33e-08	['SYT6', 'SYT2', 'SYT1', 'SYT12', 'RASGRF1', 'CLSTN2', 'DOC2A', 'GNAI2', 'RAPSN', 'CSPG5', 'UNC13B', 'GRIA3', 'CPNE6', 'RIT2', 'SYT7', 'RIMS4', 'NRXN1', 'SYT4', 'SYT9', 'NOVA1', 'RPH3A', 'PACSIN2', 'NLGN1', 'RIMS2', 'ELAVL4', 'PTPRD', 'CACNB1', 'COLQ', 'CADPS', 'BDNF', 'ASIC2']	0.155	0.0429958	18123
C878	GO:BP	GO:1901137	carbohydrate derivative biosynthetic process	"The chemical reactions and pathways resulting in the formation of carbohydrate derivative." [GOC:TermGenie]	686	200	30	1.75e-08	['GPC5', 'CHST14', 'SDC1', 'NCAN', 'CHST1', 'CHST3', 'CSPG5', 'CSPG4', 'SDC3', 'CHST9', 'ST3GAL2', 'GPC2', 'NDST1', 'GAL3ST4', 'HS3ST3B1', 'NDST3', 'HS6ST3', 'CHST10', 'CHST8', 'PAPSS1', 'HS3ST3A1', 'CHST7', 'GPC1', 'GPC6', 'CHST13', 'NDST2', 'HS3ST1', 'HS3ST2', 'NDST4', 'HS3ST6']	0.15	0.0437318	18123
C878	GO:BP	GO:0099536	synaptic signaling	"Cell-cell signaling to, from or within a synapse." [GOC:dos]	747	200	31	2.78e-08	['SYT6', 'SYT2', 'SYT1', 'SYT12', 'RASGRF1', 'CLSTN2', 'DOC2A', 'GNAI2', 'RAPSN', 'CSPG5', 'UNC13B', 'GRIA3', 'CPNE6', 'RIT2', 'SYT7', 'RIMS4', 'NRXN1', 'SYT4', 'SYT9', 'NOVA1', 'RPH3A', 'PACSIN2', 'NLGN1', 'RIMS2', 'ELAVL4', 'PTPRD', 'CACNB1', 'COLQ', 'CADPS', 'BDNF', 'ASIC2']	0.155	0.0414993	18123
C878	GO:BP	GO:0099003	vesicle-mediated transport in synapse	"Any vesicle-mediated transport that occurs in a synapse." [GOC:dos]	211	200	17	2.78e-08	['SYT6', 'SYT2', 'SYT1', 'SYT12', 'DOC2A', 'CALY', 'CSPG5', 'UNC13B', 'SYT7', 'RIMS4', 'NRXN1', 'SYT9', 'FCHO2', 'NLGN1', 'RIMS2', 'CADPS', 'RAB27B']	0.085	0.0805687	18123
C878	GO:BP	GO:0016079	synaptic vesicle exocytosis	"Fusion of intracellular membrane-bounded vesicles with the pre-synaptic membrane of the neuronal cell resulting in release of neurotransmitter into the synaptic cleft." [GOC:jid, GOC:lmg]	111	200	13	3.84e-08	['SYT6', 'SYT2', 'SYT1', 'SYT12', 'DOC2A', 'CSPG5', 'UNC13B', 'SYT7', 'RIMS4', 'SYT9', 'NLGN1', 'RIMS2', 'CADPS']	0.065	0.117117	18123
C878	GO:BP	GO:0060627	regulation of vesicle-mediated transport	"Any process that modulates the rate, frequency, or extent of vesicle-mediated transport, the directed movement of substances, either within a vesicle or in the vesicle membrane, into, out of or within a cell." [GOC:dph, GOC:tb]	544	200	26	4.34e-08	['SYT6', 'SYT2', 'SYT1', 'SDC1', 'SYT12', 'DOC2A', 'GNAI2', 'SYT17', 'CALY', 'CSPG5', 'TUB', 'TULP1', 'RIT2', 'SYT7', 'RIMS4', 'NRXN1', 'SYT4', 'SYT9', 'PACSIN2', 'NLGN1', 'SYTL4', 'RIMS2', 'UNC13D', 'CADPS', 'RAB27B', 'C2CD5']	0.13	0.0477941	18123
C878	GO:BP	GO:0099504	synaptic vesicle cycle	"A biological process in which synaptic vesicles are loaded with neurotransmitters, move to the active zone, exocytose and are then recycled via endocytosis, ultimately leading to reloading with neurotransmitters." [GOC:aruk, GOC:bc, PMID:15217342]	190	200	16	4.4e-08	['SYT6', 'SYT2', 'SYT1', 'SYT12', 'DOC2A', 'CSPG5', 'UNC13B', 'SYT7', 'RIMS4', 'NRXN1', 'SYT9', 'FCHO2', 'NLGN1', 'RIMS2', 'CADPS', 'RAB27B']	0.08	0.0842105	18123
C878	GO:BP	GO:0001505	regulation of neurotransmitter levels	"Any process that modulates levels of neurotransmitter." [GOC:jl]	221	200	17	4.8e-08	['SYT6', 'SYT2', 'SYT1', 'SYT12', 'DOC2A', 'CSPG5', 'UNC13B', 'SYT7', 'RIMS4', 'NRXN1', 'SYT4', 'SYT9', 'RPH3A', 'NLGN1', 'RIMS2', 'COLQ', 'CADPS']	0.085	0.0769231	18123
C878	GO:BP	GO:0006836	neurotransmitter transport	"The directed movement of a neurotransmitter into, out of or within a cell, or between cells, by means of some agent such as a transporter or pore. Neurotransmitters are any chemical substance that is capable of transmitting (or inhibiting the transmission of) a nerve impulse from a neuron to another cell." [GOC:ai]	223	200	17	5.3e-08	['SYT6', 'SYT2', 'SYT1', 'SYT12', 'SLC6A7', 'DOC2A', 'CSPG5', 'UNC13B', 'SYT7', 'RIMS4', 'NRXN1', 'SYT4', 'SYT9', 'RPH3A', 'NLGN1', 'RIMS2', 'CADPS']	0.085	0.0762332	18123
C878	GO:BP	GO:0006790	sulfur compound metabolic process	"The chemical reactions and pathways involving the nonmetallic element sulfur or compounds that contain sulfur, such as the amino acids methionine and cysteine or the tripeptide glutathione." [GOC:ai]	388	200	21	2.27e-07	['CHST14', 'NCAN', 'CHST1', 'CHST3', 'SULT1A2', 'CSPG5', 'CSPG4', 'TPST2', 'CHST9', 'ST3GAL2', 'NDST1', 'GAL3ST4', 'HS3ST3B1', 'SULT1A4', 'NDST3', 'CHST8', 'PAPSS1', 'CHST7', 'CHST13', 'NDST2', 'NDST4']	0.105	0.0541237	18123
C878	GO:BP	GO:0044272	sulfur compound biosynthetic process	"The chemical reactions and pathways resulting in the formation of compounds that contain sulfur, such as the amino acids methionine and cysteine or the tripeptide glutathione." [GOC:jl]	195	200	15	3.93e-07	['CHST14', 'NCAN', 'CHST1', 'CHST3', 'CSPG5', 'CSPG4', 'CHST9', 'ST3GAL2', 'NDST1', 'NDST3', 'PAPSS1', 'CHST7', 'CHST13', 'NDST2', 'NDST4']	0.075	0.0769231	18123
C878	GO:BP	GO:0043269	regulation of ion transport	"Any process that modulates the frequency, rate or extent of the directed movement of charged atoms or small charged molecules into, out of or within a cell, or between cells, by means of some agent such as a transporter or pore." [GOC:jl]	728	200	28	6.85e-07	['SYT6', 'SYT2', 'SYT1', 'WNK1', 'SYT12', 'RASGRF1', 'DMD', 'GNAI2', 'SYT17', 'CASQ2', 'CACNA1C', 'GRIA3', 'CACNA1D', 'BEST3', 'CLCN2', 'SYT7', 'NRXN1', 'SYT4', 'SYT9', 'THY1', 'SCN4A', 'NLGN1', 'CACNB1', 'WNK4', 'NKAIN2', 'AKAP6', 'ASIC2', 'GNAO1']	0.14	0.0384615	18123
C878	GO:BP	GO:0009100	glycoprotein metabolic process	"The chemical reactions and pathways involving glycoproteins, any protein that contains covalently bound glycose (i.e. monosaccharide) residues; the glycose occurs most commonly as oligosaccharide or fairly small polysaccharide but occasionally as monosaccharide." [GOC:go_curators, ISBN:0198506732]	428	200	21	9.18e-07	['CHST14', 'NCAN', 'CHST3', 'CSPG5', 'CSPG4', 'CHST9', 'ST3GAL2', 'NDST1', 'GAL3ST4', 'HS3ST3B1', 'GANC', 'NDST3', 'HS6ST3', 'CHST10', 'CHST8', 'CHST7', 'GPC1', 'CHST13', 'NDST2', 'HS3ST4', 'NDST4']	0.105	0.0490654	18123
C878	GO:BP	GO:0006027	glycosaminoglycan catabolic process	"The chemical reactions and pathways resulting in the breakdown of glycosaminoglycans, any one of a group of polysaccharides that contain amino sugars." [ISBN:0192800981]	61	200	9	1.52e-06	['GPC5', 'SDC1', 'NCAN', 'CSPG5', 'CSPG4', 'SDC3', 'GPC2', 'GPC1', 'GPC6']	0.045	0.147541	18123
C878	GO:BP	GO:0048858	cell projection morphogenesis	"The process in which the anatomical structures of a cell projection are generated and organized." [GO_REF:0000021]	688	200	26	2.75e-06	['NRCAM', 'SYT2', 'SYT1', 'DMD', 'NES', 'SYT17', 'CSPG5', 'LINGO1', 'CPNE6', 'SLIT3', 'NRXN1', 'SYT4', 'THY1', 'RASAL1', 'GPC1', 'PACSIN2', 'NLGN1', 'FEZ2', 'RIMS2', 'ELAVL4', 'LMTK2', 'PTPRD', 'SPTBN5', 'SLITRK6', 'BDNF', 'NUMBL']	0.13	0.0377907	18123
C878	GO:BP	GO:0071248	cellular response to metal ion	"Any process that results in a change in state or activity of a cell (in terms of movement, secretion, enzyme production, gene expression, etc.) as a result of a metal ion stimulus." [GOC:mah]	198	200	14	2.75e-06	['SYT6', 'SYT2', 'SYT1', 'WNK1', 'SYT12', 'SYT17', 'CPNE6', 'SYT7', 'NRXN1', 'SYT4', 'SYT9', 'RASAL1', 'NLGN1', 'RASA4']	0.07	0.0707071	18123
C878	GO:BP	GO:0045921	positive regulation of exocytosis	"Any process that activates or increases the frequency, rate or extent of exocytosis." [GOC:go_curators]	88	200	10	2.84e-06	['SYT1', 'SDC1', 'SYT7', 'SYT4', 'SYT9', 'NLGN1', 'SYTL4', 'UNC13D', 'CADPS', 'RAB27B']	0.05	0.113636	18123
C878	GO:BP	GO:0006026	aminoglycan catabolic process	"The chemical reactions and pathways resulting in the breakdown of aminoglycans, any polymer containing amino groups that consists of more than about 10 monosaccharide residues joined to each other by glycosidic linkages." [GOC:ai, ISBN:0198506732]	67	200	9	3.03e-06	['GPC5', 'SDC1', 'NCAN', 'CSPG5', 'CSPG4', 'SDC3', 'GPC2', 'GPC1', 'GPC6']	0.045	0.134328	18123
C878	GO:BP	GO:0051046	regulation of secretion	"Any process that modulates the frequency, rate or extent of the controlled release of a substance from a cell or a tissue." [GOC:ai]	650	200	25	3.44e-06	['SYT6', 'SYT2', 'SYT1', 'WNK1', 'SDC1', 'SYT12', 'POMC', 'DOC2A', 'GNAI2', 'SYT17', 'CSPG5', 'CACNA1C', 'UNC13B', 'CACNA1D', 'SYT7', 'RIMS4', 'SYT4', 'SYT9', 'NLGN1', 'SYTL4', 'RIMS2', 'UNC13D', 'CADPS', 'WNK4', 'RAB27B']	0.125	0.0384615	18123
C878	GO:BP	GO:0009101	glycoprotein biosynthetic process	"The chemical reactions and pathways resulting in the formation of glycoproteins, any protein that contains covalently bound glycose (i.e. monosaccharide) residues; the glycose occurs most commonly as oligosaccharide or fairly small polysaccharide but occasionally as monosaccharide." [GOC:go_curators, ISBN:0198506732]	347	200	18	3.55e-06	['CHST14', 'NCAN', 'CHST3', 'CSPG5', 'CSPG4', 'CHST9', 'ST3GAL2', 'NDST1', 'GAL3ST4', 'HS3ST3B1', 'NDST3', 'HS6ST3', 'CHST10', 'CHST8', 'CHST7', 'CHST13', 'NDST2', 'NDST4']	0.09	0.0518732	18123
C878	GO:BP	GO:0015872	dopamine transport	"The directed movement of dopamine into, out of or within a cell, or between cells, by means of some agent such as a transporter or pore. Dopamine is a catecholamine neurotransmitter and a metabolic precursor of noradrenaline and adrenaline." [GOC:ai]	50	200	8	3.95e-06	['SYT6', 'SYT2', 'SYT1', 'SYT12', 'SYT17', 'SYT7', 'SYT4', 'SYT9']	0.04	0.16	18123
C878	GO:BP	GO:0032990	cell part morphogenesis	"The process in which the anatomical structures of a cell part are generated and organized." [GOC:mah]	705	200	26	3.96e-06	['NRCAM', 'SYT2', 'SYT1', 'DMD', 'NES', 'SYT17', 'CSPG5', 'LINGO1', 'CPNE6', 'SLIT3', 'NRXN1', 'SYT4', 'THY1', 'RASAL1', 'GPC1', 'PACSIN2', 'NLGN1', 'FEZ2', 'RIMS2', 'ELAVL4', 'LMTK2', 'PTPRD', 'SPTBN5', 'SLITRK6', 'BDNF', 'NUMBL']	0.13	0.0368794	18123
C878	GO:BP	GO:0023061	signal release	"The process in which a signal is secreted or discharged into the extracellular medium from a cellular source." [GOC:mtg_signal]	490	200	21	6.55e-06	['SYT6', 'SYT2', 'SYT1', 'SYT12', 'POMC', 'DOC2A', 'SYT17', 'CSPG5', 'CACNA1C', 'UNC13B', 'CACNA1D', 'SYT7', 'RIMS4', 'NRXN1', 'SYT4', 'SYT9', 'RPH3A', 'NLGN1', 'SYTL4', 'RIMS2', 'CADPS']	0.105	0.0428571	18123
C878	GO:BP	GO:1903530	regulation of secretion by cell	"Any process that modulates the frequency, rate or extent of secretion by cell." [GO_REF:0000058, GOC:pm, GOC:TermGenie, PMID:12130530]	591	200	23	8.82e-06	['SYT6', 'SYT2', 'SYT1', 'SDC1', 'SYT12', 'POMC', 'DOC2A', 'GNAI2', 'SYT17', 'CSPG5', 'CACNA1C', 'UNC13B', 'CACNA1D', 'SYT7', 'RIMS4', 'SYT4', 'SYT9', 'NLGN1', 'SYTL4', 'RIMS2', 'UNC13D', 'CADPS', 'RAB27B']	0.115	0.0389171	18123
C878	GO:BP	GO:0050433	regulation of catecholamine secretion	"Any process that modulates the frequency, rate or extent of the regulated release of catecholamines." [GOC:ai]	56	200	8	8.92e-06	['SYT6', 'SYT2', 'SYT1', 'SYT12', 'SYT17', 'SYT7', 'SYT4', 'SYT9']	0.04	0.142857	18123
C878	GO:BP	GO:0032989	cellular component morphogenesis	"The process in which cellular structures, including whole cells or cell parts, are generated and organized." [GOC:dph, GOC:mah, GOC:tb]	797	200	27	1.08e-05	['NRCAM', 'SYT2', 'SYT1', 'DMD', 'NES', 'SYT17', 'CSPG5', 'LINGO1', 'CPNE6', 'SLIT3', 'NRXN1', 'SYT4', 'THY1', 'RASAL1', 'GPC1', 'PACSIN2', 'NLGN1', 'FEZ2', 'RIMS2', 'MYOZ2', 'ELAVL4', 'LMTK2', 'PTPRD', 'SPTBN5', 'SLITRK6', 'BDNF', 'NUMBL']	0.135	0.033877	18123
C878	GO:BP	GO:0071241	cellular response to inorganic substance	"Any process that results in a change in state or activity of a cell (in terms of movement, secretion, enzyme production, gene expression, etc.) as a result of an inorganic substance stimulus." [GOC:mah]	226	200	14	1.09e-05	['SYT6', 'SYT2', 'SYT1', 'WNK1', 'SYT12', 'SYT17', 'CPNE6', 'SYT7', 'NRXN1', 'SYT4', 'SYT9', 'RASAL1', 'NLGN1', 'RASA4']	0.07	0.0619469	18123
C878	GO:BP	GO:0050432	catecholamine secretion	"The regulated release of catecholamines by a cell. The catecholamines are a group of physiologically important biogenic amines that possess a catechol (3,4-dihydroxyphenyl) nucleus and are derivatives of 3,4-dihydroxyphenylethylamine." [GOC:ai, GOC:ef]	58	200	8	1.1e-05	['SYT6', 'SYT2', 'SYT1', 'SYT12', 'SYT17', 'SYT7', 'SYT4', 'SYT9']	0.04	0.137931	18123
C878	GO:BP	GO:0051937	catecholamine transport	"The directed movement of catecholamines, a group of physiologically important biogenic amines that possess a catechol (3,4-dihydroxyphenyl) nucleus and are derivatives of 3,4-dihydroxyphenylethylamine." [GOC:ai, ISBN:0198506732]	73	200	8	6e-05	['SYT6', 'SYT2', 'SYT1', 'SYT12', 'SYT17', 'SYT7', 'SYT4', 'SYT9']	0.04	0.109589	18123
C878	GO:BP	GO:0048812	neuron projection morphogenesis	"The process in which the anatomical structures of a neuron projection are generated and organized. A neuron projection is any process extending from a neural cell, such as axons or dendrites." [GOC:mah]	670	200	23	6.24e-05	['NRCAM', 'SYT2', 'SYT1', 'DMD', 'SYT17', 'LINGO1', 'CPNE6', 'SLIT3', 'NRXN1', 'SYT4', 'THY1', 'RASAL1', 'GPC1', 'NLGN1', 'FEZ2', 'RIMS2', 'ELAVL4', 'LMTK2', 'PTPRD', 'SPTBN5', 'SLITRK6', 'BDNF', 'NUMBL']	0.115	0.0343284	18123
C878	GO:BP	GO:0051963	regulation of synapse assembly	"Any process that modulates the frequency, rate or extent of synapse assembly, the aggregation, arrangement and bonding together of a set of components to form a synapse." [GOC:ai, GOC:pr]	100	200	9	6.8e-05	['CLSTN2', 'NRXN1', 'GPC6', 'NLGN1', 'PTPRD', 'COLQ', 'SLITRK6', 'BDNF', 'ASIC2']	0.045	0.09	18123
C878	GO:BP	GO:0120039	plasma membrane bounded cell projection morphogenesis	"The process in which the anatomical structures of a plasma membrane bounded cell projection are generated and organized." [GOC:krc]	684	200	23	8.18e-05	['NRCAM', 'SYT2', 'SYT1', 'DMD', 'SYT17', 'LINGO1', 'CPNE6', 'SLIT3', 'NRXN1', 'SYT4', 'THY1', 'RASAL1', 'GPC1', 'NLGN1', 'FEZ2', 'RIMS2', 'ELAVL4', 'LMTK2', 'PTPRD', 'SPTBN5', 'SLITRK6', 'BDNF', 'NUMBL']	0.115	0.0336257	18123
C882	GO:BP	GO:0070988	demethylation	"The process of removing one or more methyl groups from a molecule." [GOC:BHF, GOC:rl]	74	48	8	5.28e-09	['KDM3B', 'PHF2', 'KDM5D', 'KDM6B', 'KDM8', 'KDM5A', 'KDM3A', 'KDM6A']	0.166667	0.108108	18123
C885	GO:BP	GO:0060485	mesenchyme development	"The process whose specific outcome is the progression of a mesenchymal tissue over time, from its formation to the mature structure. A mesenchymal tissue is made up of loosely packed stellate cells." [GOC:dph]	296	28	7	7.16e-05	['DCHS1', 'GATA3', 'BNC2', 'ZFPM2', 'PBLD', 'AKNA', 'SOX8']	0.25	0.0236487	18123
C887	GO:BP	GO:0050911	detection of chemical stimulus involved in sensory perception of smell	"The series of events involved in the perception of smell in which an olfactory chemical stimulus is received and converted into a molecular signal." [GOC:ai]	398	14	8	5.2e-09	['OR2A4', 'OR8S1', 'GPR148', 'OR5A2', 'OR2A7', 'OR6Y1', 'OR2W3', 'OR4X1']	0.571429	0.0201005	18123
C887	GO:BP	GO:0007608	sensory perception of smell	"The series of events required for an organism to receive an olfactory stimulus, convert it to a molecular signal, and recognize and characterize the signal. Olfaction involves the detection of chemical composition of an organism's ambient medium by chemoreceptors. This is a neurological process." [GOC:ai]	425	14	8	5.84e-09	['OR2A4', 'OR8S1', 'GPR148', 'OR5A2', 'OR2A7', 'OR6Y1', 'OR2W3', 'OR4X1']	0.571429	0.0188235	18123
C887	GO:BP	GO:0050907	detection of chemical stimulus involved in sensory perception	"The series of events in which a chemical stimulus is received and converted into a molecular signal as part of sensory perception." [GOC:ai, GOC:dos]	447	14	8	6.53e-09	['OR2A4', 'OR8S1', 'GPR148', 'OR5A2', 'OR2A7', 'OR6Y1', 'OR2W3', 'OR4X1']	0.571429	0.0178971	18123
C887	GO:BP	GO:0009593	detection of chemical stimulus	"The series of events in which a chemical stimulus is received by a cell and converted into a molecular signal." [GOC:jl]	484	14	8	9.81e-09	['OR2A4', 'OR8S1', 'GPR148', 'OR5A2', 'OR2A7', 'OR6Y1', 'OR2W3', 'OR4X1']	0.571429	0.0165289	18123
C887	GO:BP	GO:0007606	sensory perception of chemical stimulus	"The series of events required for an organism to receive a sensory chemical stimulus, convert it to a molecular signal, and recognize and characterize the signal. This is a neurological process." [GOC:ai]	497	14	8	1.01e-08	['OR2A4', 'OR8S1', 'GPR148', 'OR5A2', 'OR2A7', 'OR6Y1', 'OR2W3', 'OR4X1']	0.571429	0.0160966	18123
C887	GO:BP	GO:0050906	detection of stimulus involved in sensory perception	"The series of events involved in sensory perception in which a sensory stimulus is received and converted into a molecular signal." [GOC:ai, GOC:dos, GOC:dph]	514	14	8	1.13e-08	['OR2A4', 'OR8S1', 'GPR148', 'OR5A2', 'OR2A7', 'OR6Y1', 'OR2W3', 'OR4X1']	0.571429	0.0155642	18123
C887	GO:BP	GO:0051606	detection of stimulus	"The series of events in which a stimulus is received by a cell or organism and converted into a molecular signal." [GOC:add, GOC:ai, GOC:dph, GOC:mah]	689	14	8	9.89e-08	['OR2A4', 'OR8S1', 'GPR148', 'OR5A2', 'OR2A7', 'OR6Y1', 'OR2W3', 'OR4X1']	0.571429	0.011611	18123
C887	GO:BP	GO:0007600	sensory perception	"The series of events required for an organism to receive a sensory stimulus, convert it to a molecular signal, and recognize and characterize the signal. This is a neurological process." [GOC:ai, GOC:dph]	958	14	8	1.14e-06	['OR2A4', 'OR8S1', 'GPR148', 'OR5A2', 'OR2A7', 'OR6Y1', 'OR2W3', 'OR4X1']	0.571429	0.00835073	18123
C888	GO:BP	GO:0061025	membrane fusion	"The membrane organization process that joins two lipid bilayers to form a single membrane." [GOC:dph, GOC:tb]	179	16	10	1.44e-14	['VPS18', 'VPS39', 'TSNARE1', 'STX16-NPEPL1', 'TGFBRAP1', 'VPS11', 'STX7', 'VPS33B', 'VPS8', 'VPS4A']	0.625	0.0558659	18123
C888	GO:BP	GO:0007034	vacuolar transport	"The directed movement of substances into, out of or within a vacuole." [GOC:ai]	154	16	9	2.05e-13	['MON1A', 'VPS18', 'MON1B', 'VPS39', 'TGFBRAP1', 'RBSN', 'VPS11', 'VPS33A', 'VPS4A']	0.5625	0.0584416	18123
C888	GO:BP	GO:0006906	vesicle fusion	"Fusion of the membrane of a transport vesicle with its target membrane." [GOC:jid]	110	16	8	1.18e-12	['VPS18', 'VPS39', 'TSNARE1', 'TGFBRAP1', 'VPS11', 'STX7', 'VPS8', 'VPS4A']	0.5	0.0727273	18123
C888	GO:BP	GO:0006886	intracellular protein transport	"The directed movement of proteins in a cell, including the movement of proteins between specific compartments or structures within a cell, such as organelles of a eukaryotic cell." [GOC:mah]	995	16	13	1.18e-12	['SCFD2', 'MON1A', 'VPS18', 'MON1B', 'VPS39', 'TSNARE1', 'STX16-NPEPL1', 'TGFBRAP1', 'VPS11', 'STX7', 'VPS33B', 'VPS33A', 'VPS4A']	0.8125	0.0130653	18123
C888	GO:BP	GO:0090174	organelle membrane fusion	"The joining of two lipid bilayers to form a single organelle membrane." [GOC:ascb_2009, GOC:dph, GOC:tb]	114	16	8	1.35e-12	['VPS18', 'VPS39', 'TSNARE1', 'TGFBRAP1', 'VPS11', 'STX7', 'VPS8', 'VPS4A']	0.5	0.0701754	18123
C888	GO:BP	GO:0048278	vesicle docking	"The initial attachment of a transport vesicle membrane to the target membrane, mediated by proteins protruding from the membrane of the vesicle and the target membrane. Docking requires only that the two membranes come close enough for these proteins to interact and adhere." [GOC:ai, GOC:jid]	64	16	7	2.16e-12	['SCFD2', 'VPS18', 'TSNARE1', 'VPS11', 'STX7', 'VPS33B', 'VPS33A']	0.4375	0.109375	18123
C888	GO:BP	GO:0048284	organelle fusion	"The creation of a single organelle from two or more organelles." [GOC:jid]	149	16	8	7.75e-12	['VPS18', 'VPS39', 'TSNARE1', 'TGFBRAP1', 'VPS11', 'STX7', 'VPS8', 'VPS4A']	0.5	0.0536913	18123
C888	GO:BP	GO:0007041	lysosomal transport	"The directed movement of substances into, out of or within a lysosome." [GOC:ai]	111	16	7	8.36e-11	['VPS18', 'VPS39', 'TGFBRAP1', 'RBSN', 'VPS11', 'VPS33A', 'VPS4A']	0.4375	0.0630631	18123
C888	GO:BP	GO:0016050	vesicle organization	"A process that is carried out at the cellular level which results in the assembly, arrangement of constituent parts, or disassembly of a vesicle." [GOC:mah]	342	16	9	8.36e-11	['VPS18', 'VPS39', 'TSNARE1', 'TGFBRAP1', 'VPS11', 'STX7', 'VPS33B', 'VPS8', 'VPS4A']	0.5625	0.0263158	18123
C888	GO:BP	GO:0140029	exocytic process	"The cellular processes that contribute to exocytosis." [Wikipedia:Exocytosis]	79	16	6	1.13e-09	['SCFD2', 'VPS18', 'STXBP5', 'VPS11', 'VPS33B', 'VPS33A']	0.375	0.0759494	18123
C888	GO:BP	GO:0140056	organelle localization by membrane tethering	"The process by which an organelle membrane interacts with another membrane via molecular tethers that physically bridge the two membranes and attach them to each other." [PMID:27875684]	174	16	7	1.59e-09	['SCFD2', 'VPS18', 'TSNARE1', 'VPS11', 'STX7', 'VPS33B', 'VPS33A']	0.4375	0.0402299	18123
C888	GO:BP	GO:0022406	membrane docking	"The initial attachment of a membrane or protein to a target membrane. Docking requires only that the proteins come close enough to interact and adhere." [GOC:isa_complete, PMID:27875684]	183	16	7	2.17e-09	['SCFD2', 'VPS18', 'TSNARE1', 'VPS11', 'STX7', 'VPS33B', 'VPS33A']	0.4375	0.0382514	18123
C888	GO:BP	GO:0008333	endosome to lysosome transport	"The directed movement of substances from endosomes to lysosomes." [GOC:ai, ISBN:0716731363]	53	16	5	1.44e-08	['VPS18', 'VPS39', 'TGFBRAP1', 'VPS11', 'VPS33A']	0.3125	0.0943396	18123
C888	GO:BP	GO:0051640	organelle localization	"Any process in which an organelle is transported to, and/or maintained in, a specific location." [GOC:ai]	657	16	8	4.74e-07	['SCFD2', 'VPS18', 'TSNARE1', 'VPS11', 'STX7', 'VPS33B', 'VPS33A', 'VPS4A']	0.5	0.0121766	18123
C888	GO:BP	GO:0007032	endosome organization	"A process that is carried out at the cellular level which results in the assembly, arrangement of constituent parts, or disassembly of endosomes." [GOC:dph, GOC:jl, GOC:mah]	81	16	4	1.01e-05	['VPS18', 'VPS11', 'VPS33B', 'VPS4A']	0.25	0.0493827	18123
C888	GO:BP	GO:0006914	autophagy	"The cellular catabolic process in which cells digest parts of their own cytoplasm; allows for both recycling of macromolecular constituents under conditions of cellular stress and remodeling the intracellular structure for cell differentiation." [GOC:autophagy, ISBN:0198547684, PMID:11099404, PMID:9412464]	564	16	6	7.78e-05	['VPS18', 'VPS39', 'TGFBRAP1', 'VPS11', 'VPS33A', 'VPS4A']	0.375	0.0106383	18123
C888	GO:BP	GO:0061919	process utilizing autophagic mechanism	"A cellular process involving delivery of a portion of the cytoplasm to lysosomes or to the plant or fungal vacuole that does not involve direct transport through the endocytic or vacuolar protein sorting (Vps) pathways. This process typically leads to degradation of the cargo; however, it can also be used to deliver resident proteins, such as in the cytoplasm-to-vacuole targeting (Cvt) pathway."…	564	16	6	7.78e-05	['VPS18', 'VPS39', 'TGFBRAP1', 'VPS11', 'VPS33A', 'VPS4A']	0.375	0.0106383	18123
C888	GO:BP	GO:0006887	exocytosis	"A process of secretion by a cell that results in the release of intracellular molecules (e.g. hormones, matrix proteins) contained within a membrane-bounded vesicle. Exocytosis can occur either by full fusion, when the vesicle collapses into the plasma membrane, or by a kiss-and-run mechanism that involves the formation of a transient contact, a pore, between a granule (for exemple of chromaffin…	906	16	7	8.18e-05	['SCFD2', 'VPS18', 'STXBP5', 'VPS11', 'VPS33B', 'VPS33A', 'VPS4A']	0.4375	0.00772627	18123
C889	GO:BP	GO:0000187	activation of MAPK activity	"The initiation of the activity of the inactive enzyme MAP kinase (MAPK)." [PMID:9561267]	155	14	5	1.3e-05	['MAPK1', 'MAP2K5', 'MAP2K3', 'MAP2K6', 'MAP2K1']	0.357143	0.0322581	18123
C889	GO:BP	GO:0043406	positive regulation of MAP kinase activity	"Any process that activates or increases the frequency, rate or extent of MAP kinase activity." [GOC:dph, GOC:go_curators]	234	14	5	7.06e-05	['MAPK1', 'MAP2K5', 'MAP2K3', 'MAP2K6', 'MAP2K1']	0.357143	0.0213675	18123
C883	GO:BP	GO:0006024	glycosaminoglycan biosynthetic process	"The chemical reactions and pathways resulting in the formation of glycosaminoglycans, any of a group of polysaccharides that contain amino sugars." [ISBN:0192800981]	107	32	24	1.18e-45	['GPC5', 'CSPG5', 'CSPG4', 'CHST14', 'NDST2', 'SDC1', 'SDC3', 'CHST9', 'GPC2', 'NDST1', 'NCAN', 'HS3ST3B1', 'HS3ST1', 'CHST1', 'HS3ST2', 'NDST4', 'CHST3', 'HS3ST3A1', 'CHST7', 'GPC1', 'NDST3', 'CHST13', 'GPC6', 'HS3ST6']	0.75	0.224299	18123
C883	GO:BP	GO:0006023	aminoglycan biosynthetic process	"The chemical reactions and pathways resulting in the formation of aminoglycans, any polymer containing amino groups that consists of more than about 10 monosaccharide residues joined to each other by glycosidic linkages." [GOC:ai, ISBN:0198506732]	114	32	24	3.24e-45	['GPC5', 'CSPG5', 'CSPG4', 'CHST14', 'NDST2', 'SDC1', 'SDC3', 'CHST9', 'GPC2', 'NDST1', 'NCAN', 'HS3ST3B1', 'HS3ST1', 'CHST1', 'HS3ST2', 'NDST4', 'CHST3', 'HS3ST3A1', 'CHST7', 'GPC1', 'NDST3', 'CHST13', 'GPC6', 'HS3ST6']	0.75	0.210526	18123
C883	GO:BP	GO:0030203	glycosaminoglycan metabolic process	"The chemical reactions and pathways involving glycosaminoglycans, any one of a group of polysaccharides that contain amino sugars. Formerly known as mucopolysaccharides, they include hyaluronic acid and chondroitin, which provide lubrication in joints and form part of the matrix of cartilage. The three-dimensional structure of these molecules enables them to trap water, which forms a gel and giv…	159	32	24	1.36e-41	['GPC5', 'CSPG5', 'CSPG4', 'CHST14', 'NDST2', 'SDC1', 'SDC3', 'CHST9', 'GPC2', 'NDST1', 'NCAN', 'HS3ST3B1', 'HS3ST1', 'CHST1', 'HS3ST2', 'NDST4', 'CHST3', 'HS3ST3A1', 'CHST7', 'GPC1', 'NDST3', 'CHST13', 'GPC6', 'HS3ST6']	0.75	0.150943	18123
C883	GO:BP	GO:0006022	aminoglycan metabolic process	"The chemical reactions and pathways involving aminoglycans, any polymer containing amino groups that consists of more than about 10 monosaccharide residues joined to each other by glycosidic linkages." [GOC:ai, ISBN:0198506732]	173	32	24	8.96e-41	['GPC5', 'CSPG5', 'CSPG4', 'CHST14', 'NDST2', 'SDC1', 'SDC3', 'CHST9', 'GPC2', 'NDST1', 'NCAN', 'HS3ST3B1', 'HS3ST1', 'CHST1', 'HS3ST2', 'NDST4', 'CHST3', 'HS3ST3A1', 'CHST7', 'GPC1', 'NDST3', 'CHST13', 'GPC6', 'HS3ST6']	0.75	0.138728	18123
C883	GO:BP	GO:1901137	carbohydrate derivative biosynthetic process	"The chemical reactions and pathways resulting in the formation of carbohydrate derivative." [GOC:TermGenie]	686	32	29	1.41e-36	['GPC5', 'CSPG5', 'CSPG4', 'CHST14', 'NDST2', 'HS6ST3', 'SDC1', 'CHST10', 'SDC3', 'CHST9', 'GPC2', 'NDST1', 'NCAN', 'GAL3ST4', 'CHST8', 'HS3ST3B1', 'HS3ST1', 'CHST1', 'HS3ST2', 'NDST4', 'CHST3', 'PAPSS1', 'HS3ST3A1', 'CHST7', 'GPC1', 'NDST3', 'CHST13', 'GPC6', 'HS3ST6']	0.90625	0.0422741	18123
C883	GO:BP	GO:0006029	proteoglycan metabolic process	"The chemical reactions and pathways involving proteoglycans, any glycoprotein in which the carbohydrate units are glycosaminoglycans." [GOC:mah, ISBN:0198506732]	90	32	19	6.01e-35	['CSPG5', 'CSPG4', 'CHST14', 'NDST2', 'HS6ST3', 'CHST10', 'CHST9', 'NDST1', 'NCAN', 'GAL3ST4', 'CHST8', 'HS3ST3B1', 'HS3ST4', 'NDST4', 'CHST3', 'CHST7', 'GPC1', 'NDST3', 'CHST13']	0.59375	0.211111	18123
C883	GO:BP	GO:0030166	proteoglycan biosynthetic process	"The chemical reactions and pathways resulting in the formation of proteoglycans, any glycoprotein in which the carbohydrate units are glycosaminoglycans." [GOC:mah, ISBN:0198506732]	64	32	17	7.98e-33	['CSPG5', 'CSPG4', 'CHST14', 'NDST2', 'HS6ST3', 'CHST10', 'CHST9', 'NDST1', 'NCAN', 'GAL3ST4', 'CHST8', 'HS3ST3B1', 'NDST4', 'CHST3', 'CHST7', 'NDST3', 'CHST13']	0.53125	0.265625	18123
C883	GO:BP	GO:0006790	sulfur compound metabolic process	"The chemical reactions and pathways involving the nonmetallic element sulfur or compounds that contain sulfur, such as the amino acids methionine and cysteine or the tripeptide glutathione." [GOC:ai]	388	32	19	1.93e-22	['CSPG5', 'CSPG4', 'CHST14', 'NDST2', 'CHST9', 'NDST1', 'NCAN', 'GAL3ST4', 'CHST8', 'HS3ST3B1', 'CHST1', 'SULT1A4', 'NDST4', 'CHST3', 'PAPSS1', 'CHST7', 'SULT1A2', 'NDST3', 'CHST13']	0.59375	0.0489691	18123
C883	GO:BP	GO:0009100	glycoprotein metabolic process	"The chemical reactions and pathways involving glycoproteins, any protein that contains covalently bound glycose (i.e. monosaccharide) residues; the glycose occurs most commonly as oligosaccharide or fairly small polysaccharide but occasionally as monosaccharide." [GOC:go_curators, ISBN:0198506732]	428	32	19	1.15e-21	['CSPG5', 'CSPG4', 'CHST14', 'NDST2', 'HS6ST3', 'CHST10', 'CHST9', 'NDST1', 'NCAN', 'GAL3ST4', 'CHST8', 'HS3ST3B1', 'HS3ST4', 'NDST4', 'CHST3', 'CHST7', 'GPC1', 'NDST3', 'CHST13']	0.59375	0.0443925	18123
C883	GO:BP	GO:0009101	glycoprotein biosynthetic process	"The chemical reactions and pathways resulting in the formation of glycoproteins, any protein that contains covalently bound glycose (i.e. monosaccharide) residues; the glycose occurs most commonly as oligosaccharide or fairly small polysaccharide but occasionally as monosaccharide." [GOC:go_curators, ISBN:0198506732]	347	32	17	8.92e-20	['CSPG5', 'CSPG4', 'CHST14', 'NDST2', 'HS6ST3', 'CHST10', 'CHST9', 'NDST1', 'NCAN', 'GAL3ST4', 'CHST8', 'HS3ST3B1', 'NDST4', 'CHST3', 'CHST7', 'NDST3', 'CHST13']	0.53125	0.0489914	18123
C883	GO:BP	GO:1903510	mucopolysaccharide metabolic process	"The chemical reactions and pathways involving mucopolysaccharide." [GO_REF:0000068, GOC:dph, GOC:TermGenie, PMID:4236091]	116	32	13	2.12e-19	['CSPG5', 'CSPG4', 'CHST14', 'NDST2', 'CHST9', 'NDST1', 'NCAN', 'CHST1', 'NDST4', 'CHST3', 'CHST7', 'NDST3', 'CHST13']	0.40625	0.112069	18123
C883	GO:BP	GO:0044272	sulfur compound biosynthetic process	"The chemical reactions and pathways resulting in the formation of compounds that contain sulfur, such as the amino acids methionine and cysteine or the tripeptide glutathione." [GOC:jl]	195	32	14	2.87e-18	['CSPG5', 'CSPG4', 'CHST14', 'NDST2', 'CHST9', 'NDST1', 'NCAN', 'CHST1', 'NDST4', 'CHST3', 'PAPSS1', 'CHST7', 'NDST3', 'CHST13']	0.4375	0.0717949	18123
C883	GO:BP	GO:0006027	glycosaminoglycan catabolic process	"The chemical reactions and pathways resulting in the breakdown of glycosaminoglycans, any one of a group of polysaccharides that contain amino sugars." [ISBN:0192800981]	61	32	9	2.87e-14	['GPC5', 'CSPG5', 'CSPG4', 'SDC1', 'SDC3', 'GPC2', 'NCAN', 'GPC1', 'GPC6']	0.28125	0.147541	18123
C883	GO:BP	GO:0006026	aminoglycan catabolic process	"The chemical reactions and pathways resulting in the breakdown of aminoglycans, any polymer containing amino groups that consists of more than about 10 monosaccharide residues joined to each other by glycosidic linkages." [GOC:ai, ISBN:0198506732]	67	32	9	6.61e-14	['GPC5', 'CSPG5', 'CSPG4', 'SDC1', 'SDC3', 'GPC2', 'NCAN', 'GPC1', 'GPC6']	0.28125	0.134328	18123
C883	GO:BP	GO:0005975	carbohydrate metabolic process	"The chemical reactions and pathways involving carbohydrates, any of a group of organic compounds based of the general formula Cx(H2O)y. Includes the formation of carbohydrate derivatives by the addition of a carbohydrate residue to another molecule." [GOC:mah, ISBN:0198506732]	642	32	13	4.93e-10	['CHST14', 'NDST2', 'CHST10', 'CHST9', 'NDST1', 'GAL3ST4', 'CHST8', 'CHST1', 'NDST4', 'CHST3', 'CHST7', 'NDST3', 'CHST13']	0.40625	0.0202492	18123
C883	GO:BP	GO:1901136	carbohydrate derivative catabolic process	"The chemical reactions and pathways resulting in the breakdown of carbohydrate derivative." [GOC:TermGenie]	198	32	9	8.66e-10	['GPC5', 'CSPG5', 'CSPG4', 'SDC1', 'SDC3', 'GPC2', 'NCAN', 'GPC1', 'GPC6']	0.28125	0.0454546	18123
C883	GO:BP	GO:0016051	carbohydrate biosynthetic process	"The chemical reactions and pathways resulting in the formation of carbohydrates, any of a group of organic compounds based of the general formula Cx(H2O)y." [ISBN:0198506732]	224	32	9	2.52e-09	['CHST14', 'NDST2', 'CHST10', 'CHST9', 'NDST1', 'CHST8', 'NDST4', 'NDST3', 'CHST13']	0.28125	0.0401786	18123
C883	GO:BP	GO:0001523	retinoid metabolic process	"The chemical reactions and pathways involving retinoids, any member of a class of isoprenoids that contain or are derived from four prenyl groups linked head-to-tail. Retinoids include retinol and retinal and structurally similar natural derivatives or synthetic compounds, but need not have vitamin A activity." [ISBN:0198506732]	107	32	6	4.5e-07	['GPC5', 'SDC1', 'SDC3', 'GPC2', 'GPC1', 'GPC6']	0.1875	0.0560748	18123
C883	GO:BP	GO:0016101	diterpenoid metabolic process	"The chemical reactions and pathways involving diterpenoid compounds, terpenoids with four isoprene units." [ISBN:0198547684]	113	32	6	6.08e-07	['GPC5', 'SDC1', 'SDC3', 'GPC2', 'GPC1', 'GPC6']	0.1875	0.0530974	18123
C883	GO:BP	GO:0005976	polysaccharide metabolic process	"The chemical reactions and pathways involving a polysaccharide, a polymer of many (typically more than 10) monosaccharide residues linked glycosidically." [ISBN:0198547684]	118	32	6	7.68e-07	['NDST2', 'NDST1', 'CHST1', 'NDST4', 'CHST7', 'NDST3']	0.1875	0.0508475	18123
C883	GO:BP	GO:0006721	terpenoid metabolic process	"The chemical reactions and pathways involving terpenoids, any member of a class of compounds characterized by an isoprenoid chemical structure and including derivatives with various functional groups." [ISBN:0198506732]	123	32	6	9.61e-07	['GPC5', 'SDC1', 'SDC3', 'GPC2', 'GPC1', 'GPC6']	0.1875	0.0487805	18123
C883	GO:BP	GO:0006720	isoprenoid metabolic process	"The chemical reactions and pathways involving isoprenoid compounds, isoprene (2-methylbuta-1,3-diene) or compounds containing or derived from linked isoprene (3-methyl-2-butenylene) residues." [ISBN:0198547684]	144	32	6	2.34e-06	['GPC5', 'SDC1', 'SDC3', 'GPC2', 'GPC1', 'GPC6']	0.1875	0.0416667	18123
C879	GO:BP	GO:0071277	cellular response to calcium ion	"Any process that results in a change in state or activity of a cell (in terms of movement, secretion, enzyme production, gene expression, etc.) as a result of a calcium ion stimulus." [GOC:mah]	86	158	14	2.88e-11	['SYT6', 'SYT2', 'SYT1', 'WNK1', 'SYT12', 'SYT17', 'CPNE6', 'SYT7', 'NRXN1', 'SYT4', 'SYT9', 'RASAL1', 'NLGN1', 'RASA4']	0.0886076	0.162791	18123
C879	GO:BP	GO:0017156	calcium-ion regulated exocytosis	"The release of intracellular molecules (e.g. hormones, matrix proteins) contained within a membrane-bounded vesicle by fusion of the vesicle with the plasma membrane of a cell, induced by a rise in cytosolic calcium-ion levels." [GOC:go_curators]	66	158	13	2.88e-11	['SYT6', 'SYT2', 'SYT1', 'SYT12', 'DOC2A', 'GNAI2', 'SYT17', 'UNC13B', 'SYT7', 'SYT4', 'SYT9', 'RIMS2', 'CADPS']	0.0822785	0.19697	18123
C879	GO:BP	GO:0098916	anterograde trans-synaptic signaling	"Cell-cell signaling from pre to post-synapse, across the synaptic cleft." [GOC:dos]	713	158	30	3.98e-10	['SYT6', 'SYT2', 'SYT1', 'SYT12', 'RASGRF1', 'CLSTN2', 'DOC2A', 'GNAI2', 'RAPSN', 'UNC13B', 'GRIA3', 'CPNE6', 'SYT7', 'RIT2', 'RIMS4', 'NRXN1', 'SYT4', 'SYT9', 'NOVA1', 'RPH3A', 'PACSIN2', 'NLGN1', 'RIMS2', 'ELAVL4', 'CACNB1', 'PTPRD', 'COLQ', 'CADPS', 'BDNF', 'ASIC2']	0.189873	0.0420757	18123
C879	GO:BP	GO:0007268	chemical synaptic transmission	"The vesicular release of classical neurotransmitter molecules from a presynapse, across a chemical synapse, the subsequent activation of neurotransmitter receptors at the postsynapse of a target cell (neuron, muscle, or secretory cell) and the effects of this activation on the postsynaptic membrane potential and ionic composition of the postsynaptic cytosol. This process encompasses both spontan…	713	158	30	3.98e-10	['SYT6', 'SYT2', 'SYT1', 'SYT12', 'RASGRF1', 'CLSTN2', 'DOC2A', 'GNAI2', 'RAPSN', 'UNC13B', 'GRIA3', 'CPNE6', 'SYT7', 'RIT2', 'RIMS4', 'NRXN1', 'SYT4', 'SYT9', 'NOVA1', 'RPH3A', 'PACSIN2', 'NLGN1', 'RIMS2', 'ELAVL4', 'CACNB1', 'PTPRD', 'COLQ', 'CADPS', 'BDNF', 'ASIC2']	0.189873	0.0420757	18123
C879	GO:BP	GO:0099537	trans-synaptic signaling	"Cell-cell signaling in either direction across the synaptic cleft." [GOC:dos]	721	158	30	4.23e-10	['SYT6', 'SYT2', 'SYT1', 'SYT12', 'RASGRF1', 'CLSTN2', 'DOC2A', 'GNAI2', 'RAPSN', 'UNC13B', 'GRIA3', 'CPNE6', 'SYT7', 'RIT2', 'RIMS4', 'NRXN1', 'SYT4', 'SYT9', 'NOVA1', 'RPH3A', 'PACSIN2', 'NLGN1', 'RIMS2', 'ELAVL4', 'CACNB1', 'PTPRD', 'COLQ', 'CADPS', 'BDNF', 'ASIC2']	0.189873	0.0416089	18123
C879	GO:BP	GO:0099536	synaptic signaling	"Cell-cell signaling to, from or within a synapse." [GOC:dos]	747	158	30	7.44e-10	['SYT6', 'SYT2', 'SYT1', 'SYT12', 'RASGRF1', 'CLSTN2', 'DOC2A', 'GNAI2', 'RAPSN', 'UNC13B', 'GRIA3', 'CPNE6', 'SYT7', 'RIT2', 'RIMS4', 'NRXN1', 'SYT4', 'SYT9', 'NOVA1', 'RPH3A', 'PACSIN2', 'NLGN1', 'RIMS2', 'ELAVL4', 'CACNB1', 'PTPRD', 'COLQ', 'CADPS', 'BDNF', 'ASIC2']	0.189873	0.0401606	18123
C879	GO:BP	GO:0017157	regulation of exocytosis	"Any process that modulates the frequency, rate or extent of exocytosis." [GOC:go_curators]	208	158	17	1.19e-09	['SYT6', 'SYT2', 'SYT1', 'SYT12', 'DOC2A', 'GNAI2', 'SYT17', 'SYT7', 'RIMS4', 'SYT4', 'SYT9', 'NLGN1', 'SYTL4', 'RIMS2', 'UNC13D', 'CADPS', 'RAB27B']	0.107595	0.0817308	18123
C879	GO:BP	GO:0099643	signal release from synapse	"Any signal release from a synapse." [GOC:dos]	154	158	15	1.37e-09	['SYT6', 'SYT2', 'SYT1', 'SYT12', 'DOC2A', 'UNC13B', 'SYT7', 'RIMS4', 'NRXN1', 'SYT4', 'SYT9', 'RPH3A', 'NLGN1', 'RIMS2', 'CADPS']	0.0949367	0.0974026	18123
C879	GO:BP	GO:0007269	neurotransmitter secretion	"The regulated release of neurotransmitter from the presynapse into the synaptic cleft via calcium-regulated exocytosis during synaptic transmission." [GOC:dph]	154	158	15	1.37e-09	['SYT6', 'SYT2', 'SYT1', 'SYT12', 'DOC2A', 'UNC13B', 'SYT7', 'RIMS4', 'NRXN1', 'SYT4', 'SYT9', 'RPH3A', 'NLGN1', 'RIMS2', 'CADPS']	0.0949367	0.0974026	18123
C879	GO:BP	GO:0051592	response to calcium ion	"Any process that results in a change in state or activity of a cell or an organism (in terms of movement, secretion, enzyme production, gene expression, etc.) as a result of a calcium ion stimulus." [GOC:ai]	152	158	15	1.37e-09	['SYT6', 'SYT2', 'SYT1', 'WNK1', 'SYT12', 'SYT17', 'CASQ2', 'CPNE6', 'SYT7', 'NRXN1', 'SYT4', 'SYT9', 'RASAL1', 'NLGN1', 'RASA4']	0.0949367	0.0986842	18123
C879	GO:BP	GO:0043269	regulation of ion transport	"Any process that modulates the frequency, rate or extent of the directed movement of charged atoms or small charged molecules into, out of or within a cell, or between cells, by means of some agent such as a transporter or pore." [GOC:jl]	728	158	28	6.86e-09	['SYT6', 'SYT2', 'SYT1', 'WNK1', 'SYT12', 'RASGRF1', 'DMD', 'GNAI2', 'SYT17', 'CASQ2', 'CACNA1C', 'GRIA3', 'CACNA1D', 'BEST3', 'SYT7', 'CLCN2', 'NRXN1', 'SYT4', 'SYT9', 'THY1', 'SCN4A', 'NLGN1', 'CACNB1', 'WNK4', 'NKAIN2', 'AKAP6', 'ASIC2', 'GNAO1']	0.177215	0.0384615	18123
C879	GO:BP	GO:1903305	regulation of regulated secretory pathway	"Any process that modulates the frequency, rate or extent of regulated secretory pathway." [GO_REF:0000058, GOC:pad, GOC:PARL, GOC:TermGenie, PMID:12526776]	145	158	14	6.86e-09	['SYT6', 'SYT2', 'SYT1', 'SYT12', 'DOC2A', 'GNAI2', 'SYT17', 'SYT7', 'RIMS4', 'SYT4', 'SYT9', 'NLGN1', 'RIMS2', 'UNC13D']	0.0886076	0.0965517	18123
C879	GO:BP	GO:0099003	vesicle-mediated transport in synapse	"Any vesicle-mediated transport that occurs in a synapse." [GOC:dos]	211	158	16	9.43e-09	['SYT6', 'SYT2', 'SYT1', 'SYT12', 'DOC2A', 'CALY', 'UNC13B', 'SYT7', 'RIMS4', 'NRXN1', 'SYT9', 'FCHO2', 'NLGN1', 'RIMS2', 'CADPS', 'RAB27B']	0.101266	0.0758294	18123
C879	GO:BP	GO:0060627	regulation of vesicle-mediated transport	"Any process that modulates the rate, frequency, or extent of vesicle-mediated transport, the directed movement of substances, either within a vesicle or in the vesicle membrane, into, out of or within a cell." [GOC:dph, GOC:tb]	544	158	24	1.09e-08	['SYT6', 'SYT2', 'SYT1', 'SYT12', 'DOC2A', 'GNAI2', 'SYT17', 'CALY', 'TUB', 'TULP1', 'SYT7', 'RIT2', 'RIMS4', 'NRXN1', 'SYT4', 'SYT9', 'PACSIN2', 'NLGN1', 'SYTL4', 'RIMS2', 'UNC13D', 'CADPS', 'RAB27B', 'C2CD5']	0.151899	0.0441177	18123
C879	GO:BP	GO:0001505	regulation of neurotransmitter levels	"Any process that modulates levels of neurotransmitter." [GOC:jl]	221	158	16	1.65e-08	['SYT6', 'SYT2', 'SYT1', 'SYT12', 'DOC2A', 'UNC13B', 'SYT7', 'RIMS4', 'NRXN1', 'SYT4', 'SYT9', 'RPH3A', 'NLGN1', 'RIMS2', 'COLQ', 'CADPS']	0.101266	0.0723982	18123
C879	GO:BP	GO:0099504	synaptic vesicle cycle	"A biological process in which synaptic vesicles are loaded with neurotransmitters, move to the active zone, exocytose and are then recycled via endocytosis, ultimately leading to reloading with neurotransmitters." [GOC:aruk, GOC:bc, PMID:15217342]	190	158	15	1.72e-08	['SYT6', 'SYT2', 'SYT1', 'SYT12', 'DOC2A', 'UNC13B', 'SYT7', 'RIMS4', 'NRXN1', 'SYT9', 'FCHO2', 'NLGN1', 'RIMS2', 'CADPS', 'RAB27B']	0.0949367	0.0789474	18123
C879	GO:BP	GO:0006836	neurotransmitter transport	"The directed movement of a neurotransmitter into, out of or within a cell, or between cells, by means of some agent such as a transporter or pore. Neurotransmitters are any chemical substance that is capable of transmitting (or inhibiting the transmission of) a nerve impulse from a neuron to another cell." [GOC:ai]	223	158	16	1.72e-08	['SYT6', 'SYT2', 'SYT1', 'SYT12', 'SLC6A7', 'DOC2A', 'UNC13B', 'SYT7', 'RIMS4', 'NRXN1', 'SYT4', 'SYT9', 'RPH3A', 'NLGN1', 'RIMS2', 'CADPS']	0.101266	0.0717489	18123
C879	GO:BP	GO:0016079	synaptic vesicle exocytosis	"Fusion of intracellular membrane-bounded vesicles with the pre-synaptic membrane of the neuronal cell resulting in release of neurotransmitter into the synaptic cleft." [GOC:jid, GOC:lmg]	111	158	12	3.33e-08	['SYT6', 'SYT2', 'SYT1', 'SYT12', 'DOC2A', 'UNC13B', 'SYT7', 'RIMS4', 'SYT9', 'NLGN1', 'RIMS2', 'CADPS']	0.0759494	0.108108	18123
C879	GO:BP	GO:0071248	cellular response to metal ion	"Any process that results in a change in state or activity of a cell (in terms of movement, secretion, enzyme production, gene expression, etc.) as a result of a metal ion stimulus." [GOC:mah]	198	158	14	2.25e-07	['SYT6', 'SYT2', 'SYT1', 'WNK1', 'SYT12', 'SYT17', 'CPNE6', 'SYT7', 'NRXN1', 'SYT4', 'SYT9', 'RASAL1', 'NLGN1', 'RASA4']	0.0886076	0.0707071	18123
C879	GO:BP	GO:0051046	regulation of secretion	"Any process that modulates the frequency, rate or extent of the controlled release of a substance from a cell or a tissue." [GOC:ai]	650	158	23	9.46e-07	['SYT6', 'SYT2', 'SYT1', 'WNK1', 'SYT12', 'POMC', 'DOC2A', 'GNAI2', 'SYT17', 'CACNA1C', 'UNC13B', 'CACNA1D', 'SYT7', 'RIMS4', 'SYT4', 'SYT9', 'NLGN1', 'SYTL4', 'RIMS2', 'UNC13D', 'CADPS', 'WNK4', 'RAB27B']	0.14557	0.0353846	18123
C879	GO:BP	GO:0015872	dopamine transport	"The directed movement of dopamine into, out of or within a cell, or between cells, by means of some agent such as a transporter or pore. Dopamine is a catecholamine neurotransmitter and a metabolic precursor of noradrenaline and adrenaline." [GOC:ai]	50	158	8	9.46e-07	['SYT6', 'SYT2', 'SYT1', 'SYT12', 'SYT17', 'SYT7', 'SYT4', 'SYT9']	0.0506329	0.16	18123
C879	GO:BP	GO:0023061	signal release	"The process in which a signal is secreted or discharged into the extracellular medium from a cellular source." [GOC:mtg_signal]	490	158	20	9.46e-07	['SYT6', 'SYT2', 'SYT1', 'SYT12', 'POMC', 'DOC2A', 'SYT17', 'CACNA1C', 'UNC13B', 'CACNA1D', 'SYT7', 'RIMS4', 'NRXN1', 'SYT4', 'SYT9', 'RPH3A', 'NLGN1', 'SYTL4', 'RIMS2', 'CADPS']	0.126582	0.0408163	18123
C879	GO:BP	GO:0071241	cellular response to inorganic substance	"Any process that results in a change in state or activity of a cell (in terms of movement, secretion, enzyme production, gene expression, etc.) as a result of an inorganic substance stimulus." [GOC:mah]	226	158	14	9.63e-07	['SYT6', 'SYT2', 'SYT1', 'WNK1', 'SYT12', 'SYT17', 'CPNE6', 'SYT7', 'NRXN1', 'SYT4', 'SYT9', 'RASAL1', 'NLGN1', 'RASA4']	0.0886076	0.0619469	18123
C879	GO:BP	GO:0050433	regulation of catecholamine secretion	"Any process that modulates the frequency, rate or extent of the regulated release of catecholamines." [GOC:ai]	56	158	8	2.06e-06	['SYT6', 'SYT2', 'SYT1', 'SYT12', 'SYT17', 'SYT7', 'SYT4', 'SYT9']	0.0506329	0.142857	18123
C879	GO:BP	GO:0050432	catecholamine secretion	"The regulated release of catecholamines by a cell. The catecholamines are a group of physiologically important biogenic amines that possess a catechol (3,4-dihydroxyphenyl) nucleus and are derivatives of 3,4-dihydroxyphenylethylamine." [GOC:ai, GOC:ef]	58	158	8	2.67e-06	['SYT6', 'SYT2', 'SYT1', 'SYT12', 'SYT17', 'SYT7', 'SYT4', 'SYT9']	0.0506329	0.137931	18123
C879	GO:BP	GO:1903530	regulation of secretion by cell	"Any process that modulates the frequency, rate or extent of secretion by cell." [GO_REF:0000058, GOC:pm, GOC:TermGenie, PMID:12130530]	591	158	21	3.33e-06	['SYT6', 'SYT2', 'SYT1', 'SYT12', 'POMC', 'DOC2A', 'GNAI2', 'SYT17', 'CACNA1C', 'UNC13B', 'CACNA1D', 'SYT7', 'RIMS4', 'SYT4', 'SYT9', 'NLGN1', 'SYTL4', 'RIMS2', 'UNC13D', 'CADPS', 'RAB27B']	0.132911	0.035533	18123
C879	GO:BP	GO:0045921	positive regulation of exocytosis	"Any process that activates or increases the frequency, rate or extent of exocytosis." [GOC:go_curators]	88	158	9	4.67e-06	['SYT1', 'SYT7', 'SYT4', 'SYT9', 'NLGN1', 'SYTL4', 'UNC13D', 'CADPS', 'RAB27B']	0.056962	0.102273	18123
C879	GO:BP	GO:0048858	cell projection morphogenesis	"The process in which the anatomical structures of a cell projection are generated and organized." [GO_REF:0000021]	688	158	22	8.48e-06	['NRCAM', 'SYT2', 'SYT1', 'DMD', 'SYT17', 'SLIT3', 'CPNE6', 'NRXN1', 'SYT4', 'THY1', 'RASAL1', 'PACSIN2', 'NLGN1', 'FEZ2', 'RIMS2', 'ELAVL4', 'LMTK2', 'PTPRD', 'SPTBN5', 'SLITRK6', 'BDNF', 'NUMBL']	0.139241	0.0319767	18123
C879	GO:BP	GO:0032990	cell part morphogenesis	"The process in which the anatomical structures of a cell part are generated and organized." [GOC:mah]	705	158	22	1.23e-05	['NRCAM', 'SYT2', 'SYT1', 'DMD', 'SYT17', 'SLIT3', 'CPNE6', 'NRXN1', 'SYT4', 'THY1', 'RASAL1', 'PACSIN2', 'NLGN1', 'FEZ2', 'RIMS2', 'ELAVL4', 'LMTK2', 'PTPRD', 'SPTBN5', 'SLITRK6', 'BDNF', 'NUMBL']	0.139241	0.0312057	18123
C879	GO:BP	GO:0051937	catecholamine transport	"The directed movement of catecholamines, a group of physiologically important biogenic amines that possess a catechol (3,4-dihydroxyphenyl) nucleus and are derivatives of 3,4-dihydroxyphenylethylamine." [GOC:ai, ISBN:0198506732]	73	158	8	1.32e-05	['SYT6', 'SYT2', 'SYT1', 'SYT12', 'SYT17', 'SYT7', 'SYT4', 'SYT9']	0.0506329	0.109589	18123
C879	GO:BP	GO:0048812	neuron projection morphogenesis	"The process in which the anatomical structures of a neuron projection are generated and organized. A neuron projection is any process extending from a neural cell, such as axons or dendrites." [GOC:mah]	670	158	21	2.09e-05	['NRCAM', 'SYT2', 'SYT1', 'DMD', 'SYT17', 'SLIT3', 'CPNE6', 'NRXN1', 'SYT4', 'THY1', 'RASAL1', 'NLGN1', 'FEZ2', 'RIMS2', 'ELAVL4', 'LMTK2', 'PTPRD', 'SPTBN5', 'SLITRK6', 'BDNF', 'NUMBL']	0.132911	0.0313433	18123
C879	GO:BP	GO:0032989	cellular component morphogenesis	"The process in which cellular structures, including whole cells or cell parts, are generated and organized." [GOC:dph, GOC:mah, GOC:tb]	797	158	23	2.33e-05	['NRCAM', 'SYT2', 'SYT1', 'DMD', 'SYT17', 'SLIT3', 'CPNE6', 'NRXN1', 'SYT4', 'THY1', 'RASAL1', 'PACSIN2', 'NLGN1', 'FEZ2', 'MYOZ2', 'RIMS2', 'ELAVL4', 'LMTK2', 'PTPRD', 'SPTBN5', 'SLITRK6', 'BDNF', 'NUMBL']	0.14557	0.0288582	18123
C879	GO:BP	GO:0120039	plasma membrane bounded cell projection morphogenesis	"The process in which the anatomical structures of a plasma membrane bounded cell projection are generated and organized." [GOC:krc]	684	158	21	2.82e-05	['NRCAM', 'SYT2', 'SYT1', 'DMD', 'SYT17', 'SLIT3', 'CPNE6', 'NRXN1', 'SYT4', 'THY1', 'RASAL1', 'NLGN1', 'FEZ2', 'RIMS2', 'ELAVL4', 'LMTK2', 'PTPRD', 'SPTBN5', 'SLITRK6', 'BDNF', 'NUMBL']	0.132911	0.0307017	18123
C879	GO:BP	GO:0015844	monoamine transport	"The directed movement of monoamines, organic compounds that contain one amino group that is connected to an aromatic ring by an ethylene group (-CH2-CH2-), into, out of or within a cell, or between cells, by means of some agent such as a transporter or pore." [GOC:mah]	83	158	8	3.25e-05	['SYT6', 'SYT2', 'SYT1', 'SYT12', 'SYT17', 'SYT7', 'SYT4', 'SYT9']	0.0506329	0.0963855	18123
C879	GO:BP	GO:0051965	positive regulation of synapse assembly	"Any process that activates, maintains or increases the frequency, rate or extent of synapse assembly, the aggregation, arrangement and bonding together of a set of components to form a synapse." [GOC:ai, GOC:pr]	60	158	7	4.34e-05	['CLSTN2', 'NRXN1', 'NLGN1', 'PTPRD', 'SLITRK6', 'BDNF', 'ASIC2']	0.0443038	0.116667	18123
C879	GO:BP	GO:0010038	response to metal ion	"Any process that results in a change in state or activity of a cell or an organism (in terms of movement, secretion, enzyme production, gene expression, etc.) as a result of a metal ion stimulus." [GOC:sm]	377	158	15	5.38e-05	['SYT6', 'SYT2', 'SYT1', 'WNK1', 'SYT12', 'SYT17', 'CASQ2', 'CPNE6', 'SYT7', 'NRXN1', 'SYT4', 'SYT9', 'RASAL1', 'NLGN1', 'RASA4']	0.0949367	0.0397878	18123
C879	GO:BP	GO:0050804	modulation of chemical synaptic transmission	"Any process that modulates the frequency or amplitude of synaptic transmission, the process of communication from a neuron to a target (neuron, muscle, or secretory cell) across a synapse. Amplitude, in this case, refers to the change in postsynaptic membrane potential due to a single instance of synaptic transmission." [GOC:ai]	434	158	16	6.21e-05	['SYT1', 'SYT12', 'RASGRF1', 'CLSTN2', 'GNAI2', 'RAPSN', 'SYT7', 'RIMS4', 'NRXN1', 'SYT4', 'PACSIN2', 'NLGN1', 'RIMS2', 'ELAVL4', 'PTPRD', 'BDNF']	0.101266	0.0368664	18123
C879	GO:BP	GO:0099177	regulation of trans-synaptic signaling	"Any process that modulates the frequency, rate or extent of trans-synaptic signaling." [GOC:dos]	435	158	16	6.29e-05	['SYT1', 'SYT12', 'RASGRF1', 'CLSTN2', 'GNAI2', 'RAPSN', 'SYT7', 'RIMS4', 'NRXN1', 'SYT4', 'PACSIN2', 'NLGN1', 'RIMS2', 'ELAVL4', 'PTPRD', 'BDNF']	0.101266	0.0367816	18123
C879	GO:BP	GO:0051952	regulation of amine transport	"Any process that modulates the frequency, rate or extent of the directed movement of amines into, out of or within a cell, or between cells, by means of some agent such as a transporter or pore." [GOC:ai]	92	158	8	6.44e-05	['SYT6', 'SYT2', 'SYT1', 'SYT12', 'SYT17', 'SYT7', 'SYT4', 'SYT9']	0.0506329	0.0869565	18123
C907	GO:BP	GO:0003012	muscle system process	"A organ system process carried out at the level of a muscle. Muscle tissue is composed of contractile cells or fibers." [GOC:mtg_cardio]	471	9	6	1.53e-05	['DMD', 'CASQ2', 'MYH2', 'MYH4', 'MYOZ2', 'AKAP6']	0.666667	0.0127388	18123
C907	GO:BP	GO:0014706	striated muscle tissue development	"The process whose specific outcome is the progression of a striated muscle over time, from its formation to the mature structure. Striated muscle contain fibers that are divided by transverse bands into striations, and cardiac and skeletal muscle are types of striated muscle. Skeletal muscle myoblasts fuse to form myotubes and eventually multinucleated muscle fibers. The fusion of cardiac cells …	390	9	5	4.53e-05	['MYF5', 'DMD', 'VGLL2', 'MYOZ2', 'AKAP6']	0.555556	0.0128205	18123
C907	GO:BP	GO:0007519	skeletal muscle tissue development	"The developmental sequence of events leading to the formation of adult skeletal muscle tissue. The main events are: the fusion of myoblasts to form myotubes that increase in size by further fusion to them of myoblasts, the formation of myofibrils within their cytoplasm and the establishment of functional neuromuscular junctions with motor neurons. At this stage they can be regarded as mature mus…	160	9	4	4.53e-05	['MYF5', 'DMD', 'VGLL2', 'MYOZ2']	0.444444	0.025	18123
C907	GO:BP	GO:0061061	muscle structure development	"The progression of a muscle structure over time, from its formation to its mature state. Muscle structures are contractile cells, tissues or organs that are found in multicellular organisms." [GOC:dph]	646	9	6	4.53e-05	['MYF5', 'DMD', 'VGLL2', 'PDLIM3', 'MYOZ2', 'AKAP6']	0.666667	0.00928793	18123
C907	GO:BP	GO:0060537	muscle tissue development	"The progression of muscle tissue over time, from its initial formation to its mature state. Muscle tissue is a contractile tissue made up of actin and myosin fibers." [GOC:dph]	409	9	5	4.53e-05	['MYF5', 'DMD', 'VGLL2', 'MYOZ2', 'AKAP6']	0.555556	0.0122249	18123
C907	GO:BP	GO:0060538	skeletal muscle organ development	"The progression of a skeletal muscle organ over time from its initial formation to its mature state. A skeletal muscle organ includes the skeletal muscle tissue and its associated connective tissue." [GOC:dph]	171	9	4	4.8e-05	['MYF5', 'DMD', 'VGLL2', 'MYOZ2']	0.444444	0.0233918	18123
C907	GO:BP	GO:0055001	muscle cell development	"The process whose specific outcome is the progression of a muscle cell over time, from its formation to the mature structure. Muscle cell development does not include the steps involved in committing an unspecified cell to the muscle cell fate." [CL:0000187, GOC:devbiol]	175	9	4	4.8e-05	['MYF5', 'DMD', 'MYOZ2', 'AKAP6']	0.444444	0.0228571	18123
C907	GO:BP	GO:0019722	calcium-mediated signaling	"Any intracellular signal transduction in which the signal is passed on within the cell via calcium ions." [GOC:signaling]	206	9	4	8.47e-05	['DMD', 'CASQ2', 'MYOZ2', 'AKAP6']	0.444444	0.0194175	18123
C884	GO:BP	GO:0017157	regulation of exocytosis	"Any process that modulates the frequency, rate or extent of exocytosis." [GOC:go_curators]	208	30	13	1.35e-15	['SYT6', 'SYT2', 'SYT1', 'SYT9', 'UNC13D', 'SYT12', 'DOC2A', 'SYT7', 'SYT17', 'RAB27B', 'RIMS4', 'SYTL4', 'SYT4']	0.433333	0.0625	18123
C884	GO:BP	GO:0017156	calcium-ion regulated exocytosis	"The release of intracellular molecules (e.g. hormones, matrix proteins) contained within a membrane-bounded vesicle by fusion of the vesicle with the plasma membrane of a cell, induced by a rise in cytosolic calcium-ion levels." [GOC:go_curators]	66	30	10	1.35e-15	['SYT6', 'SYT2', 'SYT1', 'SYT9', 'UNC13B', 'SYT12', 'DOC2A', 'SYT7', 'SYT17', 'SYT4']	0.333333	0.151515	18123
C884	GO:BP	GO:0006887	exocytosis	"A process of secretion by a cell that results in the release of intracellular molecules (e.g. hormones, matrix proteins) contained within a membrane-bounded vesicle. Exocytosis can occur either by full fusion, when the vesicle collapses into the plasma membrane, or by a kiss-and-run mechanism that involves the formation of a transient contact, a pore, between a granule (for exemple of chromaffin…	906	30	19	1.35e-15	['SYT6', 'SYT2', 'SYT1', 'SYT9', 'UNC13B', 'UNC13D', 'SYT12', 'SYTL1', 'SYT16', 'DOC2A', 'SYTL2', 'SYTL5', 'SYT7', 'SYT17', 'RAB27B', 'SYTL3', 'RIMS4', 'SYTL4', 'SYT4']	0.633333	0.0209713	18123
C884	GO:BP	GO:0071277	cellular response to calcium ion	"Any process that results in a change in state or activity of a cell (in terms of movement, secretion, enzyme production, gene expression, etc.) as a result of a calcium ion stimulus." [GOC:mah]	86	30	10	1.33e-14	['SYT6', 'SYT2', 'SYT1', 'RASA4', 'SYT9', 'SYT12', 'RASAL1', 'SYT7', 'SYT17', 'SYT4']	0.333333	0.116279	18123
C884	GO:BP	GO:1903305	regulation of regulated secretory pathway	"Any process that modulates the frequency, rate or extent of regulated secretory pathway." [GO_REF:0000058, GOC:pad, GOC:PARL, GOC:TermGenie, PMID:12526776]	145	30	11	3.32e-14	['SYT6', 'SYT2', 'SYT1', 'SYT9', 'UNC13D', 'SYT12', 'DOC2A', 'SYT7', 'SYT17', 'RIMS4', 'SYT4']	0.366667	0.0758621	18123
C884	GO:BP	GO:0007269	neurotransmitter secretion	"The regulated release of neurotransmitter from the presynapse into the synaptic cleft via calcium-regulated exocytosis during synaptic transmission." [GOC:dph]	154	30	11	3.85e-14	['SYT6', 'SYT2', 'SYT1', 'SYT9', 'UNC13B', 'SYT12', 'RPH3A', 'DOC2A', 'SYT7', 'RIMS4', 'SYT4']	0.366667	0.0714286	18123
C884	GO:BP	GO:0099643	signal release from synapse	"Any signal release from a synapse." [GOC:dos]	154	30	11	3.85e-14	['SYT6', 'SYT2', 'SYT1', 'SYT9', 'UNC13B', 'SYT12', 'RPH3A', 'DOC2A', 'SYT7', 'RIMS4', 'SYT4']	0.366667	0.0714286	18123
C884	GO:BP	GO:0060627	regulation of vesicle-mediated transport	"Any process that modulates the rate, frequency, or extent of vesicle-mediated transport, the directed movement of substances, either within a vesicle or in the vesicle membrane, into, out of or within a cell." [GOC:dph, GOC:tb]	544	30	15	6.69e-14	['SYT6', 'SYT2', 'SYT1', 'SYT9', 'UNC13D', 'SYT12', 'C2CD5', 'DOC2A', 'SYT7', 'SYT17', 'PACSIN2', 'RAB27B', 'RIMS4', 'SYTL4', 'SYT4']	0.5	0.0275735	18123
C884	GO:BP	GO:0099504	synaptic vesicle cycle	"A biological process in which synaptic vesicles are loaded with neurotransmitters, move to the active zone, exocytose and are then recycled via endocytosis, ultimately leading to reloading with neurotransmitters." [GOC:aruk, GOC:bc, PMID:15217342]	190	30	11	2.73e-13	['SYT6', 'SYT2', 'SYT1', 'SYT9', 'UNC13B', 'SYT12', 'FCHO2', 'DOC2A', 'SYT7', 'RAB27B', 'RIMS4']	0.366667	0.0578947	18123
C884	GO:BP	GO:0015872	dopamine transport	"The directed movement of dopamine into, out of or within a cell, or between cells, by means of some agent such as a transporter or pore. Dopamine is a catecholamine neurotransmitter and a metabolic precursor of noradrenaline and adrenaline." [GOC:ai]	50	30	8	4.62e-13	['SYT6', 'SYT2', 'SYT1', 'SYT9', 'SYT12', 'SYT7', 'SYT17', 'SYT4']	0.266667	0.16	18123
C884	GO:BP	GO:0099003	vesicle-mediated transport in synapse	"Any vesicle-mediated transport that occurs in a synapse." [GOC:dos]	211	30	11	7.28e-13	['SYT6', 'SYT2', 'SYT1', 'SYT9', 'UNC13B', 'SYT12', 'FCHO2', 'DOC2A', 'SYT7', 'RAB27B', 'RIMS4']	0.366667	0.0521327	18123
C884	GO:BP	GO:0050433	regulation of catecholamine secretion	"Any process that modulates the frequency, rate or extent of the regulated release of catecholamines." [GOC:ai]	56	30	8	1.02e-12	['SYT6', 'SYT2', 'SYT1', 'SYT9', 'SYT12', 'SYT7', 'SYT17', 'SYT4']	0.266667	0.142857	18123
C884	GO:BP	GO:0001505	regulation of neurotransmitter levels	"Any process that modulates levels of neurotransmitter." [GOC:jl]	221	30	11	1.09e-12	['SYT6', 'SYT2', 'SYT1', 'SYT9', 'UNC13B', 'SYT12', 'RPH3A', 'DOC2A', 'SYT7', 'RIMS4', 'SYT4']	0.366667	0.0497738	18123
C884	GO:BP	GO:0006836	neurotransmitter transport	"The directed movement of a neurotransmitter into, out of or within a cell, or between cells, by means of some agent such as a transporter or pore. Neurotransmitters are any chemical substance that is capable of transmitting (or inhibiting the transmission of) a nerve impulse from a neuron to another cell." [GOC:ai]	223	30	11	1.1e-12	['SYT6', 'SYT2', 'SYT1', 'SYT9', 'UNC13B', 'SYT12', 'RPH3A', 'DOC2A', 'SYT7', 'RIMS4', 'SYT4']	0.366667	0.0493273	18123
C884	GO:BP	GO:0051592	response to calcium ion	"Any process that results in a change in state or activity of a cell or an organism (in terms of movement, secretion, enzyme production, gene expression, etc.) as a result of a calcium ion stimulus." [GOC:ai]	152	30	10	1.1e-12	['SYT6', 'SYT2', 'SYT1', 'RASA4', 'SYT9', 'SYT12', 'RASAL1', 'SYT7', 'SYT17', 'SYT4']	0.333333	0.0657895	18123
C884	GO:BP	GO:0050432	catecholamine secretion	"The regulated release of catecholamines by a cell. The catecholamines are a group of physiologically important biogenic amines that possess a catechol (3,4-dihydroxyphenyl) nucleus and are derivatives of 3,4-dihydroxyphenylethylamine." [GOC:ai, GOC:ef]	58	30	8	1.14e-12	['SYT6', 'SYT2', 'SYT1', 'SYT9', 'SYT12', 'SYT7', 'SYT17', 'SYT4']	0.266667	0.137931	18123
C884	GO:BP	GO:0016079	synaptic vesicle exocytosis	"Fusion of intracellular membrane-bounded vesicles with the pre-synaptic membrane of the neuronal cell resulting in release of neurotransmitter into the synaptic cleft." [GOC:jid, GOC:lmg]	111	30	9	3.31e-12	['SYT6', 'SYT2', 'SYT1', 'SYT9', 'UNC13B', 'SYT12', 'DOC2A', 'SYT7', 'RIMS4']	0.3	0.0810811	18123
C884	GO:BP	GO:1903530	regulation of secretion by cell	"Any process that modulates the frequency, rate or extent of secretion by cell." [GO_REF:0000058, GOC:pm, GOC:TermGenie, PMID:12130530]	591	30	14	3.37e-12	['SYT6', 'SYT2', 'SYT1', 'SYT9', 'UNC13B', 'UNC13D', 'SYT12', 'DOC2A', 'SYT7', 'SYT17', 'RAB27B', 'RIMS4', 'SYTL4', 'SYT4']	0.466667	0.0236887	18123
C884	GO:BP	GO:0051937	catecholamine transport	"The directed movement of catecholamines, a group of physiologically important biogenic amines that possess a catechol (3,4-dihydroxyphenyl) nucleus and are derivatives of 3,4-dihydroxyphenylethylamine." [GOC:ai, ISBN:0198506732]	73	30	8	6.95e-12	['SYT6', 'SYT2', 'SYT1', 'SYT9', 'SYT12', 'SYT7', 'SYT17', 'SYT4']	0.266667	0.109589	18123
C884	GO:BP	GO:0023061	signal release	"The process in which a signal is secreted or discharged into the extracellular medium from a cellular source." [GOC:mtg_signal]	490	30	13	7.3e-12	['SYT6', 'SYT2', 'SYT1', 'SYT9', 'UNC13B', 'SYT12', 'RPH3A', 'DOC2A', 'SYT7', 'SYT17', 'RIMS4', 'SYTL4', 'SYT4']	0.433333	0.0265306	18123
C884	GO:BP	GO:0051046	regulation of secretion	"Any process that modulates the frequency, rate or extent of the controlled release of a substance from a cell or a tissue." [GOC:ai]	650	30	14	1.1e-11	['SYT6', 'SYT2', 'SYT1', 'SYT9', 'UNC13B', 'UNC13D', 'SYT12', 'DOC2A', 'SYT7', 'SYT17', 'RAB27B', 'RIMS4', 'SYTL4', 'SYT4']	0.466667	0.0215385	18123
C884	GO:BP	GO:0071248	cellular response to metal ion	"Any process that results in a change in state or activity of a cell (in terms of movement, secretion, enzyme production, gene expression, etc.) as a result of a metal ion stimulus." [GOC:mah]	198	30	10	1.17e-11	['SYT6', 'SYT2', 'SYT1', 'RASA4', 'SYT9', 'SYT12', 'RASAL1', 'SYT7', 'SYT17', 'SYT4']	0.333333	0.0505051	18123
C884	GO:BP	GO:0015844	monoamine transport	"The directed movement of monoamines, organic compounds that contain one amino group that is connected to an aromatic ring by an ethylene group (-CH2-CH2-), into, out of or within a cell, or between cells, by means of some agent such as a transporter or pore." [GOC:mah]	83	30	8	1.75e-11	['SYT6', 'SYT2', 'SYT1', 'SYT9', 'SYT12', 'SYT7', 'SYT17', 'SYT4']	0.266667	0.0963855	18123
C884	GO:BP	GO:0051952	regulation of amine transport	"Any process that modulates the frequency, rate or extent of the directed movement of amines into, out of or within a cell, or between cells, by means of some agent such as a transporter or pore." [GOC:ai]	92	30	8	3.95e-11	['SYT6', 'SYT2', 'SYT1', 'SYT9', 'SYT12', 'SYT7', 'SYT17', 'SYT4']	0.266667	0.0869565	18123
C884	GO:BP	GO:0071241	cellular response to inorganic substance	"Any process that results in a change in state or activity of a cell (in terms of movement, secretion, enzyme production, gene expression, etc.) as a result of an inorganic substance stimulus." [GOC:mah]	226	30	10	3.99e-11	['SYT6', 'SYT2', 'SYT1', 'RASA4', 'SYT9', 'SYT12', 'RASAL1', 'SYT7', 'SYT17', 'SYT4']	0.333333	0.0442478	18123
C884	GO:BP	GO:0015837	amine transport	"The directed movement of amines, including polyamines, organic compounds containing one or more amino groups, into, out of or within a cell, or between cells, by means of some agent such as a transporter or pore." [GOC:ai, ISBN:0198506732]	100	30	8	7.36e-11	['SYT6', 'SYT2', 'SYT1', 'SYT9', 'SYT12', 'SYT7', 'SYT17', 'SYT4']	0.266667	0.08	18123
C884	GO:BP	GO:0045055	regulated exocytosis	"A process of exocytosis in which soluble proteins and other substances are initially stored in secretory vesicles for later release. It is found mainly in cells that are specialized for secreting products such as hormones, neurotransmitters, or digestive enzymes rapidly on demand." [GOC:mah, ISBN:0716731363]	790	30	14	1.27e-10	['SYT6', 'SYT2', 'SYT1', 'SYT9', 'UNC13B', 'UNC13D', 'SYT12', 'DOC2A', 'SYT7', 'SYT17', 'RAB27B', 'RIMS4', 'SYTL4', 'SYT4']	0.466667	0.0177215	18123
C884	GO:BP	GO:0045921	positive regulation of exocytosis	"Any process that activates or increases the frequency, rate or extent of exocytosis." [GOC:go_curators]	88	30	7	1.83e-09	['SYT1', 'SYT9', 'UNC13D', 'SYT7', 'RAB27B', 'SYTL4', 'SYT4']	0.233333	0.0795455	18123
C884	GO:BP	GO:0010038	response to metal ion	"Any process that results in a change in state or activity of a cell or an organism (in terms of movement, secretion, enzyme production, gene expression, etc.) as a result of a metal ion stimulus." [GOC:sm]	377	30	10	5.22e-09	['SYT6', 'SYT2', 'SYT1', 'RASA4', 'SYT9', 'SYT12', 'RASAL1', 'SYT7', 'SYT17', 'SYT4']	0.333333	0.0265252	18123
C884	GO:BP	GO:0007268	chemical synaptic transmission	"The vesicular release of classical neurotransmitter molecules from a presynapse, across a chemical synapse, the subsequent activation of neurotransmitter receptors at the postsynapse of a target cell (neuron, muscle, or secretory cell) and the effects of this activation on the postsynaptic membrane potential and ionic composition of the postsynaptic cytosol. This process encompasses both spontan…	713	30	12	9.34e-09	['SYT6', 'SYT2', 'SYT1', 'SYT9', 'UNC13B', 'SYT12', 'RPH3A', 'DOC2A', 'SYT7', 'PACSIN2', 'RIMS4', 'SYT4']	0.4	0.0168303	18123
C884	GO:BP	GO:0098916	anterograde trans-synaptic signaling	"Cell-cell signaling from pre to post-synapse, across the synaptic cleft." [GOC:dos]	713	30	12	9.34e-09	['SYT6', 'SYT2', 'SYT1', 'SYT9', 'UNC13B', 'SYT12', 'RPH3A', 'DOC2A', 'SYT7', 'PACSIN2', 'RIMS4', 'SYT4']	0.4	0.0168303	18123
C884	GO:BP	GO:0099537	trans-synaptic signaling	"Cell-cell signaling in either direction across the synaptic cleft." [GOC:dos]	721	30	12	1.04e-08	['SYT6', 'SYT2', 'SYT1', 'SYT9', 'UNC13B', 'SYT12', 'RPH3A', 'DOC2A', 'SYT7', 'PACSIN2', 'RIMS4', 'SYT4']	0.4	0.0166436	18123
C884	GO:BP	GO:0099536	synaptic signaling	"Cell-cell signaling to, from or within a synapse." [GOC:dos]	747	30	12	1.52e-08	['SYT6', 'SYT2', 'SYT1', 'SYT9', 'UNC13B', 'SYT12', 'RPH3A', 'DOC2A', 'SYT7', 'PACSIN2', 'RIMS4', 'SYT4']	0.4	0.0160643	18123
C884	GO:BP	GO:0015850	organic hydroxy compound transport	"The directed movement of an organic hydroxy compound (organic alcohol) into, out of or within a cell, or between cells, by means of some agent such as a transporter or pore. An organic hydroxy compound is an organic compound having at least one hydroxy group attached to a carbon atom." [GOC:ai]	283	30	8	1.94e-07	['SYT6', 'SYT2', 'SYT1', 'SYT9', 'SYT12', 'SYT7', 'SYT17', 'SYT4']	0.266667	0.0282685	18123
C884	GO:BP	GO:1903532	positive regulation of secretion by cell	"Any process that activates or increases the frequency, rate or extent of secretion by cell." [GO_REF:0000058, GOC:pm, GOC:TermGenie, PMID:12130530]	286	30	8	2.06e-07	['SYT1', 'SYT9', 'UNC13B', 'UNC13D', 'SYT7', 'RAB27B', 'SYTL4', 'SYT4']	0.266667	0.027972	18123
C884	GO:BP	GO:0010035	response to inorganic substance	"Any process that results in a change in state or activity of a cell or an organism (in terms of movement, secretion, enzyme production, gene expression, etc.) as a result of an inorganic substance stimulus." [GOC:sm]	583	30	10	2.43e-07	['SYT6', 'SYT2', 'SYT1', 'RASA4', 'SYT9', 'SYT12', 'RASAL1', 'SYT7', 'SYT17', 'SYT4']	0.333333	0.0171527	18123
C884	GO:BP	GO:1903307	positive regulation of regulated secretory pathway	"Any process that activates or increases the frequency, rate or extent of regulated secretory pathway." [GO_REF:0000058, GOC:pad, GOC:PARL, GOC:TermGenie, PMID:12526776]	53	30	5	3.01e-07	['SYT1', 'SYT9', 'UNC13D', 'SYT7', 'SYT4']	0.166667	0.0943396	18123
C884	GO:BP	GO:0051047	positive regulation of secretion	"Any process that activates or increases the frequency, rate or extent of the controlled release of a substance from a cell or a tissue." [GOC:ai]	315	30	8	3.98e-07	['SYT1', 'SYT9', 'UNC13B', 'UNC13D', 'SYT7', 'RAB27B', 'SYTL4', 'SYT4']	0.266667	0.0253968	18123
C884	GO:BP	GO:0036465	synaptic vesicle recycling	"The trafficking of synaptic vesicles from the pre-synaptic membrane so the vesicle can dock and prime for another round of exocytosis and neurotransmitter release. Recycling occurs after synaptic vesicle exocytosis, and is necessary to replenish presynaptic vesicle pools, sustain transmitter release and preserve the structural integrity of the presynaptic membrane. Recycling can occur following …	77	30	5	1.88e-06	['SYT2', 'SYT1', 'FCHO2', 'SYT7', 'RAB27B']	0.166667	0.0649351	18123
C884	GO:BP	GO:0006906	vesicle fusion	"Fusion of the membrane of a transport vesicle with its target membrane." [GOC:jid]	110	30	5	1.05e-05	['SYT1', 'SYT9', 'C2CD5', 'SYT7', 'SYT4']	0.166667	0.0454546	18123
C884	GO:BP	GO:0090174	organelle membrane fusion	"The joining of two lipid bilayers to form a single organelle membrane." [GOC:ascb_2009, GOC:dph, GOC:tb]	114	30	5	1.24e-05	['SYT1', 'SYT9', 'C2CD5', 'SYT7', 'SYT4']	0.166667	0.0438597	18123
C884	GO:BP	GO:0140238	presynaptic endocytosis	"A vesicle-mediated transport process in which the presynapse take up external materials or membrane constituents by the invagination of a small region of the plasma membrane to form a new membrane-bounded vesicle." [PMID:24719103]	64	30	4	3.72e-05	['SYT2', 'SYT1', 'FCHO2', 'RAB27B']	0.133333	0.0625	18123
C884	GO:BP	GO:0048488	synaptic vesicle endocytosis	"A vesicle-mediated transport process, in which the synaptic vesicle membrane constituents are retrieved from the presynaptic membrane on the axon terminal after neurotransmitter secretion by exocytosis. Synaptic vesicle endocytosis can occur via clathrin-dependent and clathrin-independent mechanisms." [GOC:aruk, GOC:bc, GOC:jid, GOC:lmg, GOC:mah, PMID:20448150, PMID:26430111]	64	30	4	3.72e-05	['SYT2', 'SYT1', 'FCHO2', 'RAB27B']	0.133333	0.0625	18123
C884	GO:BP	GO:0048284	organelle fusion	"The creation of a single organelle from two or more organelles." [GOC:jid]	149	30	5	4.24e-05	['SYT1', 'SYT9', 'C2CD5', 'SYT7', 'SYT4']	0.166667	0.033557	18123
C884	GO:BP	GO:0051640	organelle localization	"Any process in which an organelle is transported to, and/or maintained in, a specific location." [GOC:ai]	657	30	8	7.75e-05	['SYT1', 'UNC13B', 'UNC13D', 'ESYT3', 'SYTL2', 'RAB27B', 'SYTL4', 'SYT4']	0.266667	0.0121766	18123
C884	GO:BP	GO:0140029	exocytic process	"The cellular processes that contribute to exocytosis." [Wikipedia:Exocytosis]	79	30	4	7.75e-05	['SYT1', 'SYT9', 'UNC13B', 'SYTL2']	0.133333	0.0506329	18123
C884	GO:BP	GO:0030307	positive regulation of cell growth	"Any process that activates or increases the frequency, rate, extent or direction of cell growth." [GOC:go_curators]	171	30	5	7.75e-05	['SYT2', 'SYT1', 'RASAL1', 'SYT17', 'SYT4']	0.166667	0.0292398	18123
C884	GO:BP	GO:1990138	neuron projection extension	"Long distance growth of a single neuron projection involved in cellular development. A neuron projection is a prolongation or process extending from a nerve cell, e.g. an axon or dendrite." [GOC:BHF, GOC:rl, PMID:22790009]	172	30	5	7.78e-05	['SYT2', 'SYT1', 'RASAL1', 'SYT17', 'SYT4']	0.166667	0.0290698	18123
C884	GO:BP	GO:0061025	membrane fusion	"The membrane organization process that joins two lipid bilayers to form a single membrane." [GOC:dph, GOC:tb]	179	30	5	9.23e-05	['SYT1', 'SYT9', 'C2CD5', 'SYT7', 'SYT4']	0.166667	0.027933	18123
C884	GO:BP	GO:0022604	regulation of cell morphogenesis	"Any process that modulates the frequency, rate or extent of cell morphogenesis. Cell morphogenesis is the developmental process in which the shape of a cell is generated and organized." [GOC:isa_complete]	312	30	6	9.23e-05	['SYT2', 'SYT1', 'UNC13D', 'RASAL1', 'SYT17', 'SYT4']	0.2	0.0192308	18123
C884	GO:BP	GO:0048639	positive regulation of developmental growth	"Any process that activates, maintains or increases the rate of developmental growth." [GOC:go_curators]	182	30	5	9.85e-05	['SYT2', 'SYT1', 'RASAL1', 'SYT17', 'SYT4']	0.166667	0.0274725	18123
C881	GO:BP	GO:0019080	viral gene expression	"A process by which a viral gene is converted into a mature gene product or products (proteins or RNA). This includes viral transcription, processing to produce a mature RNA product, and viral translation." [GOC:bf, GOC:jl, ISBN:0121585336]	237	58	9	5.15e-05	['RPL28', 'CSDE1', 'EIF3A', 'SPCS1', 'SUMO1', 'TAF11', 'PSMC3', 'RPL4', 'EIF2AK4']	0.155172	0.0379747	18123
C920	GO:BP	GO:0072599	establishment of protein localization to endoplasmic reticulum	"The directed movement of a protein to a specific location in the endoplasmic reticulum." [GOC:mah]	115	4	3	5.8e-05	['RPL28', 'SPCS1', 'RPL4']	0.75	0.026087	18123
C920	GO:BP	GO:0045047	protein targeting to ER	"The process of directing proteins towards the endoplasmic reticulum (ER) using signals contained within the protein. One common mechanism uses a 16- to 30-residue signal sequence, typically located at the N-terminus of the protein and containing positively charged amino acids followed by a continuous stretch of hydrophobic residues, which directs the ribosome to the ER membrane and initiates tra…	111	4	3	5.8e-05	['RPL28', 'SPCS1', 'RPL4']	0.75	0.027027	18123
C920	GO:BP	GO:0070972	protein localization to endoplasmic reticulum	"A process in which a protein is transported to, or maintained in, a location within the endoplasmic reticulum." [GOC:mah]	144	4	3	7.62e-05	['RPL28', 'SPCS1', 'RPL4']	0.75	0.0208333	18123
C905	GO:BP	GO:0032543	mitochondrial translation	"The chemical reactions and pathways resulting in the formation of a protein in a mitochondrion. This is a ribosome-mediated process in which the information in messenger RNA (mRNA) is used to specify the sequence of amino acids in the protein; the mitochondrion has its own ribosomes and transfer RNAs, and uses a genetic code that differs from the nuclear code." [GOC:go_curators]	135	8	4	3.89e-05	['MRPL14', 'MRPL2', 'MTIF3', 'TRUB2']	0.5	0.0296296	18123
C905	GO:BP	GO:0140053	mitochondrial gene expression	"The process in which a mitochondrial gene's sequence is converted into a mature gene product or products (proteins or RNA). This includes the production of an RNA transcript as well as any processing to produce a mature RNA product or an mRNA or circRNA (for protein-coding genes) and the translation of that mRNA or circRNA into protein. Protein maturation is included when required to form an act…	166	8	4	4.46e-05	['MRPL14', 'MRPL2', 'MTIF3', 'TRUB2']	0.5	0.0240964	18123
C886	GO:BP	GO:0070988	demethylation	"The process of removing one or more methyl groups from a molecule." [GOC:BHF, GOC:rl]	74	25	8	8.78e-12	['KDM3B', 'PHF2', 'KDM5D', 'KDM6B', 'KDM8', 'KDM5A', 'KDM3A', 'KDM6A']	0.32	0.108108	18123
C886	GO:BP	GO:0016570	histone modification	"The covalent alteration of one or more amino acid residues within a histone protein." [GOC:krc]	472	25	9	9.85e-07	['KDM3B', 'PHF2', 'KDM5D', 'KDM6B', 'KDM8', 'KDM5A', 'KDM3A', 'KDM6A', 'UBR2']	0.36	0.0190678	18123
C886	GO:BP	GO:0016569	covalent chromatin modification	"The alteration of DNA or protein in chromatin by the covalent addition or removal of chemical groups." [GOC:mah, GOC:vw]	486	25	9	1.09e-06	['KDM3B', 'PHF2', 'KDM5D', 'KDM6B', 'KDM8', 'KDM5A', 'KDM3A', 'KDM6A', 'UBR2']	0.36	0.0185185	18123
C886	GO:BP	GO:0006325	chromatin organization	"Any process that results in the specification, formation or maintenance of the physical structure of eukaryotic chromatin." [GOC:mah, GOC:vw, PMID:20404130]	839	25	9	9.51e-05	['KDM3B', 'PHF2', 'KDM5D', 'KDM6B', 'KDM8', 'KDM5A', 'KDM3A', 'KDM6A', 'UBR2']	0.36	0.0107271	18123
C912	GO:BP	GO:0030166	proteoglycan biosynthetic process	"The chemical reactions and pathways resulting in the formation of proteoglycans, any glycoprotein in which the carbohydrate units are glycosaminoglycans." [GOC:mah, ISBN:0198506732]	64	6	6	3.78e-13	['CSPG5', 'CSPG4', 'CHST14', 'NCAN', 'CHST13', 'CHST9']	1	0.09375	18123
C912	GO:BP	GO:0006029	proteoglycan metabolic process	"The chemical reactions and pathways involving proteoglycans, any glycoprotein in which the carbohydrate units are glycosaminoglycans." [GOC:mah, ISBN:0198506732]	90	6	6	1.57e-12	['CSPG5', 'CSPG4', 'CHST14', 'NCAN', 'CHST13', 'CHST9']	1	0.0666667	18123
C912	GO:BP	GO:1903510	mucopolysaccharide metabolic process	"The chemical reactions and pathways involving mucopolysaccharide." [GO_REF:0000068, GOC:dph, GOC:TermGenie, PMID:4236091]	116	6	6	2.14e-12	['CSPG5', 'CSPG4', 'CHST14', 'NCAN', 'CHST13', 'CHST9']	1	0.0517241	18123
C912	GO:BP	GO:0006024	glycosaminoglycan biosynthetic process	"The chemical reactions and pathways resulting in the formation of glycosaminoglycans, any of a group of polysaccharides that contain amino sugars." [ISBN:0192800981]	107	6	6	2.14e-12	['CSPG5', 'CSPG4', 'CHST14', 'NCAN', 'CHST13', 'CHST9']	1	0.0560748	18123
C912	GO:BP	GO:0006023	aminoglycan biosynthetic process	"The chemical reactions and pathways resulting in the formation of aminoglycans, any polymer containing amino groups that consists of more than about 10 monosaccharide residues joined to each other by glycosidic linkages." [GOC:ai, ISBN:0198506732]	114	6	6	2.14e-12	['CSPG5', 'CSPG4', 'CHST14', 'NCAN', 'CHST13', 'CHST9']	1	0.0526316	18123
C912	GO:BP	GO:0030203	glycosaminoglycan metabolic process	"The chemical reactions and pathways involving glycosaminoglycans, any one of a group of polysaccharides that contain amino sugars. Formerly known as mucopolysaccharides, they include hyaluronic acid and chondroitin, which provide lubrication in joints and form part of the matrix of cartilage. The three-dimensional structure of these molecules enables them to trap water, which forms a gel and giv…	159	6	6	1.11e-11	['CSPG5', 'CSPG4', 'CHST14', 'NCAN', 'CHST13', 'CHST9']	1	0.0377359	18123
C912	GO:BP	GO:0006022	aminoglycan metabolic process	"The chemical reactions and pathways involving aminoglycans, any polymer containing amino groups that consists of more than about 10 monosaccharide residues joined to each other by glycosidic linkages." [GOC:ai, ISBN:0198506732]	173	6	6	1.56e-11	['CSPG5', 'CSPG4', 'CHST14', 'NCAN', 'CHST13', 'CHST9']	1	0.0346821	18123
C912	GO:BP	GO:0044272	sulfur compound biosynthetic process	"The chemical reactions and pathways resulting in the formation of compounds that contain sulfur, such as the amino acids methionine and cysteine or the tripeptide glutathione." [GOC:jl]	195	6	6	2.97e-11	['CSPG5', 'CSPG4', 'CHST14', 'NCAN', 'CHST13', 'CHST9']	1	0.0307692	18123
C912	GO:BP	GO:0009101	glycoprotein biosynthetic process	"The chemical reactions and pathways resulting in the formation of glycoproteins, any protein that contains covalently bound glycose (i.e. monosaccharide) residues; the glycose occurs most commonly as oligosaccharide or fairly small polysaccharide but occasionally as monosaccharide." [GOC:go_curators, ISBN:0198506732]	347	6	6	6.89e-10	['CSPG5', 'CSPG4', 'CHST14', 'NCAN', 'CHST13', 'CHST9']	1	0.0172911	18123
C912	GO:BP	GO:0006790	sulfur compound metabolic process	"The chemical reactions and pathways involving the nonmetallic element sulfur or compounds that contain sulfur, such as the amino acids methionine and cysteine or the tripeptide glutathione." [GOC:ai]	388	6	6	1.28e-09	['CSPG5', 'CSPG4', 'CHST14', 'NCAN', 'CHST13', 'CHST9']	1	0.0154639	18123
C912	GO:BP	GO:0009100	glycoprotein metabolic process	"The chemical reactions and pathways involving glycoproteins, any protein that contains covalently bound glycose (i.e. monosaccharide) residues; the glycose occurs most commonly as oligosaccharide or fairly small polysaccharide but occasionally as monosaccharide." [GOC:go_curators, ISBN:0198506732]	428	6	6	2.19e-09	['CSPG5', 'CSPG4', 'CHST14', 'NCAN', 'CHST13', 'CHST9']	1	0.0140187	18123
C912	GO:BP	GO:1901137	carbohydrate derivative biosynthetic process	"The chemical reactions and pathways resulting in the formation of carbohydrate derivative." [GOC:TermGenie]	686	6	6	3.57e-08	['CSPG5', 'CSPG4', 'CHST14', 'NCAN', 'CHST13', 'CHST9']	1	0.00874636	18123
C912	GO:BP	GO:0044273	sulfur compound catabolic process	"The chemical reactions and pathways resulting in the breakdown of compounds that contain sulfur, such as the amino acids methionine and cysteine or the tripeptide glutathione." [GOC:jl]	54	6	3	5.36e-06	['CSPG5', 'CSPG4', 'NCAN']	0.5	0.0555556	18123
C912	GO:BP	GO:0006027	glycosaminoglycan catabolic process	"The chemical reactions and pathways resulting in the breakdown of glycosaminoglycans, any one of a group of polysaccharides that contain amino sugars." [ISBN:0192800981]	61	6	3	7.44e-06	['CSPG5', 'CSPG4', 'NCAN']	0.5	0.0491803	18123
C912	GO:BP	GO:0006026	aminoglycan catabolic process	"The chemical reactions and pathways resulting in the breakdown of aminoglycans, any polymer containing amino groups that consists of more than about 10 monosaccharide residues joined to each other by glycosidic linkages." [GOC:ai, ISBN:0198506732]	67	6	3	9.51e-06	['CSPG5', 'CSPG4', 'NCAN']	0.5	0.0447761	18123
C891	GO:BP	GO:0017156	calcium-ion regulated exocytosis	"The release of intracellular molecules (e.g. hormones, matrix proteins) contained within a membrane-bounded vesicle by fusion of the vesicle with the plasma membrane of a cell, induced by a rise in cytosolic calcium-ion levels." [GOC:go_curators]	66	14	10	1.05e-19	['SYT6', 'DOC2A', 'SYT2', 'SYT1', 'SYT9', 'UNC13B', 'SYT7', 'SYT17', 'SYT12', 'SYT4']	0.714286	0.151515	18123
C891	GO:BP	GO:1903305	regulation of regulated secretory pathway	"Any process that modulates the frequency, rate or extent of regulated secretory pathway." [GO_REF:0000058, GOC:pad, GOC:PARL, GOC:TermGenie, PMID:12526776]	145	14	11	3.66e-19	['SYT6', 'DOC2A', 'SYT2', 'SYT1', 'SYT9', 'RIMS4', 'SYT7', 'UNC13D', 'SYT17', 'SYT12', 'SYT4']	0.785714	0.0758621	18123
C891	GO:BP	GO:0099643	signal release from synapse	"Any signal release from a synapse." [GOC:dos]	154	14	11	4.36e-19	['SYT6', 'DOC2A', 'SYT2', 'RPH3A', 'SYT1', 'SYT9', 'RIMS4', 'UNC13B', 'SYT7', 'SYT12', 'SYT4']	0.785714	0.0714286	18123
C891	GO:BP	GO:0007269	neurotransmitter secretion	"The regulated release of neurotransmitter from the presynapse into the synaptic cleft via calcium-regulated exocytosis during synaptic transmission." [GOC:dph]	154	14	11	4.36e-19	['SYT6', 'DOC2A', 'SYT2', 'RPH3A', 'SYT1', 'SYT9', 'RIMS4', 'UNC13B', 'SYT7', 'SYT12', 'SYT4']	0.785714	0.0714286	18123
C891	GO:BP	GO:0017157	regulation of exocytosis	"Any process that modulates the frequency, rate or extent of exocytosis." [GOC:go_curators]	208	14	11	1.08e-17	['SYT6', 'DOC2A', 'SYT2', 'SYT1', 'SYT9', 'RIMS4', 'SYT7', 'UNC13D', 'SYT17', 'SYT12', 'SYT4']	0.785714	0.0528846	18123
C891	GO:BP	GO:0001505	regulation of neurotransmitter levels	"Any process that modulates levels of neurotransmitter." [GOC:jl]	221	14	11	1.65e-17	['SYT6', 'DOC2A', 'SYT2', 'RPH3A', 'SYT1', 'SYT9', 'RIMS4', 'UNC13B', 'SYT7', 'SYT12', 'SYT4']	0.785714	0.0497738	18123
C891	GO:BP	GO:0006836	neurotransmitter transport	"The directed movement of a neurotransmitter into, out of or within a cell, or between cells, by means of some agent such as a transporter or pore. Neurotransmitters are any chemical substance that is capable of transmitting (or inhibiting the transmission of) a nerve impulse from a neuron to another cell." [GOC:ai]	223	14	11	1.65e-17	['SYT6', 'DOC2A', 'SYT2', 'RPH3A', 'SYT1', 'SYT9', 'RIMS4', 'UNC13B', 'SYT7', 'SYT12', 'SYT4']	0.785714	0.0493273	18123
C891	GO:BP	GO:0015872	dopamine transport	"The directed movement of dopamine into, out of or within a cell, or between cells, by means of some agent such as a transporter or pore. Dopamine is a catecholamine neurotransmitter and a metabolic precursor of noradrenaline and adrenaline." [GOC:ai]	50	14	8	2.65e-16	['SYT6', 'SYT2', 'SYT1', 'SYT9', 'SYT7', 'SYT17', 'SYT12', 'SYT4']	0.571429	0.16	18123
C891	GO:BP	GO:0023061	signal release	"The process in which a signal is secreted or discharged into the extracellular medium from a cellular source." [GOC:mtg_signal]	490	14	12	5.09e-16	['SYT6', 'DOC2A', 'SYT2', 'RPH3A', 'SYT1', 'SYT9', 'RIMS4', 'UNC13B', 'SYT7', 'SYT17', 'SYT12', 'SYT4']	0.857143	0.0244898	18123
C891	GO:BP	GO:0050433	regulation of catecholamine secretion	"Any process that modulates the frequency, rate or extent of the regulated release of catecholamines." [GOC:ai]	56	14	8	5.92e-16	['SYT6', 'SYT2', 'SYT1', 'SYT9', 'SYT7', 'SYT17', 'SYT12', 'SYT4']	0.571429	0.142857	18123
C891	GO:BP	GO:0016079	synaptic vesicle exocytosis	"Fusion of intracellular membrane-bounded vesicles with the pre-synaptic membrane of the neuronal cell resulting in release of neurotransmitter into the synaptic cleft." [GOC:jid, GOC:lmg]	111	14	9	6.4e-16	['SYT6', 'DOC2A', 'SYT2', 'SYT1', 'SYT9', 'RIMS4', 'UNC13B', 'SYT7', 'SYT12']	0.642857	0.0810811	18123
C891	GO:BP	GO:0050432	catecholamine secretion	"The regulated release of catecholamines by a cell. The catecholamines are a group of physiologically important biogenic amines that possess a catechol (3,4-dihydroxyphenyl) nucleus and are derivatives of 3,4-dihydroxyphenylethylamine." [GOC:ai, GOC:ef]	58	14	8	6.92e-16	['SYT6', 'SYT2', 'SYT1', 'SYT9', 'SYT7', 'SYT17', 'SYT12', 'SYT4']	0.571429	0.137931	18123
C891	GO:BP	GO:1903530	regulation of secretion by cell	"Any process that modulates the frequency, rate or extent of secretion by cell." [GO_REF:0000058, GOC:pm, GOC:TermGenie, PMID:12130530]	591	14	12	3.66e-15	['SYT6', 'DOC2A', 'SYT2', 'SYT1', 'SYT9', 'RIMS4', 'UNC13B', 'SYT7', 'UNC13D', 'SYT17', 'SYT12', 'SYT4']	0.857143	0.0203046	18123
C891	GO:BP	GO:0051937	catecholamine transport	"The directed movement of catecholamines, a group of physiologically important biogenic amines that possess a catechol (3,4-dihydroxyphenyl) nucleus and are derivatives of 3,4-dihydroxyphenylethylamine." [GOC:ai, ISBN:0198506732]	73	14	8	4.26e-15	['SYT6', 'SYT2', 'SYT1', 'SYT9', 'SYT7', 'SYT17', 'SYT12', 'SYT4']	0.571429	0.109589	18123
C891	GO:BP	GO:0051046	regulation of secretion	"Any process that modulates the frequency, rate or extent of the controlled release of a substance from a cell or a tissue." [GOC:ai]	650	14	12	1.02e-14	['SYT6', 'DOC2A', 'SYT2', 'SYT1', 'SYT9', 'RIMS4', 'UNC13B', 'SYT7', 'UNC13D', 'SYT17', 'SYT12', 'SYT4']	0.857143	0.0184615	18123
C891	GO:BP	GO:0015844	monoamine transport	"The directed movement of monoamines, organic compounds that contain one amino group that is connected to an aromatic ring by an ethylene group (-CH2-CH2-), into, out of or within a cell, or between cells, by means of some agent such as a transporter or pore." [GOC:mah]	83	14	8	1.12e-14	['SYT6', 'SYT2', 'SYT1', 'SYT9', 'SYT7', 'SYT17', 'SYT12', 'SYT4']	0.571429	0.0963855	18123
C891	GO:BP	GO:0071277	cellular response to calcium ion	"Any process that results in a change in state or activity of a cell (in terms of movement, secretion, enzyme production, gene expression, etc.) as a result of a calcium ion stimulus." [GOC:mah]	86	14	8	1.42e-14	['SYT6', 'SYT2', 'SYT1', 'SYT9', 'SYT7', 'SYT17', 'SYT12', 'SYT4']	0.571429	0.0930233	18123
C891	GO:BP	GO:0051952	regulation of amine transport	"Any process that modulates the frequency, rate or extent of the directed movement of amines into, out of or within a cell, or between cells, by means of some agent such as a transporter or pore." [GOC:ai]	92	14	8	2.37e-14	['SYT6', 'SYT2', 'SYT1', 'SYT9', 'SYT7', 'SYT17', 'SYT12', 'SYT4']	0.571429	0.0869565	18123
C891	GO:BP	GO:0015837	amine transport	"The directed movement of amines, including polyamines, organic compounds containing one or more amino groups, into, out of or within a cell, or between cells, by means of some agent such as a transporter or pore." [GOC:ai, ISBN:0198506732]	100	14	8	4.52e-14	['SYT6', 'SYT2', 'SYT1', 'SYT9', 'SYT7', 'SYT17', 'SYT12', 'SYT4']	0.571429	0.08	18123
C891	GO:BP	GO:0099504	synaptic vesicle cycle	"A biological process in which synaptic vesicles are loaded with neurotransmitters, move to the active zone, exocytose and are then recycled via endocytosis, ultimately leading to reloading with neurotransmitters." [GOC:aruk, GOC:bc, PMID:15217342]	190	14	9	5.55e-14	['SYT6', 'DOC2A', 'SYT2', 'SYT1', 'SYT9', 'RIMS4', 'UNC13B', 'SYT7', 'SYT12']	0.642857	0.0473684	18123
C891	GO:BP	GO:0045055	regulated exocytosis	"A process of exocytosis in which soluble proteins and other substances are initially stored in secretory vesicles for later release. It is found mainly in cells that are specialized for secreting products such as hormones, neurotransmitters, or digestive enzymes rapidly on demand." [GOC:mah, ISBN:0716731363]	790	14	12	8.01e-14	['SYT6', 'DOC2A', 'SYT2', 'SYT1', 'SYT9', 'RIMS4', 'UNC13B', 'SYT7', 'UNC13D', 'SYT17', 'SYT12', 'SYT4']	0.857143	0.0151899	18123
C891	GO:BP	GO:0060627	regulation of vesicle-mediated transport	"Any process that modulates the rate, frequency, or extent of vesicle-mediated transport, the directed movement of substances, either within a vesicle or in the vesicle membrane, into, out of or within a cell." [GOC:dph, GOC:tb]	544	14	11	1.14e-13	['SYT6', 'DOC2A', 'SYT2', 'SYT1', 'SYT9', 'RIMS4', 'SYT7', 'UNC13D', 'SYT17', 'SYT12', 'SYT4']	0.785714	0.0202206	18123
C891	GO:BP	GO:0099003	vesicle-mediated transport in synapse	"Any vesicle-mediated transport that occurs in a synapse." [GOC:dos]	211	14	9	1.28e-13	['SYT6', 'DOC2A', 'SYT2', 'SYT1', 'SYT9', 'RIMS4', 'UNC13B', 'SYT7', 'SYT12']	0.642857	0.042654	18123
C891	GO:BP	GO:0006887	exocytosis	"A process of secretion by a cell that results in the release of intracellular molecules (e.g. hormones, matrix proteins) contained within a membrane-bounded vesicle. Exocytosis can occur either by full fusion, when the vesicle collapses into the plasma membrane, or by a kiss-and-run mechanism that involves the formation of a transient contact, a pore, between a granule (for exemple of chromaffin…	906	14	12	3.68e-13	['SYT6', 'DOC2A', 'SYT2', 'SYT1', 'SYT9', 'RIMS4', 'UNC13B', 'SYT7', 'UNC13D', 'SYT17', 'SYT12', 'SYT4']	0.857143	0.013245	18123
C891	GO:BP	GO:0051592	response to calcium ion	"Any process that results in a change in state or activity of a cell or an organism (in terms of movement, secretion, enzyme production, gene expression, etc.) as a result of a calcium ion stimulus." [GOC:ai]	152	14	8	1.03e-12	['SYT6', 'SYT2', 'SYT1', 'SYT9', 'SYT7', 'SYT17', 'SYT12', 'SYT4']	0.571429	0.0526316	18123
C891	GO:BP	GO:0098916	anterograde trans-synaptic signaling	"Cell-cell signaling from pre to post-synapse, across the synaptic cleft." [GOC:dos]	713	14	11	1.69e-12	['SYT6', 'DOC2A', 'SYT2', 'RPH3A', 'SYT1', 'SYT9', 'RIMS4', 'UNC13B', 'SYT7', 'SYT12', 'SYT4']	0.785714	0.0154278	18123
C891	GO:BP	GO:0007268	chemical synaptic transmission	"The vesicular release of classical neurotransmitter molecules from a presynapse, across a chemical synapse, the subsequent activation of neurotransmitter receptors at the postsynapse of a target cell (neuron, muscle, or secretory cell) and the effects of this activation on the postsynaptic membrane potential and ionic composition of the postsynaptic cytosol. This process encompasses both spontan…	713	14	11	1.69e-12	['SYT6', 'DOC2A', 'SYT2', 'RPH3A', 'SYT1', 'SYT9', 'RIMS4', 'UNC13B', 'SYT7', 'SYT12', 'SYT4']	0.785714	0.0154278	18123
C891	GO:BP	GO:0099537	trans-synaptic signaling	"Cell-cell signaling in either direction across the synaptic cleft." [GOC:dos]	721	14	11	1.86e-12	['SYT6', 'DOC2A', 'SYT2', 'RPH3A', 'SYT1', 'SYT9', 'RIMS4', 'UNC13B', 'SYT7', 'SYT12', 'SYT4']	0.785714	0.0152566	18123
C891	GO:BP	GO:0099536	synaptic signaling	"Cell-cell signaling to, from or within a synapse." [GOC:dos]	747	14	11	2.66e-12	['SYT6', 'DOC2A', 'SYT2', 'RPH3A', 'SYT1', 'SYT9', 'RIMS4', 'UNC13B', 'SYT7', 'SYT12', 'SYT4']	0.785714	0.0147256	18123
C891	GO:BP	GO:0071248	cellular response to metal ion	"Any process that results in a change in state or activity of a cell (in terms of movement, secretion, enzyme production, gene expression, etc.) as a result of a metal ion stimulus." [GOC:mah]	198	14	8	7.32e-12	['SYT6', 'SYT2', 'SYT1', 'SYT9', 'SYT7', 'SYT17', 'SYT12', 'SYT4']	0.571429	0.040404	18123
C891	GO:BP	GO:0071241	cellular response to inorganic substance	"Any process that results in a change in state or activity of a cell (in terms of movement, secretion, enzyme production, gene expression, etc.) as a result of an inorganic substance stimulus." [GOC:mah]	226	14	8	2.02e-11	['SYT6', 'SYT2', 'SYT1', 'SYT9', 'SYT7', 'SYT17', 'SYT12', 'SYT4']	0.571429	0.0353982	18123
C891	GO:BP	GO:0015850	organic hydroxy compound transport	"The directed movement of an organic hydroxy compound (organic alcohol) into, out of or within a cell, or between cells, by means of some agent such as a transporter or pore. An organic hydroxy compound is an organic compound having at least one hydroxy group attached to a carbon atom." [GOC:ai]	283	14	8	1.2e-10	['SYT6', 'SYT2', 'SYT1', 'SYT9', 'SYT7', 'SYT17', 'SYT12', 'SYT4']	0.571429	0.0282685	18123
C891	GO:BP	GO:0010038	response to metal ion	"Any process that results in a change in state or activity of a cell or an organism (in terms of movement, secretion, enzyme production, gene expression, etc.) as a result of a metal ion stimulus." [GOC:sm]	377	14	8	1.1e-09	['SYT6', 'SYT2', 'SYT1', 'SYT9', 'SYT7', 'SYT17', 'SYT12', 'SYT4']	0.571429	0.0212202	18123
C891	GO:BP	GO:1903307	positive regulation of regulated secretory pathway	"Any process that activates or increases the frequency, rate or extent of regulated secretory pathway." [GO_REF:0000058, GOC:pad, GOC:PARL, GOC:TermGenie, PMID:12526776]	53	14	5	4.24e-09	['SYT1', 'SYT9', 'SYT7', 'UNC13D', 'SYT4']	0.357143	0.0943396	18123
C891	GO:BP	GO:0010035	response to inorganic substance	"Any process that results in a change in state or activity of a cell or an organism (in terms of movement, secretion, enzyme production, gene expression, etc.) as a result of an inorganic substance stimulus." [GOC:sm]	583	14	8	3.1e-08	['SYT6', 'SYT2', 'SYT1', 'SYT9', 'SYT7', 'SYT17', 'SYT12', 'SYT4']	0.571429	0.0137221	18123
C891	GO:BP	GO:0045921	positive regulation of exocytosis	"Any process that activates or increases the frequency, rate or extent of exocytosis." [GOC:go_curators]	88	14	5	5.01e-08	['SYT1', 'SYT9', 'SYT7', 'UNC13D', 'SYT4']	0.357143	0.0568182	18123
C891	GO:BP	GO:0043269	regulation of ion transport	"Any process that modulates the frequency, rate or extent of the directed movement of charged atoms or small charged molecules into, out of or within a cell, or between cells, by means of some agent such as a transporter or pore." [GOC:jl]	728	14	8	1.57e-07	['SYT6', 'SYT2', 'SYT1', 'SYT9', 'SYT7', 'SYT17', 'SYT12', 'SYT4']	0.571429	0.010989	18123
C891	GO:BP	GO:1903532	positive regulation of secretion by cell	"Any process that activates or increases the frequency, rate or extent of secretion by cell." [GO_REF:0000058, GOC:pm, GOC:TermGenie, PMID:12130530]	286	14	6	3.73e-07	['SYT1', 'SYT9', 'UNC13B', 'SYT7', 'UNC13D', 'SYT4']	0.428571	0.020979	18123
C891	GO:BP	GO:0051047	positive regulation of secretion	"Any process that activates or increases the frequency, rate or extent of the controlled release of a substance from a cell or a tissue." [GOC:ai]	315	14	6	6.49e-07	['SYT1', 'SYT9', 'UNC13B', 'SYT7', 'UNC13D', 'SYT4']	0.428571	0.0190476	18123
C891	GO:BP	GO:0046928	regulation of neurotransmitter secretion	"Any process that modulates the frequency, rate or extent of the regulated release of a neurotransmitter from a cell." [GOC:ai]	92	14	4	5.17e-06	['SYT1', 'RIMS4', 'SYT12', 'SYT4']	0.285714	0.0434783	18123
C891	GO:BP	GO:0051588	regulation of neurotransmitter transport	"Any process that modulates the frequency, rate or extent of the directed movement of a neurotransmitter into, out of or within a cell, or between cells, by means of some agent such as a transporter or pore." [GOC:ai]	106	14	4	8.58e-06	['SYT1', 'RIMS4', 'SYT12', 'SYT4']	0.285714	0.0377359	18123
C891	GO:BP	GO:0006906	vesicle fusion	"Fusion of the membrane of a transport vesicle with its target membrane." [GOC:jid]	110	14	4	9.8e-06	['SYT1', 'SYT9', 'SYT7', 'SYT4']	0.285714	0.0363636	18123
C891	GO:BP	GO:0090174	organelle membrane fusion	"The joining of two lipid bilayers to form a single organelle membrane." [GOC:ascb_2009, GOC:dph, GOC:tb]	114	14	4	1.1e-05	['SYT1', 'SYT9', 'SYT7', 'SYT4']	0.285714	0.0350877	18123
C891	GO:BP	GO:0022604	regulation of cell morphogenesis	"Any process that modulates the frequency, rate or extent of cell morphogenesis. Cell morphogenesis is the developmental process in which the shape of a cell is generated and organized." [GOC:isa_complete]	312	14	5	1.86e-05	['SYT2', 'SYT1', 'UNC13D', 'SYT17', 'SYT4']	0.357143	0.0160256	18123
C891	GO:BP	GO:0016050	vesicle organization	"A process that is carried out at the cellular level which results in the assembly, arrangement of constituent parts, or disassembly of a vesicle." [GOC:mah]	342	14	5	2.88e-05	['SYT1', 'SYT9', 'UNC13B', 'SYT7', 'SYT4']	0.357143	0.0146199	18123
C891	GO:BP	GO:0048284	organelle fusion	"The creation of a single organelle from two or more organelles." [GOC:jid]	149	14	4	2.9e-05	['SYT1', 'SYT9', 'SYT7', 'SYT4']	0.285714	0.0268456	18123
C891	GO:BP	GO:0030307	positive regulation of cell growth	"Any process that activates or increases the frequency, rate, extent or direction of cell growth." [GOC:go_curators]	171	14	4	4.75e-05	['SYT2', 'SYT1', 'SYT17', 'SYT4']	0.285714	0.0233918	18123
C891	GO:BP	GO:1990138	neuron projection extension	"Long distance growth of a single neuron projection involved in cellular development. A neuron projection is a prolongation or process extending from a nerve cell, e.g. an axon or dendrite." [GOC:BHF, GOC:rl, PMID:22790009]	172	14	4	4.8e-05	['SYT2', 'SYT1', 'SYT17', 'SYT4']	0.285714	0.0232558	18123
C891	GO:BP	GO:0061025	membrane fusion	"The membrane organization process that joins two lipid bilayers to form a single membrane." [GOC:dph, GOC:tb]	179	14	4	5.55e-05	['SYT1', 'SYT9', 'SYT7', 'SYT4']	0.285714	0.0223464	18123
C891	GO:BP	GO:0048639	positive regulation of developmental growth	"Any process that activates, maintains or increases the rate of developmental growth." [GOC:go_curators]	182	14	4	5.85e-05	['SYT2', 'SYT1', 'SYT17', 'SYT4']	0.285714	0.021978	18123
C891	GO:BP	GO:0050804	modulation of chemical synaptic transmission	"Any process that modulates the frequency or amplitude of synaptic transmission, the process of communication from a neuron to a target (neuron, muscle, or secretory cell) across a synapse. Amplitude, in this case, refers to the change in postsynaptic membrane potential due to a single instance of synaptic transmission." [GOC:ai]	434	14	5	8.18e-05	['SYT1', 'RIMS4', 'SYT7', 'SYT12', 'SYT4']	0.357143	0.0115207	18123
C891	GO:BP	GO:0099177	regulation of trans-synaptic signaling	"Any process that modulates the frequency, rate or extent of trans-synaptic signaling." [GOC:dos]	435	14	5	8.18e-05	['SYT1', 'RIMS4', 'SYT7', 'SYT12', 'SYT4']	0.357143	0.0114942	18123
C900	GO:BP	GO:0070988	demethylation	"The process of removing one or more methyl groups from a molecule." [GOC:BHF, GOC:rl]	74	10	8	2.22e-16	['KDM3A', 'KDM3B', 'KDM5A', 'PHF2', 'KDM6A', 'KDM5D', 'KDM6B', 'KDM8']	0.8	0.108108	18123
C900	GO:BP	GO:0016570	histone modification	"The covalent alteration of one or more amino acid residues within a histone protein." [GOC:krc]	472	10	8	6.78e-10	['KDM3A', 'KDM3B', 'KDM5A', 'PHF2', 'KDM6A', 'KDM5D', 'KDM6B', 'KDM8']	0.8	0.0169491	18123
C900	GO:BP	GO:0016569	covalent chromatin modification	"The alteration of DNA or protein in chromatin by the covalent addition or removal of chemical groups." [GOC:mah, GOC:vw]	486	10	8	7.35e-10	['KDM3A', 'KDM3B', 'KDM5A', 'PHF2', 'KDM6A', 'KDM5D', 'KDM6B', 'KDM8']	0.8	0.0164609	18123
C900	GO:BP	GO:0006325	chromatin organization	"Any process that results in the specification, formation or maintenance of the physical structure of eukaryotic chromatin." [GOC:mah, GOC:vw, PMID:20404130]	839	10	8	5.01e-08	['KDM3A', 'KDM3B', 'KDM5A', 'PHF2', 'KDM6A', 'KDM5D', 'KDM6B', 'KDM8']	0.8	0.00953516	18123
C900	GO:BP	GO:0006338	chromatin remodeling	"Dynamic structural changes to eukaryotic chromatin occurring throughout the cell division cycle. These changes range from the local changes necessary for transcriptional regulation to global changes necessary for chromosome segregation." [GOC:jid, GOC:vw, PMID:12697820]	222	10	5	2.72e-06	['KDM5A', 'PHF2', 'KDM6A', 'KDM5D', 'KDM6B']	0.5	0.0225225	18123
C917	GO:BP	GO:0000187	activation of MAPK activity	"The initiation of the activity of the inactive enzyme MAP kinase (MAPK)." [PMID:9561267]	155	7	4	4.7e-05	['MAP2K5', 'MAP2K3', 'MAP2K6', 'MAP2K1']	0.571429	0.0258065	18123
