# Supplementary material for: Genome-wide association studies of human and rat BMI converge on synapse, epigenome, and hormone signaling networks
Source: Cell Rep. Author manuscript; Available in PMC 2023 Oct 3. (PMC10546330; doi:10.1016/j.celrep.2023.112873)
Supplement: 4 [file NIHMS1928248-supplement-4.xlsx]

## Sheet: Table S3 - Battery of Behaviora
Table S3. Battery of Behavioral Assays applied to experimental rats, Related to STAR Methods
Center	Animal Purpose	Approx. Age (days)	Procedure
Tenessee	breeder	21	Rats arrive in TN (approximately 21 days old).
Tenessee	breeder	35	Rats housed until breeding age and then bred for 1-2 cycles
Tenessee	breeder	70	Rats sacrificed; DNA for genotyping and tissue samples collected.
Tenessee	experimental	0	Rats are born from the HS breeders in TN animal facility Behavior test battery (locomotor, social, etc)
Tenessee	experimental	21	Behavior test battery (locomotor, social, etc)
Tenessee	experimental	36	Intravenous catheter implanter
Tenessee	experimental	38	Nicotine self-administration test for 12 days
Tenessee	experimental	51	Progressive ratio
Tenessee	experimental	52	Extinction
Tenessee	experimental	55	Reinstatement
Tenessee	experimental	85	Rats sacrificed; DNA for genotyping and tissue samples collected.
Michigan	experimental	21	Rats arrive in MI (approximately 21 days old).
Michigan	experimental	35	Rats housed until they are approximately 35 days of age. Pavlovian Condition Approach
Michigan	experimental	42	Pavlovian Condition Approach
Michigan	experimental	55	Novelty seeking
Michigan	experimental	60	Cocaine contextual conditioning
Michigan	experimental	75	Rats sacrificed; DNA for genotyping and tissue samples collected.
New York	experimental	21	Rats arrive in NY (approximately 21 days old).
New York	experimental	35	Rats housed until they are approximately 35 days of age.
New York	experimental	49	Social behavior
New York	experimental	51	Locomotor activity
New York	experimental	71	Light reinforcement
New York	experimental	98	Reaction Time
New York	experimental	120	Delay Discounting
New York	experimental	122	Rats are transferred to a different animal facility
New York	experimental	127	Pavlovian Condition Approach
New York	experimental	138	Conditioned cue preference
New York	experimental	148	Rats sacrificed; DNA for genotyping and tissue samples collected.
