# Supplementary material for: Genome-wide association studies of human and rat BMI converge on synapse, epigenome, and hormone signaling networks
Source: Cell Rep. Author manuscript; Available in PMC 2023 Oct 3. (PMC10546330; doi:10.1016/j.celrep.2023.112873)
Supplement: 5 [file NIHMS1928248-supplement-5.xlsx]

## Sheet: Table S4 - Rat summary statisti
Table S4. Gene-level summary statistics for rat body mass index without tail (BMI) and rat body length without tail (BL) after positional mapping, with human orthologs assigned by HCOP, Related to Figure 2 and STAR Methods
Gene				BMI Statistics			Body Length Statistics
Rat Gene	HumanGene	Chromosome	Start-End	nSNPS	TopSNP P-Value	TopSNP Position	nSNPS	TopSNP P-Value	TopSNP Position
A1bg	A1BG	chr7	102294804-102298522	39	0.107	102296530	39	0.00184718	102288162
A1cf	A1CF	chr1	250426026-250514245,250426191-250512413	63	0.29	250491321	63	0.106339	250495920
A2m	A2M	chr4	154309425-154359138	2	0.00707	154349933	2	0.0449729	154300539
A2ml1	A2ML1	chr4	161863608-161907897	157	0.522	161904613	157	0.169893	161913176
A3galt2	A3GALT2	chr5	146933591-146945882	28	0.146	146931578	28	0.518266	146932112
A4galt	A4GALT	chr7	124085831-124089385,124085835-124109541,124085835-124110439,124085836-124110019,124085836-124110438,124085836-124110438,124085836-124110440	52	0.168	124102126	52	0.0249836	124081377
A4gnt	A4GNT	chr8	107856852-107866438	51	0.00982	107858659	51	0.400693	107875291
AA926063		chr20	5486473-5498987	15	0.00724	5497175	15	0.386267	5498690
Aacs	AACS	chr12	36512392-36555694	121	0.343	36551459	121	0.107505	36505031
Aadacl2	AADACL2	chr2	150344306-150365033	4	0.39	150334512	4	0.772245	150335348
Aadat	AADAT	chr16	32832000-32868441,32832058-32868680	55	0.323	32868536	55	0.0865349	32825602
Aak1	AAK1	chr4	118653850-118806796,118655701-118806796,118655701-118806796,118655702-118795768,118655702-118795768,118655702-118806796,118655702-118806796,118655702-118806796,118655727-118795774	134	0.0916	118662071	134	0.000384777	118651277
Aamdc	AAMDC	chr1	162519512-162549205,162519523-162549211,162519523-162549211	107	0.00334	162556364	107	0.157213	162511632
Aamp	AAMP	chr9	81560835-81566642,81560836-81565489,81560836-81565489,81560836-81565692	6	0.556	81566210	6	0.114594	81563126
Aanat	AANAT	chr10	105568090-105572403,105568315-105572407,105568316-105572407	62	0.753	105559774	62	0.722597	105559774
Aar2	AAR2	chr3	152626737-152638869,152626737-152648365,152626756-152648344	100	0.222	152648479	100	0.00858549	152632621
Aard	AARD	chr7	91588457-91593299	49	0.179	91580864	49	0.00407183	91587823
Aars	AARS	chr19	43193263-43215208,43193263-43215208,43193263-43215227,43193263-43215246,43193263-43215281	61	0.562	43193362	61	0.000275651	43193362
Aars2	AARS2	chr9	17869300-17881758,17869300-17881762,17869704-17880763	88	4.21e-05	17888128	88	0.0495709	17886975
Aarsd1	AARSD1	chr10	89317973-89331078	60	0.537	89335555	60	0.101683	89335555
Aasdh	AASDH	chr14	33619989-33647268,33620158-33647268,33620158-33647268,33620158-33647268,33620158-33647268,33620158-33647268,33620158-33647268,33620255-33647268,33631990-33647268,33635410-33647268	63	0.336	33639417	63	0.791365	33618072
Aasdhppt	AASDHPPT	chr8	1432756-1450175,1439329-1450095	11	0.435	1426050	11	0.00787982	1425624
Aass	AASS	chr4	50152004-50208935	162	0.329	50172982	162	0.537921	50215304
Aatf	AATF	chr10	71744647-71837851	54	0.0652	71841140	54	0.140132	71736738
Aatk	AATK	chr10	109184337-109224091,109184337-109224455,109188077-109224370,109188079-109201447	115	8.73e-05	109174760	115	0.0296842	109212234
Abat	ABAT	chr10	7093405-7146498,7094257-7200439	153	0.0427	7191302	153	0.0140228	7127268
Abca1	ABCA1	chr5	69857716-69983041,69857716-69983042,69857716-69983042,69860746-69952466	345	0.0861	69941569	345	0.354465	69986913
Abca12	ABCA12	chr9	78521476-78693421	215	0.128	78511523	215	0.16941	78682230
Abca13	ABCA13	chr14	89384511-89876748	1546	0.389	89732223	1546	9.46e-05	89489914
Abca14		chr1	189975730-190064032,189975730-190064069,189975730-190069112,189975731-190069111	204	0.00285	189965950	204	0.281862	189976807
Abca15		chr1	190072347-190178870,190072419-190178813,190077526-190178870	290	0.00688	190072766	290	0.126495	190155108
Abca16		chr1	190200208-190358594	66	0.307	190210427	66	0.133304	190203482
Abca17		chr10	13630075-13716936,13630075-13717049,13630075-13717049,13630075-13723155,13630075-13723155,13630096-13716931	497	0.00224	13624687	497	0.00588711	13677918
Abca2	ABCA2	chr3	2648786-2668770,2648787-2668770,2648864-2668770,2649016-2668770	12	0.0205	2677451	12	0.134222	2677451
Abca3	ABCA3	chr10	13723364-13780558,13723364-13780558	304	0.00313	13721864	304	0.00458826	13744160
Abca4	ABCA4	chr2	225645538-225783288,225645567-225783287	358	0.287	225646474	358	0.00170453	225782756
Abca5	ABCA5	chr10	98573225-98645028,98576038-98644800	7	3.17e-08	98585604	7	0.354053	98572317
Abca6	ABCA6	chr10	98477715-98544309,98477715-98545123,98477715-98546071,98477715-98546072,98477715-98546072,98477715-98546697,98477715-98546699	167	1.29e-08	98530060	167	0.166185	98526314
Abca7	ABCA7	chr7	12742432-12762423,12742432-12762423,12742432-12762423,12742432-12762423,12742432-12762423,12742514-12761261	39	0.228	12759880	39	0.0969894	12733276
Abca8	ABCA8	chr10	98236918-98308288	336	1.7e-06	98285760	336	0.0147587	98303813
Abca8a		chr10	98319479-98390384,98319494-98390484	249	1.43e-06	98332790	249	0.0418393	98332538
Abca9	ABCA9	chr10	98412262-98472258	82	0.0264	98453975	82	0.44958	98470415
Abcb11	ABCB11	chr3	55480023-55587946	179	0.28	55527292	179	0.0857144	55498455
Abcb1a		chr4	22339828-22425381,22339828-22517642	361	0.00212	22344502	361	0.0194486	22447619
Abcb1b	ABCB1	chr4	22225122-22296842,22225122-22307577,22225460-22307453	510	0.00212	22289636	510	0.0438697	22309360
Abcb4	ABCB4	chr4	22133983-22186777,22133983-22186779,22133983-22192659,22133983-22192687,22134804-22192472	98	0.00545	22181790	98	0.139624	22165359
Abcb5	ABCB5	chr6	146805480-146902339	67	0.144	146910747	67	0.426518	146911088
Abcb6	ABCB6	chr9	82373949-82382228	10	0.906	82386462	10	0.150918	82386462
Abcb8	ABCB8	chr4	7296537-7311856,7297168-7311750	2	0.709	7315154	2	0.0121939	7315154
Abcb9	ABCB9	chr12	37923973-37956678	132	0.46	37944627	132	0.0846422	37966035
Abcc1	ABCC1	chr10	549536-672235	5	0.111	648884	5	0.0854989	648884
Abcc12	ABCC12	chr19	21541323-21610465,21541324-21612757,21541325-21612757,21541325-21612757,21541325-21612757,21541741-21612527	209	0.185	21548405	209	0.0181414	21601083
Abcc2	ABCC2	chr1	263554425-263612556	63	0.678	263548885	63	0.15665	263621660
Abcc4	ABCC4	chr15	103695414-103927980,103696525-103927592	13	0.000282	103928158	13	0.365206	103931450
Abcc5	ABCC5	chr11	84395981-84490215,84396032-84490211,84412716-84490215,84412716-84490215,84434975-84490215,84435327-84490215,84435423-84490215	126	0.231	84432336	126	0.524865	84432336
Abcc9	ABCC9	chr4	176806097-176928540	385	0.452	176889982	385	0.0383562	176887610
Abcd2	ABCD2	chr7	132294563-132343169	194	0.0695	132294843	194	0.0367245	132297844
Abcd3	ABCD3	chr2	225335707-225389120	157	0.104	225359597	157	0.0771138	225396876
Abcd4	ABCD4	chr6	108315025-108329464,108316777-108329550	118	0.0333	108311587	118	0.00472195	108311587
Abce1	ABCE1	chr19	31867959-31892860,31867980-31892863	98	0.0134	31897825	98	0.00210194	31896745
Abcf1	ABCF1	chr20	3309913-3322825,3309946-3322828	87	0.00229	3308791	87	0.00267668	3303485
Abcf2	ABCF2	chr4	7122849-7135607,7122849-7135607,7122849-7135607,7122915-7135604,7123141-7135607	27	0.725	7126374	27	0.00629753	7142333
Abcf3	ABCF3	chr11	84026205-84037938	64	0.00362	84032031	64	0.501115	84032031
Abcg1	ABCG1	chr20	9743268-9840489,9790935-9842735	34	0.173	9850977	34	0.0360281	9832931
Abcg2	ABCG2	chr4	88765440-88890209,88832295-88890209,88833235-88890209,88834065-88890268,88837277-88890209,88839916-88890209,88843593-88890209	217	0.312	88808693	217	0.10109	88778630
Abcg3		chr14	5971983-6053039	173	0.319	6052590	173	0.0309849	5962154
Abcg3l1		chr14	6488654-6541191,6488655-6541171,6495858-6541220,6496090-6541220	301	0.0549	6496741	301	0.248199	6499335
Abcg3l3		chr14	5733360-6104164,6058592-6102621,6067735-6104164	424	0.172	5812827	424	0.0277198	5953275
Abcg4	ABCG4	chr8	48604914-48620147,48604914-48620482,48604914-48626219,48604914-48626219	65	0.122	48603149	65	0.575751	48603149
Abcg5	ABCG5	chr6	7935770-7961207,7935855-7954372	141	0.0394	7926436	141	0.531686	7944085
Abcg8	ABCG8	chr6	7961412-7980708,7968127-7979569	76	0.122	7970046	76	0.629894	7967622
Abhd1	ABHD1	chr6	26787806-26792795	9	0.481	26784882	9	0.0346654	26779841
Abhd11	ABHD11	chr12	24722276-24724997,24722855-24725760	32	0.0857	24728460	32	0.60885	24717821
Abhd11os		chr12	24721189-24722177	30	0.0857	24728460	30	0.598997	24712136
Abhd12	ABHD12	chr3	146630297-146690375	97	0.00714	146646739	97	0.00374788	146646739
Abhd12b	ABHD12B	chr6	92568974-92596327	120	0.311	92588203	120	0.0113062	92588203
Abhd13	ABHD13	chr16	85315274-85330108,85315278-85329818,85315278-85329818,85315278-85329818,85315278-85329909	122	0.2	85333434	122	0.554502	85333338
Abhd14a	ABHD14A	chr8	115141574-115149316,115141574-115149506,115141574-115149509,115141574-115149510,115141574-115149510,115141574-115149510,115141574-115151222,115141579-115149419	19	0.0502	115157413	19	0.552625	115133705
Abhd14b	ABHD14B	chr8	115149637-115154556,115149741-115154556,115150513-115154551	16	0.0502	115157413	16	0.574199	115140364
Abhd16a	ABHD16A	chr20	5080069-5094935	255	0.000191	5095546	255	0.00167603	5088863
Abhd16b	ABHD16B	chr3	176985899-176987797	3	0.332	176977015	3	0.765495	176977015
Abhd17a	ABHD17A	chr7	11992542-11998974,11992704-12000978	34	0.118	11989834	34	0.101095	11990718
Abhd17b	ABHD17B	chr1	239266139-239301133,239266873-239300256	42	0.0387	239279501	42	0.248926	239294574
Abhd17c	ABHD17C	chr1	146248504-146289465	50	0.862	146241919	50	0.244014	146261103
Abhd18	ABHD18	chr2	127770587-127827800,127770587-127828218,127770804-127827800,127783633-127827800,127810728-127827800,127810855-127827800,127811007-127827800	15	0.06	127771277	15	0.624707	127816265
Abhd2	ABHD2	chr1	140998239-141087405	146	0.0819	141019508	146	0.11029	141029316
Abhd3	ABHD3	chr18	1892412-1946840	158	0.0712	1954658	158	0.16144	1954658
Abhd4	ABHD4	chr15	32888232-32905677,32894937-32906861,32895035-32905677	20	0.23	32899900	20	0.924523	32910685
Abhd6	ABHD6	chr15	18647902-18675973,18647902-18683502,18647902-18695081,18647904-18695133	104	0.377	18648849	104	0.179376	18696244
Abhd8	ABHD8	chr16	19866027-19872765	6	0.731	19868523	6	0.232943	19857317
Abi1	ABI1	chr17	89951661-90033158,89951680-90033158,89951680-90033158,89951680-90033158,89951680-90033158,89951680-90033158,89951681-90033158,89951681-90033158,89951751-90033334	4	0.547	90015661	4	0.867055	90015661
Abi3	ABI3	chr10	83644085-83655182,83644087-83655066,83644087-83655066	87	0.00939	83659861	87	0.106829	83659869
Abi3bp	ABI3BP	chr11	46206931-46422789,46206931-46422789,46206931-46422789,46206931-46422789,46206931-46422789,46206931-46422790,46206931-46422790,46206931-46422790,46206931-46422790,46206931-46422790,46206931-46422790,46206931-46422790,46206931-46422790,46206931-46422790,46206931-46422790,46206931-46422790,46206931-46422791,46206931-46422791,46206931-46422791,46206931-46422791,46206931-46422791,46206931-46422791,462…	181	0.682	46298098	181	0.459341	46306007
Abl1	ABL1	chr3	10041819-10145076,10041825-10080881	25	0.144	10153281	25	0.22776	10114667
Abl2	ABL2	chr13	74154532-74248042,74154532-74248042,74154532-74248042,74154532-74248042,74154834-74242238,74154834-74242238,74154834-74248042,74154834-74333244,74155097-74248042,74215851-74248042,74215869-74248042,74216844-74242238	202	0.00179	74312113	202	0.0427663	74305108
Ablim1	ABLIM1	chr1	277853876-278043094,277853876-278043096	412	0.000114	277942350	412	0.000228207	277899077
Ablim2	ABLIM2	chr14	80044216-80142570,80044216-80142570,80044216-80142570,80044216-80142571,80044216-80142571,80044216-80142571,80044216-80142571,80044216-80142571,80044216-80142572,80044216-80142572,80044216-80142572,80044216-80142573,80044216-80142573,80044216-80142574,80044216-80142574,80044216-80142575,80044216-80142575,80044216-80142575,80044216-80142576,80044216-80142576,80044216-80142576,80044216-80142577,800…	204	0.39	80132961	204	8.3e-05	80040820
Ablim3	ABLIM3	chr18	57126533-57245768,57126533-57245768,57126533-57245768,57126533-57245768,57126533-57245768,57126533-57245768,57126533-57245965,57127981-57245699	306	0.00654	57131632	306	0.0244148	57117103
Abo	ABO	chr3	4374678-4394374	33	0.202	4374741	33	0.449901	4385488
Abo2		chr3	5386433-5402666	19	0.294	5376672	19	0.285137	5376463
Abr	ABR	chr10	64565120-64657079	48	9.83e-05	64611901	48	0.0691592	64611901
Abra	ABRA	chr7	80792614-80796683	59	0.254	80799014	59	0.118683	80784480
Abracl	ABRACL	chr1	13165582-13175773	33	0.0291	13181833	33	0.0373842	13172091
Abtb2	ABTB2	chr3	93494705-93648750	49	0.18	93645412	49	0.512897	93658527
Ac1576		chr10	71342034-71358887	44	0.0623	71347156	44	0.129313	71347156
Acaa1		chr8	128027879-128036471	28	0.00732	128045850	28	0.00313479	128046241
Acaa1b		chr8	127836234-127845296	56	0.00728	127835728	56	0.00293362	127828249
Acaa2	ACAA2	chr18	70733871-70762395	92	0.000837	70747953	92	0.0678125	70748368
Acaca	ACACA	chr10	71519391-71719910	75	0.0509	71710464	75	0.130253	71711011
Acacb	ACACB	chr12	48127148-48205056,48127148-48210393,48127148-48228340,48127148-48229431,48127148-48238968,48127148-48238968,48127148-48238969,48127148-48238969,48127148-48238969,48128404-48218955	223	0.0037	48130760	223	0.0343844	48137574
Acad10	ACAD10	chr12	40417917-40460562,40417943-40460561	18	0.549	40458191	18	0.12494	40470166
Acad11	ACAD11	chr8	112594757-112676275	658	0.00861	112596493	658	0.0360189	112678582
Acad8	ACAD8	chr8	28023400-28044967	34	0.188	28048355	34	0.470866	28040951
Acad9	ACAD9	chr2	122782050-122804419,122782050-122806166,122782130-122805765	143	0.00176	122774188	143	0.00180842	122774188
Acadl	ACADL	chr9	73833367-73871857	168	0.00232	73845543	168	0.000622426	73826670
Acadm	ACADM	chr2	260124417-260148589	54	0.0211	260139696	54	0.235171	260150853
Acads	ACADS	chr12	47254502-47263747	17	0.833	47268356	17	0.346606	47272838
Acadsb	ACADSB	chr1	201981361-202019882,201981362-202019882,201981362-202022771,201981452-202020186	35	0.601	201992562	35	0.495874	201994544
Acadvl	ACADVL	chr10	56619320-56624468	19	0.644	56624870	19	0.235897	56625005
Acan	ACAN	chr1	140762757-140824441	167	0.0405	140787876	167	0.0986039	140756575
Acap2	ACAP2	chr11	73078965-73193496,73078966-73181457,73078967-73193496,73078967-73193496,73078967-73193496,73078968-73193496,73078968-73193496,73078981-73191133	291	0.111	73107819	291	0.200389	73134355
Acap3	ACAP3	chr5	173340059-173354755,173340431-173354756,173340650-173354756	70	0.111	173338232	70	0.063498	173335188
Acat1	ACAT1	chr8	58166989-58195884	85	0.399	58160600	85	0.0176943	58181121
Acat2	ACAT2	chr1	47972398-47992654	15	0.214	47986037	15	0.227146	48000686
Acat2l1		chr1	48008573-48025730	56	0.17	48013333	56	0.211103	48032763
Acbd3	ACBD3	chr13	99004941-99035520	41	0.301	99031530	41	0.181609	99045066
Acbd4	ACBD4	chr10	91186130-91200081,91186152-91200081,91186207-91191432,91186207-91193126,91186207-91196198,91186207-91196573,91186207-91196573,91186207-91196573,91186207-91200081,91186207-91200081,91187592-91196573	55	0.0119	91196592	55	0.0168007	91196422
Acbd6	ACBD6	chr13	73196503-73225054,73196503-73231272,73196507-73209946,73196511-73225054,73196511-73231271,73196511-73239898,73196511-73334077,73196513-73334077,73196513-73334077,73196570-73334077	231	0.012	73207342	231	0.0885526	73223358
Acbd7	ACBD7	chr17	78904548-78913372,78905337-78910684	78	0.108	78909641	78	0.208036	78919642
Accs	ACCS	chr3	82742829-82756953,82743145-82756855,82743145-82757098,82743145-82757122,82743145-82757271,82743884-82757273	71	0.617	82767081	71	0.461394	82765638
Accsl	ACCSL	chr3	82762860-82774506,82762861-82777814	93	0.596	82785352	93	0.288853	82781876
Acd	ACD	chr19	37665288-37668043,37665294-37667987	33	0.122	37660065	33	0.548206	37659952
Ace	ACE	chr10	94170765-94213831	181	0.000293	94181187	181	0.0834765	94165626
Ace3		chr10	94191698-94206276,94191698-94206276,94192580-94206274	105	0.035	94182687	105	0.134819	94197819
Acer1	ACER1	chr9	10061977-10093588	64	0.00959	10065939	64	0.488465	10093565
Acer2	ACER2	chr5	105230539-105279732,105230579-105279731	145	0.00143	105289466	145	0.405802	105282272
Acer3	ACER3	chr1	163160986-163216342,163160986-163263621	112	0.00665	163186523	112	0.166197	163219582
Ache	ACHE	chr12	22472357-22477052	25	0.287	22474774	25	0.0395829	22477246
Acin1	ACIN1	chr15	33288368-33300415,33288368-33332901,33288371-33333250,33288371-33333250,33288371-33333250,33288371-33333250,33288371-33333256	85	0.559	33338981	85	0.190557	33304092
Ackr3	ACKR3	chr9	97355880-97367455,97355923-97367449	46	0.211	97354377	46	0.266393	97356726
Ackr4	ACKR4	chr8	112643837-112649741,112643837-112649741,112643837-112649741,112643837-112651668	230	0.0118	112661290	230	0.0456403	112645816
Acmsd	ACMSD	chr13	44424688-44468734	196	0.229	44428642	196	0.0956795	44471235
Acnat1		chr5	64710884-64718500	1	0.977	64723995	1	0.116104	64723995
Acnat2		chr5	64669997-64674250	3	0.677	64669954	3	0.00264477	64677733
Aco1	ACO1	chr5	56425075-56481218	72	0.0153	56419529	72	0.312139	56440133
Aco2	ACO2	chr7	123102492-123145608	52	0.319	123118867	52	0.0217786	123119713
Acot11	ACOT11	chr5	126347477-126395655	183	0.155	126388116	183	0.356001	126390121
Acot12	ACOT12	chr2	20857055-20901656,20857427-20898981	126	0.0492	20896570	126	0.196852	20896570
Acot2	ACOT2	chr6	107460595-107468324,107460667-107467481	5	0.883	107459547	5	0.373865	107453666
Acot3		chr6	107531507-107537446	25	0.888	107522392	25	0.638531	107525062
Acot4	ACOT4	chr6	107517667-107522952	76	0.645	107519179	76	0.400203	107512108
Acot6	ACOT6	chr6	107581356-107590431	27	0.448	107578510	27	0.212537	107582648
Acot7	ACOT7	chr5	169357581-169450215,169364305-169450215,169378804-169450215	55	0.657	169381348	55	0.486913	169409440
Acot8	ACOT8	chr3	161260836-161272495	12	0.0747	161263024	12	0.187972	161258606
Acox1	ACOX1	chr10	104724533-104748003	22	0.686	104716462	22	0.897891	104726499
Acox2	ACOX2	chr15	18449303-18481472,18449303-18481472,18449389-18481470,18449406-18481472	99	0.467	18486947	99	0.194854	18484062
Acox3	ACOX3	chr14	80313201-80358115,80314430-80355420	36	0.554	80335094	36	0.83823	80335094
Acoxl	ACOXL	chr3	120414310-120724808,120414310-120724808,120414394-120724809,120441062-120724808	375	0.00945	120619688	375	0.0747563	120710323
Acp1	ACP1	chr6	49836063-49851714,49836067-49851677,49836685-49851660,49836801-49851648	62	0.00764	49840040	62	0.00199393	49845660
Acp2	ACP2	chr3	80020345-80030365,80021439-80030365	28	0.355	80016936	28	0.225153	80016936
Acp5	ACP5	chr8	23142732-23146689,23142732-23148396,23142744-23148380,23142744-23149067,23142744-23149067,23142744-23149067	25	0.71	23149711	25	0.0053818	23149711
Acp6	ACP6	chr2	199284176-199305793	42	0.0589	199275531	42	0.00236345	199287870
Acp7	ACP7	chr1	85141382-85162449	33	0.44	85169086	33	0.0273188	85172009
Acpp	ACPP	chr8	112838573-112881173,112838573-112883989,112838573-112883993,112838628-112884022,112847498-112884062	295	0.00182	112861046	295	0.0501048	112858678
Acpt		chr1	100226310-100234509,100226310-100234514,100226765-100232751,100226765-100234534,100226765-100234535,100226765-100234536,100226773-100234536,100227577-100231460	20	0.0978	100241960	20	0.00927725	100242866
Acr	ACR	chr7	130541319-130547779,130542202-130548356,130542224-130548356,130542230-130548356	26	0.0425	130549932	26	0.360766	130556123
Acrbp	ACRBP	chr4	157563989-157568024,157563990-157577045	63	0.00619	157562152	63	0.00879982	157581941
Acrv1	ACRV1	chr8	39164990-39170568	28	0.803	39167997	28	0.468889	39179575
Acsbg1	ACSBG1	chr8	59184110-59230116,59184110-59230116,59184110-59230116,59184110-59230116,59184110-59239954,59184110-59240133	164	0.109	59190718	164	0.011639	59235570
Acsbg2	ACSBG2	chr9	10172316-10203550,10172319-10203550,10172831-10203461	92	0.0155	10205244	92	0.257381	10163412
Acsf2	ACSF2	chr10	82284718-82326771	68	0.075	82335838	68	0.152056	82328812
Acsl1	ACSL1	chr16	48937455-48981980,48937463-48983717,48937463-48983798,48937463-48986597,48937463-48986715,48937463-48996935,48937463-49003551,48937463-49003898	164	0.000408	49001694	164	0.302832	48958451
Acsl3	ACSL3	chr9	84569600-84593565	114	0.154	84575185	114	0.563012	84575185
Acsl5	ACSL5	chr1	276240702-276290006,276263912-276290012	6	0.000774	276291061	6	2.37e-05	276291061
Acsl6	ACSL6	chr10	39654770-39717426,39655292-39717592,39655294-39717592,39655296-39717592,39655297-39717592,39666673-39717592,39666990-39715982	93	0.134	39727279	93	0.774443	39711005
Acsm1	ACSM1	chr1	189359373-189395277,189359373-189395277,189359373-189395277,189359852-189395277,189359863-189395277	58	0.067	189375896	58	0.0612993	189388700
Acsm2a		chr1	189289956-189329007	101	0.00274	189299751	101	0.273446	189290634
Acsm3	ACSM3	chr1	189514503-189541233,189514533-189541233,189514552-189541233	20	0.00313	189550058	20	0.0759725	189522555
Acsm4	ACSM4	chr1	189432603-189457052,189435822-189458799	103	0.419	189428680	103	0.0769183	189445640
Acsm5	ACSM5	chr1	189240954-189268013,189240975-189268013,189241363-189270422,189241592-189267915	214	0.000417	189234856	214	0.40757	189234856
Acss1	ACSS1	chr3	146420345-146451446,146420345-146470293	113	0.00335	146438747	113	0.0017752	146433994
Acss2	ACSS2	chr3	151032924-151075854,151032951-151075856	72	0.194	151044967	72	0.0103679	151041221
Acss3	ACSS3	chr7	49047021-49244691,49047021-49246218,49047021-49250948,49074594-49250953	244	0.0161	49211718	244	0.0429148	49237608
Acta1	ACTA1	chr19	56674071-56677084	12	0.00104	56677803	12	0.0182211	56677803
Actb	ACTB	chr12	13715842-13718813	22	0.0173	13719738	22	0.0134019	13713278
Actbl2	ACTBL2	chr2	42829412-42832160	9	0.0057	42833065	9	0.00381692	42833065
Actc1	ACTC1	chr3	105507402-105512939	15	0.422	105506452	15	0.699029	105511729
Actg1	ACTG1	chr10	109518428-109520852,109518428-109520871,109518432-109521288	31	0.000459	109508524	31	0.172229	109509201
Actg2	ACTG2	chr4	115215159-115229684,115215159-115239746	96	0.222	115244498	96	0.00737359	115244498
Actl10	ACTL10	chr3	150054084-150056869	6	0.0736	150050796	6	0.553391	150047446
Actl11		chr8	116708026-116711716	29	0.198	116699218	29	0.0353873	116703791
Actl6a	ACTL6A	chr2	119112775-119128870,119113202-119128870	38	0.192	119135667	38	0.0416735	119117633
Actl6b	ACTL6B	chr12	22194594-22211107,22194598-22211080	59	0.487	22191051	59	0.644464	22221030
Actl7a	ACTL7A	chr5	73494581-73498012,73496074-73497550	43	0.0103	73503140	43	0.119545	73484875
Actl7b	ACTL7B	chr5	73492641-73494030	48	0.00955	73483834	48	0.119545	73484875
Actl9	ACTL9	chr7	18310623-18312001	13	0.407	18308706	13	0.424792	18308706
Actl9b		chr8	4085835-4087173	77	0.47	4084178	77	0.369734	4084952
Actn1	ACTN1	chr6	103376556-103470497	347	0.102	103404440	347	0.0153735	103367683
Actn2	ACTN2	chr17	66304529-66397647	355	0.172	66407539	355	0.00494161	66329557
Actn3	ACTN3	chr1	220120531-220136460	20	0.81	220113895	20	0.000311388	220144228
Actn4	ACTN4	chr1	87078011-87147308,87078011-87147347,87078419-87105755,87078419-87147347,87079045-87147200,87079045-87147347	54	0.391	87138295	54	0.00791042	87076563
Actr10	ACTR10	chr6	93385456-93411605	67	0.318	93381829	67	0.0249158	93405243
Actr1a	ACTR1A	chr1	266123863-266142621,266123869-266142538	43	0.256	266152364	43	0.041596	266116961
Actr2	ACTR2	chr14	104338485-104375840,104340782-104375648	28	0.313	104335416	28	0.514177	104337934
Actr3	ACTR3	chr13	41695519-41738622	24	0.338	41692540	24	0.73602	41692540
Actr3b	ACTR3B	chr4	5644286-5672708	84	0.154	5675092	84	0.00394256	5675539
Actr5	ACTR5	chr3	155118566-155131832,155118566-155131832,155118587-155132073	19	0.327	155122264	19	0.643245	155122264
Actr6	ACTR6	chr7	30377368-30397922,30377371-30397792	41	0.0347	30386022	41	0.180308	30386448
Actr8	ACTR8	chr16	6047976-6062583,6048019-6062586	44	0.783	6056068	44	0.5917	6053501
Actrt2	ACTRT2	chr5	172077289-172078690	8	0.904	172076993	8	0.312762	172076993
Actrt3	ACTRT3	chr2	116416560-116418521	5	0.0928	116411845	5	0.128625	116406997
Acvr1	ACVR1	chr3	44432475-44478216,44432475-44510332,44432475-44529465,44432475-44539680,44433522-44500986	132	0.152	44479730	132	0.237922	44429327
Acvr1b	ACVR1B	chr7	142817173-142858365,142836752-142858231,142837458-142858231	6	0.362	142823094	6	0.379243	142808599
Acvr1c	ACVR1C	chr3	44272858-44342501	95	0.141	44263368	95	0.408076	44278069
Acvr2a	ACVR2A	chr3	32947900-33034598,32947972-33032649	128	0.326	33024197	128	0.280683	33004545
Acvr2b	ACVR2B	chr8	128087307-128126776,128087307-128126776,128087344-128118763	70	0.0217	128089146	70	0.00208316	128104053
Acvrl1	ACVRL1	chr7	142769941-142787336,142770349-142787336,142770349-142787336,142774328-142787336,142774328-142787336,142775136-142787336,142776251-142787336	28	0.395	142775750	28	0.308618	142775750
Acy1	ABHD14A-ACY1	chr8	115134791-115140171,115134791-115140171,115134795-115139479	14	0.0378	115129711	14	0.552625	115133705
Acy3	ACY3	chr1	219233711-219236825,219233711-219237103,219233719-219237103,219233729-219237103,219233773-219237103	4	0.634	219241867	4	0.0937719	219224578
Acyp1	ACYP1	chr6	109097064-109103999,109097064-109104010,109097064-109104050,109097064-109104063,109097064-109110266	2	0.128	109089937	2	0.0132948	109089937
Acyp2	ACYP2	chr14	114891244-115052450,114891244-115052497	191	0.201	115039896	191	0.799216	115004839
Ada	ADA	chr3	160115839-160139947	30	0.0885	160148399	30	0.291829	160148399
Adad1	ADAD1	chr2	123790797-123848598,123790980-123824819,123791035-123848596	76	0.0109	123829331	76	0.620352	123781283
Adad2	ADAD2	chr19	52258907-52263031	8	0.221	52271589	8	0.0991138	52271589
Adal	ADAL	chr3	113091695-113109841,113091698-113109841,113091706-113109243,113091908-113109243,113093701-113109841,113093703-113109841,113102089-113108675	30	0.0509	113100366	30	0.0444085	113087718
Adam10	ADAM10	chr8	77107354-77237386,77107535-77237483,77164067-77237386	138	0.0209	77162470	138	0.00418738	77210880
Adam11	ADAM11	chr10	90731259-90749221,90731260-90747250,90731260-90747594,90731260-90747594,90731864-90746936,90740423-90747594,90740423-90747594	39	0.0805	90750696	39	0.171557	90727957
Adam12	ADAM12	chr1	205951839-206286285,205951839-206286294	417	0.0486	206110206	417	0.0554979	206141713
Adam15	ADAM15	chr2	188661830-188672337,188661830-188672337,188661830-188672337,188661830-188672337,188661830-188672337,188661832-188672297,188662679-188672337	12	0.674	188654732	12	0.707361	188653469
Adam17	ADAM17	chr6	43400524-43448280	42	0.233	43401919	42	0.393433	43401919
Adam18	ADAM18	chr16	72139099-72196562,72139099-72201203,72139099-72202237,72139099-72210896,72139099-72210902	523	0.000468	72187111	523	0.192669	72187135
Adam19	ADAM19	chr10	31146106-31240582	155	0.349	31233962	155	0.118586	31175471
Adam1a		chr12	40533730-40536632	20	0.371	40527210	20	0.0786479	40525307
Adam2	ADAM2	chr15	42708535-42751281	83	0.0197	42724994	83	0.0580598	42718637
Adam22	ADAM22	chr4	22864484-22996769,22864485-22996769,22864485-22996769,22864485-22996769,22864485-22996769,22864486-22996769,22864486-22996769,22864486-23002969,22865837-22993083,22865839-23002969,22865840-22996769,22865842-22996769,22865843-22996769	73	0.00772	22973742	73	0.0282497	22961267
Adam24		chr16	54625788-54631824	32	0.00569	54636108	32	0.13631	54636108
Adam26a		chr16	51792059-51828519	90	0.0203	51803422	90	0.650391	51835958
Adam30	ADAM30	chr2	200328497-200331938	24	0.543	200331177	24	0.0888605	200337886
Adam32	ADAM32	chr16	71889034-71976323,71889035-71999151,71889443-71999150,71890207-71999151	693	0.000772	71931321	693	0.0309689	71917374
Adam34		chr16	51750789-51752939	33	0.0216	51759311	33	0.689697	51759748
Adam34l		chr16	51728002-51733028	25	0.0204	51732282	25	0.675074	51727403
Adam3a		chr16	72086877-72136685	281	0.000543	72090772	281	0.316803	72120873
Adam4		chr6	105158023-105160470	12	0.0656	105153222	12	0.00632876	105150407
Adam4l1		chr6	105007052-105009516	7	0.106	105017035	7	0.0838679	105013490
Adam5	ADAM5	chr16	72010068-72085666,72010070-72077912,72010125-72077908,72011152-72085666	350	0.000543	72090772	350	0.0243117	72034603
Adam8	ADAM8	chr1	212317509-212332895,212317509-212332895,212317509-212332895,212318582-212332895	13	0.761	212314422	13	0.263676	212313092
Adam9	ADAM9	chr16	71810376-71887926	351	0.000829	71833381	351	0.285705	71894201
Adamts1	ADAMTS1	chr11	25342118-25350938	41	0.00809	25341172	41	0.0359309	25343829
Adamts10	ADAMTS10	chr7	18409146-18439012,18409216-18439012,18417919-18439012,18417919-18439012,18417919-18439012	15	0.516	18402996	15	0.668691	18445469
Adamts12	ADAMTS12	chr2	61039071-61340687	569	4.01e-05	61265470	569	0.00132355	61128980
Adamts13	ADAMTS13	chr3	5519920-5558390	101	0.158	5552029	101	0.308557	5517543
Adamts14	ADAMTS14	chr20	30812318-30888936,30813655-30888751	51	0.0361	30878710	51	0.186014	30829513
Adamts16	ADAMTS16	chr1	35067267-35200530	378	0.206	35057504	378	0.642157	35059582
Adamts17	ADAMTS17	chr1	127802871-128126764,127802871-128126764	511	0.00871	127826601	511	0.455468	128070620
Adamts18	ADAMTS18	chr19	46005054-46167912	358	0.0763	45999182	358	0.0120847	46017841
Adamts19	ADAMTS19	chr18	53915806-54099120,53915806-54099856	329	0.0182	54092209	329	0.109615	54025376
Adamts2	ADAMTS2	chr10	36098050-36301775,36098056-36304416	654	0.0201	36229520	654	0.0140924	36242095
Adamts20	ADAMTS20	chr7	135465020-135630941	678	0.241	135537566	678	0.0985523	135484786
Adamts3	ADAMTS3	chr14	19866277-20072896,19866278-20072896,19866407-20071003	742	0.00286	20056663	742	0.00140458	19944498
Adamts4	ADAMTS4	chr13	89622995-89632485	40	0.39	89614117	40	0.241871	89623108
Adamts5	ADAMTS5	chr11	25411173-25456639	161	0.0105	25418908	161	0.02816	25419883
Adamts6	ADAMTS6	chr2	34374141-34547139,34374141-34589676,34403070-34589676,34463885-34589676,34476115-34589676	157	0.333	34548154	157	0.00400987	34568558
Adamts7	ADAMTS7	chr8	97535776-97575655,97537895-97575661,97537895-97575661,97537895-97575661,97537895-97575661,97538604-97575661,97538604-97575661,97561316-97575661	136	0.00508	97546780	136	0.19764	97527560
Adamts9	ADAMTS9	chr4	124660253-124860997,124660253-124860997,124660261-124858250,124668215-124860997	281	0.0759	124679355	281	0.274497	124679212
Adamtsl1	ADAMTSL1	chr5	103789442-104753866	490	0.00131	104759908	490	0.273919	104762681
Adamtsl2	ADAMTSL2	chr3	5624472-5654890	59	0.209	5646390	59	0.220437	5656245
Adamtsl3	ADAMTSL3	chr1	144238957-144561065,144238962-144559116,144238962-144560856	619	0.000439	144339220	619	0.00471789	144359854
Adamtsl5	ADAMTSL5	chr7	12228705-12237382,12228705-12237382,12228705-12237382,12228705-12237382,12228705-12237382,12228707-12237382,12229378-12234576	36	0.136	12219175	36	0.0648625	12246153
Adap1	ADAP1	chr12	17416326-17468212,17417465-17468212	66	0.875	17447466	66	0.484285	17453879
Adar	ADAR	chr2	189045550-189084195,189045550-189085448,189045587-189084195,189045592-189084195,189059260-189084195,189062442-189083236	115	0.0654	189038449	115	0.194064	189086377
Adarb1	ADARB1	chr20	11972351-12101022,11972380-12101022,11972380-12101022,11972380-12101022,11972380-12101022,12031778-12101022,12046729-12101022,12046729-12101022	469	0.0294	12055604	469	0.00123154	12002026
Adarb2	ADARB2	chr17	58098978-58293162,58104601-58653137,58104786-58293162	1345	0.019	58287994	1345	0.00745771	58560161
Adat1	ADAT1	chr19	44172495-44212147,44187516-44211242,44187516-44212147,44187516-44212147,44187516-44212147,44187574-44209236	344	0.0757	44214497	344	0.00445856	44211110
Adat2	ADAT2	chr1	7726446-7743112	54	0.174	7716486	54	0.104072	7717693
Adat3	ADAT3	chr7	11977284-11978654,11977284-11981814	20	0.118	11989834	20	0.100546	11971365
Adck1	ADCK1	chr6	111640651-111741418,111640655-111741418,111642410-111740481	202	0.106	111644034	202	0.0198488	111707465
Adck2	ADCK2	chr4	67359530-67372416,67359595-67373390,67359823-67373390,67359823-67373390	30	0.609	67352067	30	5.77e-06	67370278
Adck3		chr13	98451628-98480438,98451636-98478327	69	0.29	98465979	69	0.12475	98482871
Adck4		chr1	84043486-84067065,84044550-84067066	52	0.219	84054716	52	0.00541109	84053832
Adck5	ADCK5	chr7	117643975-117661789	37	0.162	117645860	37	0.00282864	117645860
Adcy1	ADCY1	chr14	87311969-87421149,87311970-87421149,87311971-87413211,87311972-87429880,87311973-87429880,87312137-87421149,87312229-87421461,87330136-87421149	411	0.000118	87347686	411	0.0389104	87347327
Adcy10	ADCY10	chr13	83701951-83787010,83701951-83787010,83701951-83787010,83704138-83787002,83706196-83787010	38	0.000472	83783144	38	0.00624419	83783144
Adcy2	ADCY2	chr1	37043070-37698390	2	0.273	37697828	2	0.586943	37054469
Adcy3	ADCY3	chr6	28570940-28648237,28571132-28648848,28571304-28648237,28571304-28648237,28571379-28648237	57	0.0206	28657328	57	0.162943	28564021
Adcy5	ADCY5	chr11	68695838-68842320,68701674-68842452	372	0.156	68769749	372	0.0438982	68780347
Adcy6	ADCY6	chr7	140270677-140290328,140270677-140291722,140270691-140290796,140270691-140291620	1	0.223	140301721	1	0.000290197	140301721
Adcy7	ADCY7	chr19	19702306-19729709,19702306-19730382,19702306-19736027,19702306-19738571,19702306-19739742,19702306-19739742,19702306-19740969,19702306-19740969,19702306-19740969,19702306-19746616,19702306-19762670,19702306-19762884,19703669-19762973,19704858-19727081,19706109-19746618	51	0.589	19713029	51	0.116248	19692740
Adcy8	ADCY8	chr7	105353882-105593372,105353882-105593372,105353898-105592804	31	0.051	105438083	31	0.577496	105439000
Adcy9	ADCY9	chr10	11392697-11515406,11392697-11515406	352	0.00494	11501624	352	0.000936974	11471651
Adcyap1r1	ADCYAP1R1	chr4	85662808-85711696,85662891-85711696,85662891-85711696,85662891-85711696,85662891-85711696,85662891-85711696,85662891-85711696,85663067-85711696,85663067-85711696	178	0.326	85655865	178	0.00285751	85657446
Add1	ADD1	chr14	81367465-81393047,81367465-81426496,81367465-81426610,81367465-81426610,81367465-81426610,81368853-81426610,81369064-81426610,81369064-81426610,81369255-81426610,81370602-81426610,81370602-81426610,81370602-81426610,81370602-81426610,81370602-81426610	2	0.00398	81434773	2	0.000614323	81377079
Add2	ADD2	chr4	117691293-117882053,117691294-117887556,117744074-117873701,117744074-117882427	289	0.403	117730902	289	0.00108387	117730356
Add3	ADD3	chr1	273854194-273961964,273854247-273961982,273854247-273961982,273856694-273961964,273856705-273961964,273906948-273961964,273907764-273961964,273907764-273961964,273910829-273961964	387	0.00456	273847902	387	0.00155748	273864920
Adgb	ADGB	chr1	4445038-4588507	255	0.0219	4445641	255	0.0326313	4435151
Adgra1	ADGRA1	chr1	212170189-212213156	37	0.216	212163804	37	0.248884	212218842
Adgra2	ADGRA2	chr16	69094586-69133015,69094586-69133015,69094586-69133015	162	0.124	69139765	162	0.0193398	69120256
Adgra3	ADGRA3	chr14	64686676-64786813	328	0.0699	64712389	328	0.0588446	64684234
Adgrb2	ADGRB2	chr5	148168529-148231578,148193648-148231578,148200369-148231578,148200369-148231578,148200369-148231578,148200369-148231578,148200369-148231578,148200369-148231578,148200369-148231578,148200369-148231587	102	0.0828	148206807	102	0.00469296	148183403
Adgrb3	ADGRB3	chr9	31280622-32022098,31281277-32022535	1718	0.0241	31948996	1718	0.208612	31561186
Adgrd1	ADGRD1	chr12	31134805-31249594,31134805-31249594	243	0.277	31232694	243	0.385513	31238014
Adgre1	ADGRE1	chr9	9431887-9585852,9431887-9585883	556	0.0155	9467990	556	0.14204	9484133
Adgre4		chr9	8056033-8200262,8056051-8198800	33	0.215	8053511	33	0.0377471	8051174
Adgre5	ADGRE5	chr19	24854980-24874824,24854980-24874824,24854980-24874824,24854980-24875712,24854982-24874713	47	0.0927	24847868	47	0.000594267	24864677
Adgrf1	ADGRF1	chr9	20343729-20360257,20343730-20360251,20343730-20360251,20343730-20378686,20343730-20378686	288	0.0152	20365204	288	0.0466341	20380053
Adgrf2	ADGRF2	chr9	20898942-20948284,20898942-20948284,20898942-20948284,20898942-20948284,20898942-20948284,20909273-20948284,20917432-20948284,20917432-20948284,20923512-20948284	17	0.427	20898219	17	0.177136	20898219
Adgrf3	ADGRF3	chr6	27534524-27546804,27534524-27546804,27536183-27546443,27537500-27546804	46	0.0425	27536342	46	0.225866	27553674
Adgrf4	ADGRF4	chr9	20951248-20982493	134	0.414	20963523	134	0.183492	20963523
Adgrf5	ADGRF5	chr9	20091120-20167962,20091120-20168002,20091120-20168004,20091120-20168004,20091120-20195706,20094535-20195566,20095244-20168006	260	0.0295	20193734	260	0.0483598	20119114
Adgrg1	ADGRG1	chr19	10423533-10435473,10423533-10436801,10423533-10443050,10423533-10444900,10423533-10450123,10423533-10456145,10423533-10460674	101	0.209	10414740	101	0.387956	10441137
Adgrg3	ADGRG3	chr19	10392000-10422606,10392000-10422606	89	0.157	10391638	89	0.365967	10386453
Adgrg5	ADGRG5	chr19	10495516-10513349,10495778-10513510,10495778-10513510,10495778-10513510,10495778-10513512,10495778-10513512,10495778-10514064,10495778-10514065,10495778-10514066,10495778-10514066,10495778-10514066,10495778-10514701,10496542-10514065,10496542-10514065	122	0.238	10490132	122	0.362845	10518649
Adgrg6	ADGRG6	chr1	8593341-8751539,8595743-8751539,8596002-8751540,8596041-8751540	336	0.181	8617637	336	0.180522	8670270
Adgrl1	ADGRL1	chr19	25029036-25069146	37	0.284	25040759	37	0.0218998	25049139
Adgrl2	ADGRL2	chr2	258792837-258932123,258792837-258997145,258792837-258997145,258792837-258997145,258792837-258997145,258792837-258997145,258792837-258997145	459	0.0306	258936439	459	0.456802	258789708
Adgrl3	ADGRL3	chr14	28362175-29226084,28386353-29226084,28386353-29226084,28386353-29226084,28386353-29226084,28386353-29226084,28386353-29226085,28386353-29226085,28386353-29226085,28386353-29226085,28386353-29226085,28386353-29226085,28386353-29226085,28386353-29226085,28386353-29226085,28386353-29226085,28386353-29226085,28386353-29226085,28386353-29226085,28386353-29226085,28392912-28856315,28394202-29226084,283…	326	0.139	29198524	326	0.0550216	28757166
Adgrl4	ADGRL4	chr2	256609786-256724642	343	0.00254	256716933	343	0.0283515	256727163
Adgrv1	ADGRV1	chr2	8926842-9504154,8926842-9504455	408	0.0103	9102064	408	0.0147339	9102064
Adh1		chr2	243550654-243562243	74	0.000358	243557202	74	0.531516	243556902
Adh4	ADH4	chr2	243702034-243720063	114	0.000374	243717171	114	0.407675	243694655
Adh5	ADH5	chr2	243728499-243740907	21	0.000686	243748636	21	0.521828	243734523
Adh6	ADH6	chr2	243656567-243687750,243656578-243687857,243660124-243687750,243660124-243687750,243664148-243687750,243664950-243687750	402	0.000431	243646689	402	0.387258	243662922
Adh6a		chr2	243577085-243599357,243591384-243599351	173	0.000515	243572415	173	0.534748	243608385
Adh7	ADH7	chr2	243500539-243516865,243502072-243516533	273	0.00798	243513983	273	0.116863	243492685
Adhfe1	ADHFE1	chr5	9403193-9429654,9403193-9429745,9403193-9429783	175	0.018	9397692	175	0.175953	9426149
Adi1	ADI1	chr6	47940210-47947173	69	0.145	47949394	69	0.276507	47934921
Adipor1	ADIPOR1	chr13	51240469-51260233,51240910-51260231	32	0.901	51243763	32	0.42025	51243763
Adipor2	ADIPOR2	chr4	151412134-151448754,151414724-151450150,151414724-151465904,151414724-151480108,151414868-151428819	87	0.422	151424629	87	0.775646	151424629
Adk	ADK	chr15	3033534-3410397,3033534-3435888	757	0.0889	3086075	757	0.118918	3150809
Adm	ADM	chr1	175443188-175447260,175445087-175447259	27	3.91e-08	175439066	27	0.00174793	175447306
Adm2	ADM2	chr7	130296894-130298641	29	0.00726	130301873	29	0.0361905	130287675
Adnp2	ADNP2	chr18	76637414-76661186	18	0.804	76628716	18	0.84447	76628819
Ado	ADO	chr20	22447995-22449176	16	0.018	22441442	16	0.00461683	22441442
Adora1	ADORA1	chr13	51042110-51076906,51042110-51076913,51043497-51075806	110	0.394	51072161	110	0.321811	51062282
Adora2a	ADORA2A	chr20	14265250-14275627,14265250-14278841,14265250-14282373,14265250-14282672,14265251-14282873	157	0.0654	14291467	157	0.417516	14272541
Adora2b	ADORA2B	chr10	48569562-48586366	56	0.00542	48559813	56	0.0255739	48567366
Adpgk	ADPGK	chr8	64088870-64116832,64088912-64116832	47	0.303	64111130	47	0.10238	64081554
Adprhl1	ADPRHL1	chr16	81616097-81648133,81616417-81641468,81616603-81632018,81627498-81648133	72	0.53	81643621	72	0.0229155	81621574
Adprhl2	ADPRHL2	chr5	144336311-144341586	27	0.404	144339296	27	0.327377	144328227
Adprm	ADPRM	chr10	53583274-53595819,53583274-53595821,53583278-53595759	46	0.0324	53589001	46	0.0290416	53589001
Adra1a	ADRA1A	chr15	43296996-43392935,43296996-43398314,43296996-43398314,43296997-43392935,43297008-43398314,43299384-43392431	206	0.00914	43348737	206	0.0453148	43345088
Adra1b	ADRA1B	chr10	29392761-29450644	162	0.61	29451287	162	0.0121844	29411421
Adra2a	ADRA2A	chr1	274766282-274769083	22	0.0159	274764852	22	0.290572	274762474
Adra2c	ADRA2C	chr14	80730306-80732010	39	0.395	80733537	39	0.000200764	80736151
Adrb1	ADRB1	chr1	277537584-277538985	59	0.00268	277540968	59	0.00184169	277528187
Adrb2	ADRB2	chr18	57513791-57515834	29	0.0142	57506597	29	0.142738	57507595
Adrb3	ADRB3	chr16	69003540-69006632,69003867-69006632	21	0.115	69016519	21	0.0239122	69015858
Adrm1	ADRM1	chr3	175548180-175552943	10	0.591	175558056	10	0.00963298	175558056
Adsl	ADSL	chr7	122157200-122192328	47	0.184	122159470	47	0.480211	122159470
Adss	ADSS	chr13	95913425-95943761	80	0.243	95915954	80	0.0716298	95936691
Adssl1	ADSSL1	chr6	137184817-137206694	37	0.321	137214799	37	0.0669281	137179632
Adtrp	ADTRP	chr17	22619912-22688296,22620618-22688296	126	0.0815	22696960	126	0.0254536	22696960
Aebp1	AEBP1	chr14	86101252-86111320,86101331-86111323	4	0.387	86116979	4	0.0278303	86094039
Aebp2	AEBP2	chr4	174799377-174836049,174799377-174836049,174799377-174836947,174810958-174863260	97	0.339	174861069	97	0.0166271	174858914
Aen	AEN	chr1	140584327-140593749,140584379-140593749	22	0.0829	140576982	22	0.304902	140576982
Aes	AES	chr7	11012842-11018156	40	0.172	11015818	40	0.122572	11021492
Afap1	AFAP1	chr14	79923131-79987915,79923131-80035093,79923137-80035096,79925828-80035094,79925828-80035096	96	0.0679	79978017	96	8.3e-05	80040820
Afap1l1	AFAP1L1	chr18	57052658-57114589,57053946-57114545	384	0.00263	57078269	384	0.00798419	57106196
Afap1l2	AFAP1L2	chr1	277730759-277773188,277730759-277827269,277730759-277827298,277730759-277827298,277730759-277827298,277730759-277827299	341	0.000927	277743961	341	0.000226466	277826254
Afdn	AFDN	chr1	53713872-53861918	170	0.175	53817480	170	0.370763	53735116
Aff1	AFF1	chr14	7222882-7384916,7226585-7325645,7226585-7326034	207	0.0468	7304017	207	0.00646685	7307900
Aff3	AFF3	chr9	44837978-45241591,44837978-45291925,44837978-45291964,44837978-45291964,44837978-45291964,44837978-45291964,44840030-45206427	579	0.0809	45046672	579	0.317831	45048059
Aff4	AFF4	chr10	38692166-38772314,38692210-38773021,38692231-38772314,38704314-38772314	1	0.537	38782648	1	0.91508	38782648
Afg3l1		chr19	56272170-56299323	110	0.00167	56293819	110	0.0208486	56263184
Afg3l2	AFG3L2	chr18	63141417-63185510	86	0.113	63194008	86	0.0939131	63182779
Afm	AFM	chr14	19078677-19132212,19079600-19132169	222	0.0414	19068850	222	0.0235585	19092780
Afmid	AFMID	chr10	106828962-106840424,106828965-106843801,106828980-106844314	65	0.387	106821764	65	0.1193	106824045
Afp	AFP	chr14	19141754-19159919	317	0.0295	19155398	317	0.0325778	19133503
Aftph	AFTPH	chr14	104921632-104975595,104921636-104962483,104921636-104975763,104921636-104975763,104921636-104975763,104927903-104975762	139	0.0862	104981465	139	0.0263795	104981465
Aga	AGA	chr16	41222224-41234169,41222237-41234095	12	0.714	41214072	12	0.286736	41212451
Agap1	AGAP1	chr9	96718900-97034400,96718900-97034400,96718901-97034400,96718901-97034400,96718901-97034400,96718901-97034400,96718902-97034400,96718902-97034400,96718902-97034400,96746439-97030163	563	0.132	96794056	563	0.278765	96914616
Agap2	AGAP2	chr7	70360198-70376472,70360201-70376472,70364054-70376472,70364812-70377422	37	0.277	70373345	37	0.52486	70378809
Agap3	AGAP3	chr4	7202329-7228675,7203015-7231450,7203015-7231452,7203015-7231453,7203015-7253072,7203015-7253385,7203015-7253386,7222335-7231456,7222335-7253385	124	0.658	7203573	124	0.00600377	7207393
Agbl1	AGBL1	chr1	137798861-138711126	1848	0.123	138294374	1848	0.0367271	138047878
Agbl3	AGBL3	chr4	62293157-62377740,62297218-62377740,62297218-62377740,62297219-62365574	169	0.26	62314560	169	0.0878247	62311744
Agbl4	AGBL4	chr5	130286392-130305884	41	0.0112	130290595	41	0.33312	130295896
Agbl5	AGBL5	chr6	26837298-26857228,26837332-26857227,26837332-26857229,26838034-26855658,26838041-26857225,26838166-26855791,26838166-26855791,26838166-26857234	1	0.67	26844333	1	0.0415629	26844333
Ager	AGER	chr20	4363151-4366079,4363152-4366078	35	0.000733	4370769	35	0.00238253	4364544
Agfg1	AGFG1	chr9	88607507-88663486	51	0.184	88616266	51	0.249523	88604622
Agfg2	AGFG2	chr12	22082027-22113412,22082028-22118239,22082029-22118239,22082064-22118220	142	0.366	22082490	142	0.201474	22093880
Aggf1	AGGF1	chr2	25068803-25095429	77	0.393	25093309	77	0.115011	25085962
Agk	AGK	chr4	68483344-68561518,68483585-68561518,68483637-68561511,68483702-68561518,68485894-68561518	137	0.553	68503040	137	0.0815456	68501037
Agl	AGL	chr2	219788233-219842986,219789104-219843189	23	0.279	219786248	23	0.495063	219833009
Agmat	AGMAT	chr5	160306753-160321951,160306950-160321074	57	0.305	160304350	57	0.00153408	160329887
Agmo	AGMO	chr6	56846858-57193918	795	0.1	57199686	795	0.221277	56898341
Ago2	AGO2	chr7	114339606-114377277	64	0.129	114374001	64	0.0619787	114358494
Ago3	AGO3	chr5	144355791-144396827,144355791-144403623,144364256-144436509	11	0.442	144356408	11	0.318618	144357339
Agpat1	AGPAT1	chr20	4369398-4378269,4369408-4378269,4370462-4378269,4370968-4378272	47	0.000733	4370769	47	0.00238253	4364544
Agpat2	AGPAT2	chr3	4044740-4055384	42	0.173	4042119	42	0.403743	4065368
Agpat3	AGPAT3	chr20	11060583-11144187,11061253-11144187,11105681-11144187,11114163-11144806	184	0.0736	11087926	184	0.109132	11063752
Agpat5	AGPAT5	chr16	75812836-75855996,75812992-75855745	69	0.078	75862248	69	0.000529071	75806753
Agr2	AGR2	chr6	55465781-55487086,55472327-55487087	52	0.53	55466896	52	0.424144	55466896
Agr3	AGR3	chr6	55371737-55424233	185	0.251	55382167	185	0.309615	55388756
Agrn	AGRN	chr5	173589909-173611202,173589909-173612677,173589909-173622813,173589909-173622813,173589909-173622813,173589909-173622813,173589909-173622813,173589909-173622813	84	0.0444	173598217	84	0.294887	173613368
Agrp	AGRP	chr19	37525940-37584875,37526418-37528011	39	0.0875	37588271	39	0.36617	37524278
Agt	AGT	chr19	57321593-57333460,57321638-57333433	24	0.00353	57319640	24	0.0321482	57319640
Agtpbp1	AGTPBP1	chr17	5510008-5614416,5511384-5614416	348	0.0896	5585179	348	0.323252	5560679
Agtr1a	AGTR1	chr17	35907101-35957940,35907101-35957940,35907101-35958136,35907105-35958077	131	0.155	35914484	131	0.459765	35957755
Agtr1b		chr2	105149019-105224295,105149113-105157298,105149113-105224335	269	0.0139	105227288	269	0.00731904	105155952
Agtrap	AGTRAP	chr5	164888068-164898387	44	0.0729	164882144	44	0.374678	164889831
Agxt	AGXT	chr9	100281338-100291292,100281338-100291292,100285803-100291292	140	0.00157	100276866	140	0.0380203	100274997
Agxt2	AGXT2	chr2	60337666-60373837,60337731-60379144	55	0.00315	60363550	55	0.0425932	60369524
Ahctf1	AHCTF1	chr13	98023527-98078617,98023527-98078946,98023527-98079138	111	0.412	98071605	111	0.10604	98082418
Ahcy	AHCY	chr3	150587832-150603057	27	0.841	150590632	27	0.546627	150580969
Ahcyl2	AHCYL2	chr4	57050240-57199870,57139366-57199870,57139366-57199870,57145055-57199870	158	0.0322	57158824	158	0.149283	57208747
Ahi1	AHI1	chr1	16478126-16601769	47	0.194	16551214	47	0.337698	16551214
Ahnak	AHNAK	chr1	225184882-225429638,225184884-225252490,225184885-225261371,225184886-225273570,225184896-225214882,225184896-225214882,225184896-225214882,225184896-225214882,225184896-225214882,225184897-225214882,225184897-225214882,225184897-225214882,225184897-225214882,225184897-225214882,225184897-225214882,225184897-225214882,225184897-225214882,225184897-225214882,225184897-225214882,225184938-225215015…	369	0.00596	225326941	369	0.000824597	225318871
Ahnak2	AHNAK2	chr6	137335272-137380218,137335272-137380218,137335272-137380219	88	0.416	137333258	88	0.00212062	137333258
Ahr	AHR	chr6	54963989-55001464,54963989-55001464,54963989-55001464,54963989-55001464,54963989-55001464,54963989-55001806	91	0.117	54987700	91	0.398077	54991846
Ahsa1	AHSA1	chr6	111296167-111304222,111296416-111304224	71	0.547	111288676	71	0.0624716	111287317
Ahsa2		chr14	108262794-108273966,108264638-108268370,108264638-108270072,108264638-108273644,108264638-108273997,108264638-108273998,108264638-108274000	16	0.0183	108271464	16	0.0165231	108255687
Ahsg	AHSG	chr11	81711268-81717594	32	0.0158	81716367	32	0.335291	81716367
Ahsp	AHSP	chr1	199720037-199721010	56	0.00781	199716854	56	0.0774934	199717909
Aicda	AICDA	chr4	155359908-155371104	83	0.00237	155378143	83	0.281505	155378144
Aida	AIDA	chr13	101698095-101724928	46	0.441	101724644	46	0.387298	101689729
Aif1	AIF1	chr20	5161349-5163249,5161349-5163366,5161349-5166254,5161349-5166443,5161349-5167176	167	0.00032	5156299	167	0.034942	5164967
Aifm2	AIFM2	chr20	31329046-31350831,31329046-31350831,31329046-31352912,31329046-31353548,31329049-31350831,31329068-31350831,31339786-31352912	39	0.405	31348112	39	0.00281341	31356924
Aifm3	AIFM3	chr11	87364451-87380431,87364451-87380705,87365972-87380705	12	0.131	87371996	12	0.298164	87376354
Aig1	AIG1	chr1	7816840-8038609,7817502-8038805,7957153-8038801	821	0.0382	7860101	821	0.0711462	7900501
Aim1		chr20	48927941-49123724	821	0.0733	49110183	821	0.0048753	48953436
Aim2	AIM2	chr13	91919833-91963080,91919833-91963080,91919833-91963080,91919833-91963080,91936172-91963080,91936172-91963080,91939336-91963080	149	0.408	91927437	149	0.0376833	91915061
Aimp1	AIMP1	chr2	237727781-237751327	43	0.284	237743029	43	0.634033	237758070
Aimp2	AIMP2	chr12	12738783-12748345,12738854-12748345	44	0.00121	12751648	44	0.0145093	12744924
Aip	AIP	chr1	219361858-219369587,219361862-219373924,219362573-219373895	6	0.843	219378612	6	0.205811	219378612
Aipl1	AIPL1	chr10	58599689-58608959,58599689-58608960,58599855-58631194	124	0.173	58605100	124	0.110549	58636276
Aire	AIRE	chr20	11365629-11378553,11365629-11378553,11365629-11378553,11365629-11378553,11365629-11380636,11365629-11380636,11365629-11380636,11365696-11380631	152	0.00241	11373591	152	0.0026156	11385126
Ajuba	AJUBA	chr15	33208209-33218456	55	0.527	33201684	55	0.319143	33223534
Ak1	AK1	chr3	11652142-11659135	3	0.849	11656750	3	0.373935	11642596
Ak2	AK2	chr5	147185473-147201014,147185473-147204050	106	0.164	147199659	106	0.460777	147199659
Ak3	AK3	chr1	247144485-247169690	96	0.486	247137166	96	0.0249619	247137166
Ak4	AK4	chr5	120250317-120309153,120250769-120305703	40	0.117	120274398	40	0.163958	120274398
Ak5	AK5	chr9	10023021-10032693,10023021-10032693,10023021-10032693	10	0.0135	10042184	10	0.589257	10037632
Ak6	AK6	chr2	30664406-30676464	76	0.334	30658401	76	0.370349	30674968
Ak8	AK8	chr3	7279428-7394509,7279437-7394509,7279441-7394509,7279441-7394509,7279443-7394509	199	0.0387	7397377	199	0.174472	7397377
Ak9	AK9	chr20	46044900-46162015,46045212-46160753,46045212-46162015,46045212-46162015,46045212-46162015	402	0.0998	46138622	402	0.449035	46061833
Akap1	AKAP1	chr10	76151012-76168889,76151012-76170990,76151012-76183987,76151904-76166251	69	0.0929	76181507	69	0.00202716	76142288
Akap10	AKAP10	chr10	48150901-48210074,48150903-48203056	66	0.00457	48193470	66	0.0104181	48193470
Akap11	AKAP11	chr15	60722137-60752150,60722137-60752150,60722137-60766673,60722159-60752106,60738107-60752150,60738107-60752150	129	0.311	60742111	129	0.0221366	60742111
Akap13	AKAP13	chr1	137089557-137315272	215	0.135	137177456	215	0.017389	137309078
Akap2	AKAP2	chr5	74874244-74985789,74941557-74985789,74942090-74985789,74942090-74985789	386	0.13	74905484	386	0.0152922	74953859
Akap3	AKAP3	chr4	159399685-159425512,159399714-159425512,159403416-159425512,159403416-159425512,159403417-159425512,159403417-159425512,159403417-159425512,159403417-159425512,159403500-159425512,159405134-159425512	1	0.752	159402793	1	0.410873	159402793
Akap5	AKAP5	chr6	99356508-99361909	33	0.0945	99371731	33	0.0987239	99369032
Akap6	AKAP6	chr6	73553110-73991992,73553209-73990534,73645525-73991992,73645526-73991992,73652636-73991992,73653378-73991992,73654097-73991992	962	1.24e-05	73998815	962	0.00329276	73619915
Akap7	AKAP7	chr1	21129212-21263850	179	0.137	21133642	179	0.00618114	21133642
Akap8	AKAP8	chr7	14323297-14339565,14323297-14339565,14323297-14339953,14323299-14339853	14	0.774	14314738	14	0.496128	14342423
Akap8l	AKAP8L	chr7	14340167-14369835,14340167-14369835,14340168-14369821,14346562-14369835	15	0.738	14350981	15	0.465926	14356185
Akirin1	AKIRIN1	chr5	141415225-141430627	41	0.506	141427154	41	0.789857	141405693
Akirin2	AKIRIN2	chr5	50001944-50016544,50002194-50016537	18	0.0182	50008624	18	0.140327	49996561
Akna	AKNA	chr5	79184086-79217648,79184086-79220815,79184086-79230343,79184086-79230950,79184086-79232370,79184087-79222687	108	0.501	79241739	108	0.115894	79213782
Aknad1	AKNAD1	chr2	211541799-211585322,211545980-211576550,211546559-211576033,211546559-211585332,211549336-211585322	211	0.307	211590710	211	0.0135638	211536233
Akp3		chr9	94228959-94232001	27	0.0167	94224560	27	0.0563772	94230739
Akr1b10	AKR1B10	chr4	61813264-61828658,61814734-61830371	15	0.816	61803680	15	0.0811419	61809828
Akr1b7	AKR1B15	chr4	61850255-61862531,61850490-61862531,61852369-61862531,61852369-61872076,61852369-61879733	38	0.15	61881524	38	0.093756	61870763
Akr1b8		chr4	61772063-61784637	82	0.411	61794370	82	0.0440231	61777426
Akr1c2	AKR1C2	chr17	69388336-69435148,69388373-69420585,69388373-69435160,69388374-69435160	22	0.00525	69386459	22	0.0619467	69383170
Akr1d1	AKR1D1	chr4	65110705-65143930,65112907-65143150	225	0.301	65102824	225	0.0956508	65140809
Akr1e2	AKR1E2	chr17	69365436-69379944,69365459-69379944	21	0.00525	69386459	21	0.058715	69355643
Akr7a2	AKR7A2	chr5	157759447-157768473	12	0.775	157760576	12	0.0837929	157767665
Akr7a3	AKR7A3	chr5	157801119-157813756,157801162-157813756	5	0.908	157808576	5	0.0779514	157810319
Akt1	AKT1	chr6	137218397-137237090,137218397-137239970,137219130-137236201	25	0.321	137214799	25	0.0149168	137232742
Akt1s1	AKT1S1	chr1	100845442-100851961,100845562-100851961,100845679-100851961,100846311-100851271,100846311-100851271	16	0.201	100835570	16	0.0160285	100835570
Akt2	AKT2	chr1	84400938-84451223,84411725-84450162,84413059-84451223,84413059-84451223,84417301-84451223,84417301-84451223	1	0.0923	84408444	1	0.0223566	84408444
Akt3	AKT3	chr13	95076307-95348913	293	0.142	95330299	293	0.0542855	95069613
Aktip	AKTIP	chr19	17290047-17300054,17290047-17300054,17290164-17300054,17290176-17300054,17290177-17300054,17290308-17300054,17290308-17300054	33	0.372	17289429	33	0.417793	17298331
Alad	ALAD	chr5	78368866-78376616,78368866-78378578,78368867-78379206	20	0.851	78372021	20	0.788988	78372021
Alas1	ALAS1	chr8	114927703-114941038	45	0.0516	114924834	45	0.389801	114945448
Alb	ALB	chr14	19176274-19191793	263	0.0194	19201338	263	0.0198997	19196661
Alcam	ALCAM	chr11	50780734-50982302,50781126-50985083,50907882-50982302	145	0.118	50872937	145	0.036747	50779018
Aldh16a1	ALDH16A1	chr1	101138236-101151034,101138236-101151282,101138247-101151320	47	0.217	101131214	47	0.0174374	101149366
Aldh1a1	ALDH1A1	chr1	238222688-238264381	174	0.388	238241312	174	0.0164068	238248951
Aldh1a2	ALDH1A2	chr8	77640233-77719488	113	0.0129	77709808	113	0.0170985	77701677
Aldh1a3	ALDH1A3	chr1	127302919-127337828	112	0.0243	127316917	112	0.647986	127296132
Aldh1a7		chr1	240584232-240601843	27	0.732	240603137	27	0.0225317	240600095
Aldh1b1	ALDH1B1	chr5	61382350-61387359	57	0.0616	61394857	57	0.0170702	61383514
Aldh1l1	ALDH1L1	chr4	123516552-123564067	47	0.13	123565483	47	0.161024	123547912
Aldh1l2	ALDH1L2	chr7	26375865-26425838	136	0.00108	26367901	136	0.476435	26405298
Aldh2	ALDH2	chr12	40466417-40498813,40466494-40498758	118	0.549	40458191	118	0.0524463	40497902
Aldh3a1	ALDH3A1	chr10	47490167-47499855	23	0.038	47494663	23	0.032853	47495153
Aldh3a2	ALDH3A2	chr10	47525485-47546535,47525492-47546037	56	0.0405	47550991	56	0.0330996	47524953
Aldh3b1	ALDH3B1	chr1	219145456-219166087,219145456-219168177,219145456-219168409,219145456-219181536	48	0.56	219155120	48	0.00501559	219163455
Aldh3b2		chr1	219215022-219218488	3	0.95	219216178	3	0.0891164	219216178
Aldh4a1	ALDH4A1	chr5	158090237-158115725	141	0.38	158102432	141	0.0493928	158088699
Aldh6a1	ALDH6A1	chr6	108146551-108163737,108146551-108166399,108146551-108167185	23	0.00297	108151349	23	0.00216678	108161871
Aldh7a1	ALDH7A1	chr18	51619006-51651267	223	0.232	51648057	223	0.0545949	51640853
Aldh8a1	ALDH8A1	chr1	16910042-16929465,16910089-16929304	133	0.242	16924576	133	0.616878	16918785
Aldoa	ALDOA	chr1	198228386-198232064,198228386-198232344,198228386-198232350,198228386-198233215,198228386-198233588,198228386-198233988	4	0.000627	198220131	4	0.360382	198239108
Aldoart2		chr6	76349361-76351052	6	0.497	76345845	6	0.255814	76358658
Aldob	ALDOB	chr5	64805771-64818813	63	0.00636	64807280	63	0.000465286	64797856
Aldoc	ALDOC	chr10	65586503-65590093	7	0.159	65587325	7	0.332905	65582726
Alg1	ALG1	chr10	10539929-10550138,10539934-10549917,10539934-10549946,10539934-10550147,10539934-10550178	53	0.0538	10556032	53	0.0368856	10536347
Alg10	ALG10	chr7	131330912-131336183	21	0.414	131326961	21	0.212809	131326961
Alg11	ALG11	chr16	74854006-74864822,74854006-74866096,74854382-74864845,74857585-74864831	83	0.000297	74856849	83	0.00286815	74873748
Alg12	ALG12	chr7	129798662-129812388,129798668-129812190,129798668-129812365,129798668-129812677,129798668-129812677	46	0.00416	129799658	46	0.00841307	129799321
Alg14	ALG14	chr2	224851351-224916178,224851351-224930563,224851351-224931461,224851352-224931461,224851382-224931461	241	0.219	224897479	241	0.017822	224893665
Alg2	ALG2	chr5	63187465-63192025	43	0.385	63188398	43	0.000573646	63180095
Alg3	ALG3	chr11	83985483-83991704,83985486-83991704,83986229-83991706,83986229-83991706	21	0.0123	83985644	21	0.863219	84001281
Alg5	ALG5	chr2	143932241-143946472,143932738-143946466	41	0.239	143935084	41	0.202148	143935084
Alg6	ALG6	chr5	118415679-118470634	104	0.098	118462908	104	0.509354	118469486
Alg8	ALG8	chr1	162342060-162362139	125	0.00594	162355592	125	0.185176	162350332
Alg9	ALG9	chr8	55202139-55265357,55202724-55265478	97	0.0341	55253068	97	0.000511353	55270301
Alk	ALK	chr6	22696414-23203791	774	0.497	23015704	774	0.0391606	23060271
Alkbh1	ALKBH1	chr6	111456095-111476829,111456998-111476777	74	0.0496	111474839	74	0.0815066	111455789
Alkbh2	ALKBH2	chr12	48257574-48262242,48257608-48262244	45	0.00419	48248037	45	0.0372804	48258069
Alkbh3	ALKBH3	chr3	82874241-82907467,82874246-82906581	125	0.339	82912429	125	0.785126	82890761
Alkbh4	ALKBH4	chr12	23568203-23574133	76	0.55	23567231	76	0.506624	23577006
Alkbh5	ALKBH5	chr10	46906313-46927759	27	0.0385	46902481	27	0.0330552	46902481
Alkbh7	ALKBH7	chr9	10045374-10047507	17	0.0135	10042184	17	0.535066	10048754
Allc	ALLC	chr6	47812988-47848068,47812992-47848026	117	0.178	47832420	117	0.277735	47829424
Alms1	ALMS1	chr4	117371543-117472310,117371548-117472303,117390324-117472305,117390324-117472305,117390324-117472305	204	0.312	117458977	204	0.000997304	117418221
Alox12	ALOX12	chr10	56851733-56864005,56851734-56864049	51	0.759	56853025	51	0.055911	56847403
Alox12b	ALOX12B	chr10	55744645-55756524	21	0.199	55749519	21	0.0773964	55751376
Alox12e		chr10	56927675-56935141	124	0.498	56943544	124	0.0608957	56928821
Alox15	ALOX15	chr10	56953691-56962140,56953691-56962145,56953691-56962145	29	0.48	56950544	29	0.0741613	56956910
Alox15b	ALOX15B	chr10	55773747-55783473,55774172-55783489	48	0.273	55771055	48	0.0796018	55788540
Alox5	ALOX5	chr4	148398003-148444313,148398003-148446308,148398891-148446273	185	0.179	148410140	185	0.0426687	148418198
Alox5ap	ALOX5AP	chr12	6854929-6879112	83	0.522	6851145	83	0.00158005	6880666
Aloxe3	ALOXE3	chr10	55711995-55735915,55711995-55735915,55712119-55731111,55712119-55735915,55712845-55735914	24	0.267	55703421	24	0.081972	55732854
Alpi	ALPI	chr9	94197615-94201910,94197617-94201084	44	0.0187	94211531	44	0.0389257	94208395
Alpk1	ALPK1	chr2	231997359-232117470,231997359-232117471,231997359-232117471	133	0.0967	232074274	133	0.463847	232074274
Alpk2	ALPK2	chr18	60960008-61072116	197	0.0259	61034192	197	0.448894	60977065
Alpk3	ALPK3	chr1	142882996-142931940,142883050-142930686	142	0.00737	142892596	142	0.00281444	142873378
Alpl	ALPL	chr5	156086495-156112994,156086495-156115986,156086497-156141513	112	0.766	156146299	112	0.0216992	156082460
Alpp	ALPP	chr9	94189960-94193054	46	0.0189	94188685	46	0.0435192	94183971
Alppl2		chr9	94164666-94184972	63	0.0189	94188685	63	0.0435192	94183971
Als2	ALS2	chr9	65961360-66034391,65961360-66034391,65962579-66033871,65997345-66034396,66000927-66034395	230	0.00903	65960841	230	0.0480425	65970983
Als2cl	ALS2CL	chr8	119156080-119176680,119156080-119176680,119156080-119176680,119156080-119176680,119156080-119176680,119157193-119176680,119157193-119176680,119157193-119176680	106	0.111	119152406	106	3.64e-05	119171529
Als2cr11		chr9	65817038-65879564,65833459-65879521	120	0.0919	65888908	120	0.129634	65887080
Als2cr12	ALS2CR12	chr9	65665662-65693822	35	0.041	65668229	35	0.000125757	65657633
Alx1	ALX1	chr7	44751864-44771348,44751865-44771458	70	0.692	44768220	70	0.00060324	44761799
Alx4	ALX4	chr3	82548958-82585531	62	0.615	82556723	62	0.799323	82566730
Alyref	ALYREF	chr10	109768592-109774633,109770875-109774639	22	0.000822	109781346	22	0.334717	109780242
Ambn	AMBN	chr14	21239886-21252534	9	0.162	21237785	9	0.0484752	21237785
Ambp	AMBP	chr5	78975689-78986021,78975705-78985926	45	0.578	78977811	45	0.0522762	78977500
Ambra1	AMBRA1	chr3	80634469-80830068,80634629-80830065,80634631-80830065,80634631-80830065,80634631-80830065,80634631-80830065	67	0.579	80813068	67	0.411351	80644188
Amd1	AMD1	chr20	45383999-45399694	108	0.485	45377466	108	0.171717	45401667
Amdhd1	AMDHD1	chr7	34362634-34406282	22	0.000701	34410920	22	6.27e-08	34410920
Amdhd2	AMDHD2	chr10	13528399-13536949,13528412-13536899,13529222-13536949	50	0.00182	13544788	50	0.0254565	13545811
Amer2	AMER2	chr15	40663182-40667705,40663189-40667705	55	0.508	40653359	55	0.276725	40653359
Amer3	AMER3	chr9	41089416-41101108,41089416-41101108	104	0.113	41084208	104	0.0754392	41084208
Amfr	AMFR	chr19	11473537-11509500	104	0.403	11517607	104	0.326906	11464294
Amh	AMH	chr7	11775154-11777503	42	0.141	11768245	42	0.407467	11768245
Amigo2	AMIGO2	chr7	138704123-138707014,138704123-138707053,138704123-138707136,138704124-138707221	27	0.13	138712946	27	0.000634787	138698002
Amigo3	AMIGO3	chr8	116830772-116832299	24	0.198	116824280	24	0.042832	116824280
Amn	AMN	chr6	135724454-135731896,135724471-135731714	18	0.482	135740520	18	0.0788972	135733646
Amn1	AMN1	chr4	183670588-183697438,183670590-183697531	46	0.0548	183669291	46	0.64675	183669291
Amotl1	AMOTL1	chr8	13037264-13157701	526	0.122	13053089	526	0.277394	13053089
Amotl2	AMOTL2	chr8	111210260-111226217,111210810-111226212	74	0.0013	111222454	74	0.480539	111210273
Ampd1	AMPD1	chr2	205568933-205589961,205569023-205589961	11	0.474	205566569	11	0.149926	205583491
Ampd3	AMPD3	chr1	175585300-175630479,175586096-175630467,175586435-175630479,175586575-175630479,175586908-175630472,175587166-175630479,175590171-175630479,175590171-175630479,175591106-175630479	124	3.61e-07	175627969	124	0.000774262	175610810
Amt	AMT	chr8	117068387-117078633	22	0.119	117064160	22	0.0414948	117081731
Amtn	AMTN	chr14	21282487-21301966,21282487-21301966,21282487-21301966,21286508-21299068	82	0.176	21306216	82	0.0624238	21282688
Amy1a	AMY1A	chr2	216428708-216443518	124	0.718	216435661	124	0.046142	216428653
Amy2a3		chr2	216373673-216382260	2	0.635	216380214	2	0.322927	216380214
Amz1	AMZ1	chr12	15975210-15998583,15975210-16001531,15975210-16011238,15975210-16011238,15976886-15996939	60	0.544	15995073	60	0.220439	16015344
Amz2	AMZ2	chr10	97710904-97721442	50	1.27e-09	97702372	50	0.241533	97713377
Anapc1	ANAPC1	chr3	121147483-121225783,121147483-121225889,121147546-121226125	252	0.00731	121148606	252	0.0585272	121190521
Anapc10	ANAPC10	chr19	31814685-31866721,31816135-31867928,31852158-31867877	137	0.00958	31821308	137	0.00210177	31809527
Anapc11	ANAPC11	chr10	109774778-109783488,109774877-109785877	26	0.000819	109793911	26	0.334717	109780242
Anapc13	ANAPC13	chr8	111107357-111115774,111107677-111115572,111107780-111115572,111109700-111115572	43	0.268	111101032	43	0.49311	111120470
Anapc15	ANAPC15	chr1	166981737-166985363,166981738-166985363,166981749-166985363,166981818-166985363,166981850-166985363,166981851-166985363,166982108-166985363,166982108-166985363,166982108-166985363,166982129-166985363,166982189-166985363,166982203-166985363	14	0.0616	166972805	14	0.115846	166976418
Anapc16	ANAPC16	chr20	29544625-29558902,29544625-29558927,29544625-29558928	58	0.278	29539303	58	0.39097	29548051
Anapc2	ANAPC2	chr3	2490495-2502247,2490537-2502247	5	0.12	2493456	5	0.179865	2493456
Anapc5	ANAPC5	chr12	39209133-39242696,39209159-39242691	3	0.513	39203324	3	0.15204	39203324
Anapc7	ANAPC7	chr12	39613897-39638121,39613897-39638121,39613897-39641097,39613897-39641284,39614732-39641999	47	0.576	39615721	47	0.138672	39646475
Ang	ANG	chr15	28022925-28028636,28028039-28028477	18	0.784	28015662	18	0.151688	28021711
Ang2		chr15	28103687-28121494,28103702-28104206	1	0.933	28115500	1	0.13288	28115500
Angel1	ANGEL1	chr6	110644326-110669755,110644326-110681397,110644326-110681397,110644327-110669910	77	0.324	110681503	77	0.0478173	110681503
Angel2	ANGEL2	chr13	109505020-109517204,109505696-109520431,109505934-109520976	50	0.0052	109501300	50	0.055636	109504777
Angpt1	ANGPT1	chr7	81338326-81449035,81338326-81453676,81338326-81592459,81342373-81592299	771	0.0729	81448282	771	0.178503	81382812
Angpt2	ANGPT2	chr16	75966479-76016147	145	0.0121	75981197	145	0.000372073	76001613
Angptl1	ANGPTL1	chr13	74456486-74463031	81	0.00279	74469888	81	0.165761	74451723
Angptl2	ANGPTL2	chr3	12262821-12292665	99	0.165	12258612	99	0.778097	12283666
Angptl3	ANGPTL3	chr5	117698589-117706729,117698784-117703474	53	0.283	117709768	53	0.607294	117701651
Angptl4	ANGPTL4	chr7	18627813-18634043	17	0.53	18634630	17	0.643843	18634630
Angptl8	ANGPTL8	chr8	22855494-22858565,22856538-22858565	21	0.0325	22863818	21	0.00671238	22848085
Ank1	ANK1	chr16	73681421-73827488,73764152-73828802,73764152-73851427,73764152-73851427,73764152-73912604,73764152-73912605	654	0.00211	73854080	654	5.79e-05	73810919
Ank2	ANK2	chr2	231224642-231522655	305	0.193	231219753	305	0.144116	231241879
Ank3	ANK3	chr20	19948766-20480628,20105046-20471282	912	0.159	20104693	912	0.00613489	20111863
Ankar	ANKAR	chr9	53011560-53086178	122	0.727	53031500	122	0.440783	53031500
Ankdd1a	ANKDD1A	chr8	71034629-71057264,71034629-71057265	15	0.376	71067072	15	0.560484	71057741
Ankdd1b	ANKDD1B	chr2	27030294-27297045	125	0.0168	27266985	125	0.272812	27051832
Ankfy1	ANKFY1	chr10	59259954-59331669	66	0.34	59338159	66	0.133486	59336663
Ankh	ANKH	chr2	80131562-80256948	261	0.265	80202303	261	0.316506	80266694
Ankhd1	ANKHD1	chr18	29386905-29485611	73	0.266	29377350	73	0.0729156	29377350
Ankk1	ANKK1	chr8	53750630-53758925	51	0.0315	53746800	51	0.0749654	53759027
Ankle1	ANKLE1	chr16	19799942-19806402,19799942-19806402,19799942-19806402,19799942-19806402,19799942-19826057,19799943-19804995,19799943-19806402	50	0.467	19832166	50	0.0540087	19831569
Ankle2	ANKLE2	chr12	52475861-52507126,52477371-52506761,52477371-52506762,52477371-52506763	60	0.0278	52498311	60	0.127287	52498311
Ankmy1	ANKMY1	chr9	100026434-100070592,100026434-100071647,100026434-100071647,100026434-100071648,100038440-100074273,100038440-100074274,100038867-100074273,100038895-100074273	134	0.0143	100059495	134	0.0748275	100026985
Ankmy2	ANKMY2	chr6	55646904-55689223,55648014-55689223,55648020-55688946,55653582-55689223	122	0.215	55666953	122	0.30046	55681574
Ankrd1	ANKRD1	chr1	254726984-254745673,254726993-254735548	22	0.0158	254725734	22	0.0451309	254734152
Ankrd10	ANKRD10	chr16	83205897-83229147,83206478-83229147,83206834-83229147,83208424-83229147,83208424-83229147,83220298-83229147	47	0.00749	83232293	47	0.0585814	83211107
Ankrd12	ANKRD12	chr9	113605682-113682482	70	0.027	113597415	70	0.0183392	113690793
Ankrd13a	ANKRD13A	chr12	47558586-47581013,47558586-47588335,47558586-47588486	80	0.0289	47553421	80	0.384772	47563580
Ankrd13b	ANKRD13B	chr10	62674415-62691949,62674417-62691949,62674418-62690171,62674418-62690648,62674418-62690652,62674418-62690652,62674418-62690652,62674418-62690707,62674418-62691111	53	0.131	62688201	53	0.246084	62677749
Ankrd13c	ANKRD13C	chr2	264785378-264833283,264785379-264833283,264786241-264833283	9	0.0685	264777314	9	0.162798	264777314
Ankrd17	ANKRD17	chr14	19291024-19430737,19291024-19430737,19291024-19430737,19291025-19430737,19291028-19430737,19291028-19430737,19291126-19430737,19318442-19430737,19318442-19430737,19318564-19431521,19339732-19430737	24	0.0454	19303280	24	0.0646088	19303280
Ankrd2	ANKRD2	chr1	261281858-261291307	19	0.657	261283399	19	0.0374303	261299342
Ankrd24	ANKRD24	chr7	10917358-10930031,10917358-10937522,10917360-10936415	38	0.0777	10929040	38	0.172792	10946498
Ankrd26	ANKRD26	chr4	150548655-150616928,150548655-150616928,150548655-150616928	338	0.00982	150564073	338	0.0160572	150549073
Ankrd27	ANKRD27	chr1	91857047-91905128,91857069-91958763,91857072-91885500,91857072-91905128,91862499-91905128,91868420-91905129,91868594-91905128	121	0.32	91850811	121	0.0188792	91854571
Ankrd28	ANKRD28	chr16	7816875-7879023,7816884-7878593	89	0.142	7823360	89	0.0398305	7887059
Ankrd29	ANKRD29	chr18	3673914-3676187	43	0.0305	3683647	43	4.03e-05	3668928
Ankrd31	ANKRD31	chr2	27571128-27743668	121	0.0281	27589756	121	0.0910107	27731020
Ankrd33	ANKRD33	chr7	142755895-142759666,142755895-142759666,142756689-142759666	24	0.454	142763460	24	0.353112	142747135
Ankrd33b	ANKRD33B	chr2	84361060-84436912	212	0.0349	84396319	212	0.19433	84441229
Ankrd34a	ANKRD34A	chr2	198720276-198725155,198721723-198725155,198721778-198725152	15	0.277	198732241	15	0.0307654	198720478
Ankrd34b	ANKRD34B	chr2	22000105-22016030,22000327-22016764,22000860-22016764	165	0.0585	21994660	165	0.0640974	21994660
Ankrd34c	ANKRD34C	chr8	97102127-97115650,97105070-97115027	78	0.0132	97107203	78	0.27983	97102407
Ankrd35	ANKRD35	chr2	198797135-198817144,198804587-198817144	71	0.481	198792071	71	0.0029014	198823894
Ankrd36		chr14	85814808-85931575,85814808-85931575,85814808-85931575,85831892-85931577	210	0.597	85897515	210	0.0258732	85922652
Ankrd37	ANKRD37	chr16	49463015-49465905	87	0.00595	49459864	87	0.313451	49474303
Ankrd42	ANKRD42	chr1	157419116-157461584,157419116-157461584,157419116-157461588,157425585-157461584	5	0.603	157462378	5	0.884423	157462378
Ankrd44	ANKRD44	chr9	61229251-61529480,61231720-61427313,61231720-61427313,61231720-61427313,61231720-61427313,61231720-61529036,61231720-61529532	521	0.0593	61459123	521	0.000512799	61467550
Ankrd45	ANKRD45	chr13	78973577-78995504,78973577-78999356,78973577-78999356,78973577-78999392,78973577-79000356	31	0.00474	79010349	31	0.451077	79000449
Ankrd46	ANKRD46	chr7	75279442-75294128,75279442-75300338,75279442-75300442,75279447-75300417	35	0.351	75304902	35	0.844692	75281754
Ankrd49	ANKRD49	chr8	13299555-13304223,13299558-13304244	50	0.711	13309205	50	0.742138	13307239
Ankrd50	ANKRD50	chr2	125289070-125323527,125289070-125323527,125289070-125323527,125291365-125321900	71	0.0241	125287759	71	0.0299092	125314978
Ankrd52	ANKRD52	chr7	2795887-2809538	24	0.107	2800290	24	0.176529	2789878
Ankrd53	ANKRD53	chr4	115439324-115447995	17	0.25	115430427	17	0.00291172	115436041
Ankrd54	ANKRD54	chr7	120282422-120295647,120284641-120295573	74	0.207	120303793	74	0.0579327	120288709
Ankrd55	ANKRD55	chr2	43819233-44196602,44096058-44196602,44096058-44196602,44096058-44196602,44096058-44196602,44124374-44196602,44126817-44196467,44137408-44196602	374	0.000131	43840231	374	0.0137685	44162816
Ankrd6	ANKRD6	chr5	48052609-48108265,48052609-48108391,48052609-48167568,48052618-48165317,48055299-48108265	189	0.00749	48076903	189	0.381036	48097142
Ankrd61	ANKRD61	chr12	12756479-12760838	31	0.000912	12769623	31	0.00888636	12759960
Ankrd63	ANKRD63	chr3	110488091-110496876	34	5.15e-05	110489396	34	0.0654457	110499789
Ankrd65	ANKRD65	chr5	173237641-173239899	51	0.0911	173228565	51	0.036939	173244294
Ankrd66	ANKRD66	chr9	19977228-20014747,19977228-20014747,19994004-20014747,19994966-20014747,19994966-20014747,19994966-20014747,19996591-20014747	506	0.0435	20013395	506	0.00399991	20009443
Ankrd7	ANKRD7	chr4	45564541-45586234,45564541-45586234,45564541-45618932,45567720-45586054	112	0.305	45568543	112	0.00945506	45584817
Anks1a	ANKS1A	chr20	7484549-7636497,7484554-7636498,7484554-7636498,7484573-7636498,7484573-7636498,7484573-7636498,7565619-7636498,7584357-7636498,7616719-7636498	442	0.151	7613357	442	0.0949304	7567105
Anks1b	ANKS1B	chr7	30507134-31682990,30714322-31678337,30714322-31681176,30714323-31684604,30714323-31684604,30714325-31678337,30714325-31684604,30714326-31684604,30714328-31684604,31265241-31681176,31265242-31684604	1691	0.00273	31307103	1691	0.0755988	31222758
Anks3	ANKS3	chr10	10808779-10829507,10808779-10829507,10808786-10829507,10808822-10829492,10812014-10829507,10812017-10829507,10812017-10829507	69	0.000705	10838714	69	1.94e-05	10817708
Anks4b	ANKS4B	chr1	189940304-189942113	30	0.00298	189930686	30	0.219406	189941498
Anks6	ANKS6	chr5	62642973-62684387,62650949-62684273,62650953-62684273,62651848-62684273,62652860-62684273,62652865-62684273,62654386-62684273	204	0.209	62635031	204	0.0021825	62660881
Ankub1	ANKUB1	chr2	147783761-147817786,147783761-147817786,147783761-147817940,147783761-147819313,147783761-147819863,147783761-147819863	53	0.246	147807747	53	0.024619	147807747
Ankzf1	ANKZF1	chr9	82393618-82400537,82393671-82400537	10	0.897	82406211	10	0.150918	82386462
Anlnl1		chr17	66542419-66553118	9	0.54	66555128	9	0.0231272	66533234
Ano1	ANO1	chr1	217754348-217902473,217754350-217902540,217754472-217902423,217754472-217902539,217754472-217902539,217755572-217902540,217755572-217902540	297	0.128	217894833	297	0.151305	217899752
Ano2	ANO2	chr4	158222649-158577595,158222649-158577595,158222650-158577595,158222650-158577595	1121	0.0024	158445898	1121	0.00146701	158249893
Ano4	ANO4	chr7	29492016-29624078,29492016-29625179,29492016-29640078,29492016-29870041,29492016-30024469,29492016-30024470,29492016-30024471,29492016-30025587,29492016-30025587,29492065-30024536	1906	0.0168	29906101	1906	0.111088	29852470
Ano5	ANO5	chr1	106873579-106971769,106873580-106971769,106873580-106971769,106873580-106971769	465	4.79e-06	106968231	465	0.302714	106918554
Ano6	ANO6	chr7	137142062-137335207,137142063-137335207,137142169-137335208	389	0.114	137238544	389	0.295588	137199459
Ano7	ANO7	chr9	100511609-100551798	88	0.00701	100514747	88	0.150231	100517093
Ano8	ANO8	chr16	19884660-19894608	2	0.731	19901553	2	0.25976	19896376
Ano9	ANO9	chr1	213908388-213919612,213908388-213919612,213908388-213929291,213908388-213929291,213909095-213929291	72	0.0368	213932120	72	0.340381	213932140
Anp32a	ANP32A	chr8	67295577-67333074,67295679-67333074,67296481-67333074,67298902-67333075,2135-8604	27	0.147	67290656	27	0.175782	67290656
Anp32b	ANP32B	chr5	62070708-62094633,62071345-62094633	62	0.186	62065466	62	0.00898047	62087184
Anp32e	ANP32E	chr2	198040572-198055241,198041465-198057005	33	0.293	198056198	33	0.0686835	198066299
Anpep	ANPEP	chr1	141561363-141579820,141561364-141582066,141561364-141585498,141561364-141604249	217	0.054	141601496	217	0.0554348	141603989
Antxr1	ANTXR1	chr4	118946266-119131202	230	0.0747	118953018	230	0.000304967	118949059
Antxr2	ANTXR2	chr14	13191715-13331286	213	0.215	13221237	213	0.203384	13201866
Antxrl	ANTXRL	chr16	10383942-10410327	117	0.312	10419015	117	0.0603773	10420138
Anxa1	ANXA1	chr1	237893982-237908095,237893982-237910002	86	0.366	237918353	86	0.0227668	237906627
Anxa10	ANXA10	chr16	29674698-29741521	1	0.781	29682108	1	0.58512	29682108
Anxa2	ANXA2	chr8	75687133-75723589	59	0.015	75726071	59	0.00351953	75731346
Anxa3	ANXA3	chr14	14371920-14426437,14373063-14423711,14373063-14426503	461	0.000789	14398691	461	0.00437415	14401706
Anxa5	ANXA5	chr2	123162476-123193175,123162476-123194730,123162476-123194730,123162494-123193040	154	0.00595	123183461	154	0.00312166	123167785
Anxa6	ANXA6	chr10	40320580-40374137,40320580-40374139,40320580-40375495,40320580-40375605	96	0.167	40369062	96	0.728479	40384067
Anxa7	ANXA7	chr15	4254469-4281296,4254498-4281289,4254602-4281296,4254602-4281296,4254685-4281296,4254817-4281296,4254818-4281296	119	0.0489	4285988	119	0.35026	4288530
Anxa8	ANXA8	chr16	10417173-10432388,10417274-10432388	75	0.291	10439195	75	0.0513709	10433913
Aoc1	AOC1	chr4	78496042-78515578,78509113-78514317,78509120-78515582,78510187-78515582	65	0.0389	78523321	65	0.013055	78512362
Aoc2-ps1		chr10	89245589-89247056	43	0.836	89241464	43	0.0663308	89243199
Aoc3	AOC3	chr10	89251369-89259313	51	0.836	89241464	51	0.0663308	89243199
Aox1	AOX1	chr9	64929681-65007872,64929720-65007870	272	0.0187	64948366	272	3.06e-05	64952025
Aox2		chr9	65175454-65249527,65177510-65265149	291	0.025	65211754	291	0.000142	65174860
Aox3		chr9	65013830-65099113,65013861-65099433,65036074-65099113	413	0.0112	65075751	413	1.47e-05	65044763
Aox4		chr9	65110329-65167185,65110329-65167188	244	0.0271	65117842	244	8.96e-05	65117842
Ap1ar	AP1AR	chr2	232146417-232178533,232146417-232178813	63	0.266	232185614	63	0.768325	232144372
Ap1b1	AP1B1	chr14	85230651-85281806,85250043-85281632	114	0.0602	85221543	114	0.0302345	85246636
Ap1g1	AP1G1	chr19	41805251-41860076	65	0.0287	41836326	65	0.0676292	41801014
Ap1g2	AP1G2	chr15	33759107-33766328,33759107-33767017	14	0.267	33749453	14	0.274261	33749136
Ap1m1	AP1M1	chr16	19288353-19303818	67	0.285	19296544	67	0.015938	19311883
Ap1m2	AP1M2	chr8	22318940-22336827	105	0.0296	22346404	105	0.00804018	22328345
Ap1s1	AP1S1	chr12	22665127-22673832,22665157-22676079	31	0.644	22675825	31	0.688696	22669732
Ap1s3	AP1S3	chr9	85386751-85445975,85387064-85445939,85388967-85445977	217	0.293	85419547	217	0.312275	85378097
Ap2a1	AP2A1	chr1	100896581-100926443,100896581-100926443,100896946-100926335	39	0.128	100930276	39	0.0120379	100930276
Ap2a2	AP2A2	chr1	214534216-214607497,214534283-214606171	46	0.0292	214617464	46	0.318708	214617464
Ap2b1	AP2B1	chr10	70516461-70621973,70516482-70621973,70516572-70621973,70516584-70621973,70519468-70621973,70519469-70619606,70520205-70621973	23	0.408	70567050	23	0.0380996	70578725
Ap2m1	AP2M1	chr11	84041183-84047542	57	0.00362	84032031	57	0.501115	84032031
Ap2s1	AP2S1	chr1	78671237-78682847	17	0.0602	78675039	17	0.771038	78685538
Ap3b1	AP3B1	chr2	24022814-24227521,24022814-24227522,24024833-24225514	369	0.0346	24026829	369	0.0199729	24058632
Ap3b2	AP3B2	chr1	143284040-143311582,143284040-143311582,143284040-143315846	70	0.00836	143282236	70	0.000356083	143278794
Ap3d1	AP3D1	chr7	11838638-11873992	98	0.113	11863742	98	0.117241	11864765
Ap3m1	AP3M1	chr15	3435997-3452568,3436078-3453249,3436360-3454281	60	0.123	3434500	60	0.18719	3438356
Ap3m2	AP3M2	chr16	74075841-74091230	84	0.0126	74091931	84	0.00205907	74088243
Ap3s1	AP3S1	chr18	40732471-40798064,40732472-40792316,40732472-40795865,40732472-40798064,40732474-40798064,40732479-40797761	31	0.544	40746561	31	0.127961	40746561
Ap3s2	AP3S2	chr1	141612960-141655417	30	0.0489	141621997	30	0.0554348	141603989
Ap4b1	AP4B1	chr2	206293678-206305705,206293680-206305705,206293719-206305702	94	0.181	206288753	94	0.0246222	206287838
Ap4e1	AP4E1	chr3	119484713-119548478,119491728-119548491,119509837-119548491	182	0.124	119540767	182	0.510763	119513250
Ap4s1	AP4S1	chr6	72461976-72502717	124	0.00065	72459970	124	0.0256552	72476214
Ap5b1	AP5B1	chr1	220948317-220952349	13	0.134	220952751	13	7.16e-05	220940131
Ap5m1	AP5M1	chr15	25933482-25955745	57	0.271	25946845	57	0.0519492	25939310
Ap5z1	AP5Z1	chr12	14161997-14175997	40	0.00598	14160086	40	0.409553	14154886
Apaf1	APAF1	chr7	31699308-31770327,31699871-31784192	201	0.00567	31793680	201	0.290877	31749800
Apba1	APBA1	chr1	241594564-241796512	423	0.113	241629563	423	0.340411	241670542
Apba2	APBA2	chr1	125367272-125547741	403	0.179	125395272	403	0.0271454	125476267
Apba3	APBA3	chr7	11314467-11319403,11314467-11319538,11314467-11319540,11314477-11318900	24	0.132	11328070	24	0.108525	11319885
Apbb1	APBB1	chr1	170387624-170398220,170387624-170398220,170387624-170398862,170387624-170411082,170387624-170411256,170387624-170411263,170387629-170404045	40	0.000545	170382082	40	0.329563	170391258
Apbb1ip	APBB1IP	chr17	90098952-90149192	4	0.649	90098169	4	0.883078	90098169
Apbb2	APBB2	chr14	43205046-43526335,43488335-43526968,43488335-43526968	638	0.0543	43464101	638	0.103285	43236189
Apbb3	APBB3	chr18	29497864-29504995,29497869-29504995	16	0.905	29510645	16	0.180211	29510102
Apbh		chr1	89785551-89786842	5	0.922	89780350	5	0.0654411	89780956
Apc	APC	chr18	27011709-27106323,27011709-27106323,27011709-27106323,27011710-27106323,27012015-27106323,27012015-27106323,27012015-27106323,27012023-27106323,27035777-27106323,27036533-27106323,27036536-27106323,27036549-27106323,27047381-27105333,27047479-27106323,27051856-27106323	19	2.39e-05	27087828	19	0.211551	27082121
Apc2	APC2	chr7	12258467-12274803,12258469-12275464,12258469-12275464,12258469-12277109,12258469-12277989,12258469-12280459	85	0.122	12248971	85	0.0633088	12278988
Apcdd1l	APCDD1L	chr3	171879727-171898169,171879727-171958155	66	0.108	171877134	66	0.103283	171886188
Apcs	APCS	chr13	91426620-91427417	14	0.123	91425279	14	0.166479	91425756
Apeg3		chr1	70234159-70235091	22	0.688	70228117	22	0.824153	70232068
Apeh	APEH	chr8	116862663-116871776	34	0.197	116879637	34	0.042832	116854037
Apex1	APEX1	chr15	27849942-27852083,27849978-27852079,27850292-27852083	2	0.804	27850082	2	0.20227	27850082
Apex2l1		chr14	71709235-71710786	61	0.00516	71702318	61	0.00375721	71716571
Apip	APIP	chr3	92969127-92998104,92969177-92995229	55	0.104	92991615	55	0.307304	92997440
Apitd1		chr5	165946105-165955723	107	0.324	165954168	107	0.0747018	165952520
Aplf	APLF	chr4	119514821-119565044,119514821-119568722,119514821-119568763,119514821-119568764,119523152-119568764	147	0.0122	119519027	147	0.604683	119519267
Aplnr	APLNR	chr3	72540537-72544183	16	0.0947	72549796	16	0.0321431	72543239
Aplp1	APLP1	chr1	88897524-88907291,88897530-88908750	13	0.494	88914994	13	0.0174168	88914994
Aplp2	APLP2	chr8	32298525-32328821,32298525-32328821	7	0.48	32290964	7	0.0727179	32308655
Apmap	APMAP	chr3	146376827-146396346,146376827-146396985,146376827-146407062,146376827-146407259,146376828-146396273	34	0.00525	146413048	34	0.00554929	146412359
Apoa1	APOA1	chr8	50525090-50526875	25	0.0388	50528109	25	0.0980255	50528146
Apoa2	APOA2	chr13	89596871-89598805,89596874-89598805,89597164-89598802	22	0.347	89587211	22	0.316141	89589361
Apoa4	APOA4	chr8	50536982-50539371	16	0.0388	50528109	16	0.0498628	50546344
Apoa5	APOA5	chr8	50559078-50561717,50559134-50561720,50559232-50561717	35	0.0833	50551147	35	0.0499504	50550697
Apob	APOB	chr6	33176825-33216381	47	0.282	33223915	47	0.297002	33171229
Apobec1	APOBEC1	chr4	155386366-155401552,155386366-155413479,155386366-155413479,155386366-155413479,155386366-155413479,155386366-155413797,155386366-155414034,155386708-155401480	84	0.00237	155378143	84	0.192523	155416542
Apobec2	APOBEC2	chr9	14529217-14542731	38	0.000662	14551571	38	0.0452612	14531223
Apobec3b		chr7	121108107-121128069,121109249-121128346	75	0.618	121131358	75	0.00362332	121124867
Apobec4	APOBEC4	chr13	70157097-70165686,70157521-70165550,70163705-70165686	85	0.0297	70161213	85	0.335159	70172996
Apobr	APOBR	chr1	197999208-198003517,197999335-198003839	73	0.000271	197989512	73	0.10884	197995876
Apoc1	APOC1	chr1	80606633-80609954,10688-11406,10773-11406	8	0.174	80599145	8	0.601541	80610636
Apoc2	APOC2	chr1	80589022-80593991	12	0.174	80599145	12	0.567754	80589916
Apoc3	APOC3	chr8	50529317-50531423,50529317-50531498	22	0.0388	50528109	22	0.0980255	50528146
Apoc4	APOC4	chr1	80595338-80599525	6	0.174	80599145	6	0.567754	80589916
Apod	APOD	chr11	72705203-72726263	163	0.0785	72723153	163	0.169021	72723153
Apoe	APOE	chr1	80612893-80615525,80612893-80615704,80612893-80615704,80612893-80615704,80612893-80616820	10	0.196	80624783	10	0.601541	80610636
Apof	APOF	chr7	2689500-2690938	35	0.119	2696738	35	0.172957	2689998
Apoh	APOH	chr10	96640012-96653939	66	4.4e-08	96649003	66	0.369547	96651671
Apol11a		chr7	118835315-118847044,118835315-118858347	80	0.0628	118868225	80	0.00183286	118851843
Apol3	APOL1	chr7	118685021-118694016,118685180-118694016	26	0.0366	118700957	26	0.00298972	118700286
Apol9a		chr7	118927012-118928870,118927012-118930827,118927016-118933778	6	0.258	118925785	6	0.401337	118925785
Apold1	APOLD1	chr4	168752141-168755024	30	0.268	168748504	30	0.857467	168747200
Apom	APOM	chr20	5120472-5123073	103	0.000247	5128430	103	0.0359957	5120294
Apon		chr7	2675795-2677199	37	0.121	2666853	37	0.142892	2679245
Apopt1	APOPT1	chr6	136185771-136210936,136279475-136304317	7	0.384	136309795	7	0.0308426	136309594
Appbp2	APPBP2	chr10	72503346-72545141	171	0.142	72514356	171	0.0805125	72547183
Appl2	APPL2	chr7	26256178-26306128,26256458-26306126	156	0.000661	26283268	156	0.377384	26315916
Aprt	APRT	chr19	55387287-55389256	53	0.184	55380787	53	0.576544	55383470
Aptr	APTR	chr4	10747988-10749291	54	0.0105	10755182	54	0.000390677	10755078
Aptx	APTX	chr5	56987713-57001697,56987713-57003882,56987713-57009479,56987713-57009480,56987713-57009481,56987904-57008859	130	0.0155	57017349	130	0.676082	56980069
Aqp1	AQP1	chr4	85551502-85563683	77	0.757	85561260	77	0.0227168	85544216
Aqp11	AQP11	chr1	162703393-162713560	49	0.00776	162698574	49	0.354449	162720626
Aqp12a	AQP12A	chr9	100156153-100166218	46	0.002	100170490	46	0.0961332	100170490
Aqp3	AQP3	chr5	57423734-57429252	79	0.0905	57422034	79	0.580877	57424579
Aqp4	AQP4	chr18	6766008-6781720,6766008-6781841,6766008-6781841,6766008-6782757,6766008-6782757,6766008-6782757	33	0.0951	6756375	33	0.00597954	6767852
Aqp7	AQP7	chr5	57358296-57372332,57358326-57372239	72	0.0642	57356194	72	0.1116	57356227
Aqp8	AQP8	chr1	193424817-193430395,193424867-193430665	86	7.8e-07	193436510	86	0.593397	193419579
Aqp9	AQP9	chr8	77559620-77594559,77559620-77598767,77559620-77599781	52	0.0147	77550946	52	0.0161014	77554277
Aqr	AQR	chr3	105570398-105640431	122	0.408	105587073	122	0.694377	105632310
Arap1	ARAP1	chr1	166459061-166525200,166459061-166525200,166471212-166525200,166472720-166525200,166490966-166525200,166490966-166525200	55	0.768	166470115	55	0.142443	166503831
Arap2	ARAP2	chr14	48726032-48922809,48726044-48922807	28	0.272	48851538	28	0.0284976	48863129
Arap3	ARAP3	chr18	31112082-31138142	71	0.31	31122074	71	0.00158318	31145176
Arcn1	ARCN1	chr8	49051256-49075861	1	0.19	49047823	1	0.231857	49047823
Areg	AREG	chr14	18521920-18531179	88	0.306	18520528	88	0.320102	18530287
Arel1	AREL1	chr6	108630789-108662965,108630789-108670464,108630789-108796096,108630789-108796096,108635219-108663764	85	0.128	108626176	85	0.0230016	108622021
Arf1	ARF1	chr10	45562699-45579173,45562702-45579214,45563546-45579029	13	0.82	45580920	13	0.108452	45582768
Arf2		chr10	92018561-92040335	86	0.0107	92046799	86	0.0952612	92029782
Arf5	ARF5	chr4	55715743-55718670	62	0.412	55721399	62	0.00399556	55707040
Arf6	ARF6	chr6	91697108-91698257	23	0.484	91687866	23	0.00898743	91690294
Arfgap1	ARFGAP1	chr3	176475846-176490642,176475854-176490642,176475858-176490642,176475858-176490642,176475892-176489925,176480286-176490642	24	0.311	176494444	24	0.532881	176497571
Arfgap2	ARFGAP2	chr3	80081540-80093659,80081540-80093659,80081541-80093659,80081646-80093659	21	0.858	80092376	21	0.464732	80092376
Arfgap3	ARFGAP3	chr7	124149664-124198298,124149745-124198263	42	0.203	124194029	42	0.102029	124142357
Arfgef1	ARFGEF1	chr5	8666045-8759039,8666199-8760458	294	0.0131	8675955	294	0.156823	8697652
Arfgef2	ARFGEF2	chr3	163570434-163656612,163570621-163653817	141	0.0483	163646537	141	0.0429092	163652177
Arfgef3	ARFGEF3	chr1	13837860-13918277	307	0.0126	13866669	307	0.234927	13883502
Arfip2	ARFIP2	chr1	170464994-170469825,170464994-170471138,170466393-170471076	11	8.21e-06	170477009	11	0.00117817	170477009
Arfrp1	ARFRP1	chr3	176857666-176865057,176857666-176865088,176859164-176865085,176859348-176865105	13	0.372	176852983	13	0.734777	176863972
Arg1	ARG1	chr1	21525420-21537872	174	0.149	21533656	174	0.000496776	21516765
Arg2	ARG2	chr6	102311096-102338406	95	0.0895	102339756	95	0.0314786	102334088
Arglu1	ARGLU1	chr16	86600876-86625084	70	0.0509	86623447	70	0.257585	86590949
Arhgap1	ARHGAP1	chr3	80555195-80576881,80555199-80576881,80555199-80576881,80555199-80576881,80555206-80576881,80555206-80576881,80555206-80576881,80555206-80576881,80555206-80576881,80555207-80576881,80555207-80576881,80559473-80576881	68	0.56	80567656	68	0.312328	80583409
Arhgap10	ARHGAP10	chr19	34138977-34402369,34139956-34344622,34139956-34346157,34139956-34402369,34139956-34406593,34139996-34402436,34204785-34402369,34219571-34402369	474	0.0128	34343487	474	0.00499934	34399714
Arhgap11a	ARHGAP11A	chr3	105281826-105298108	53	0.665	105284886	53	0.592946	105298236
Arhgap12	ARHGAP12	chr17	54280814-54394716,54280814-54394716,54280814-54394716,54280850-54394634,54300769-54394716	168	0.198	54371626	168	0.491749	54335163
Arhgap15	ARHGAP15	chr3	28626986-29229547,28626987-29235933,28626989-29116698,28626990-29129595,28627083-29236225	914	0.0054	28968605	914	0.203339	28801974
Arhgap17	ARHGAP17	chr1	193239035-193328371,193239035-193328371,193239035-193328371,193239035-193328371,193239035-193328424,193239035-193328424,193239035-193328425,193239035-193328425,193239784-193328424,193239784-193328425	101	1.17e-06	193235814	101	0.698753	193317195
Arhgap18	ARHGAP18	chr1	19227114-19329567,19227114-19463139,19227117-19376301	235	0.449	19426455	235	0.00801328	19421751
Arhgap19	ARHGAP19	chr1	261015082-261041739,261015082-261051511,261015082-261051515,261015082-261051515	47	0.662	261041694	47	0.0453765	261033931
Arhgap20	ARHGAP20	chr8	56179580-56264343,56179815-56261194	279	0.125	56207518	279	0.000892117	56242439
Arhgap21	ARHGAP21	chr17	87725977-87797436	92	0.00266	87717624	92	0.000350308	87758551
Arhgap22	ARHGAP22	chr16	9454268-9613508,9456712-9613508,9486076-9613508,9563217-9613503,9563279-9613508,9580196-9613508,9594299-9613508	505	0.0156	9467551	505	0.0141222	9597257
Arhgap23	ARHGAP23	chr10	85387218-85445805,85387218-85445805,85387218-85445805,85387218-85445805,85389365-85445805	27	0.131	85427998	27	0.100618	85392988
Arhgap24	ARHGAP24	chr14	8383210-8443510,8383210-8548768,8383210-8548768,8383210-8600526,8383212-8420550,8383212-8510189,8383315-8432076	1233	0.0574	8585965	1233	0.0635405	8553481
Arhgap25	ARHGAP25	chr4	119249681-119327822,119250244-119275371,119250244-119292643,119250244-119316887	134	0.0136	119245413	134	0.491881	119337255
Arhgap26	ARHGAP26	chr18	31807051-32096171,31807051-32131451,31807051-32207801,31807051-32557176,31812307-32207481,31812307-32207481,31812307-32207856,31816154-32207801	1068	0.0648	32316331	1068	0.000242955	32117612
Arhgap27	ARHGAP27	chr10	91418534-91433251,91418534-91444041,91418534-91451831,91418534-91451831,91418534-91451831,91419911-91448477	136	0.00761	91443080	136	0.135417	91440894
Arhgap28	ARHGAP28	chr9	116057228-116222440,116058483-116128716,116058483-116165357,116058483-116165357,116058483-116189696	233	0.11	116063232	233	0.00686596	116056631
Arhgap29	ARHGAP29	chr2	225552074-225613349,225552147-225611639,225564314-225613349,225564494-225613349	87	0.23	225544538	87	0.0238605	225561676
Arhgap30	ARHGAP30	chr13	89774763-89796113	32	0.147	89805800	32	0.255781	89776438
Arhgap31	ARHGAP31	chr11	64600967-64714114	53	0.168	64715427	53	0.00194885	64671298
Arhgap32	ARHGAP32	chr8	33131873-33389025,33148605-33389025,33237245-33388875,33237245-33389025,33237245-33392198,33239337-33388875,33296823-33389025,33350027-33389025	505	0.0626	33151382	505	0.000695655	33312839
Arhgap33	ARHGAP33	chr1	88977459-88990780	10	0.463	88968944	10	0.00326174	88993224
Arhgap35	ARHGAP35	chr1	78456408-78573374,78456636-78528912,78456636-78546651	127	0.0533	78482858	127	0.187814	78488741
Arhgap39	ARHGAP39	chr7	117788715-117880289,117788717-117880017,117788717-117880327,117788717-117880328,117795299-117880329,117798621-117880329	75	0.125	117889673	75	0.000799217	117885445
Arhgap40	ARHGAP40	chr3	154996684-155042199	89	0.125	155048546	89	0.0374618	155050406
Arhgap42	ARHGAP42	chr8	7210998-7426563,7210998-7426563,7210998-7434826,7210998-7445828,7210998-7446215	738	0.0406	7331437	738	0.000672676	7408852
Arhgap44	ARHGAP44	chr10	51501546-51669545,51501546-51669546,51501546-51669546,51501546-51669546	246	0.00484	51507171	246	0.00347389	51652776
Arhgap45	ARHGAP45	chr7	12541031-12741314,12541055-12741249	384	0.139	12612578	384	0.0727536	12700036
Arhgap5	ARHGAP5	chr6	73345128-73408304,73345318-73408304,73358111-73365933	67	0.000844	73362954	67	0.00566275	73414232
Arhgap8	ARHGAP8	chr7	125732299-125795964,125732303-125797034,125732303-125797149	114	0.0277	125800976	114	0.137481	125792717
Arhgap9	ARHGAP9	chr7	70612649-70619882,70612701-70620860,70612714-70620860,70612716-70620860,70612769-70620860,70614549-70620900,70614549-70620900,70614550-70620900,70614551-70620900,70614608-70620893,70616009-70620900	8	0.402	70611111	8	0.5175	70624272
Arhgdia	ARHGDIA	chr10	109754011-109757110,109754011-109757116,109754016-109757506	21	0.00102	109760589	21	0.126927	109757777
Arhgdib	ARHGDIB	chr4	170913919-170932192,170913919-170932478,170913919-170932478,170913919-170932771,170913919-170932789,170913925-170932578	92	0.0224	170905618	92	0.323952	170920230
Arhgef10	ARHGEF10	chr16	79725628-79811002,79725628-79816477,79725628-79816477,79725628-79816477,79725628-79817065	684	0.000808	79813638	684	0.0186676	79801302
Arhgef10l	ARHGEF10L	chr5	159018372-159089383	241	0.433	159046755	241	0.0863459	159045766
Arhgef11	ARHGEF11	chr2	186979849-187102523,186979849-187102523,186979849-187102523,186980991-187101571,187044265-187102523,187044265-187102523,187044265-187102523,187044265-187102523,187044265-187102523,187044265-187102523,187044265-187102523,187044265-187102523,187044265-187102523,187044265-187102523	101	0.398	187003744	101	0.032659	187003744
Arhgef12	ARHGEF12	chr8	47259376-47393042	95	0.111	47400566	95	0.291014	47327260
Arhgef15	ARHGEF15	chr10	55532096-55543740,55532096-55543741,55532128-55544429,55533724-55543744,55534833-55543744,55534833-55545675,55534833-55545675,55535062-55543744,55535108-55543744,55535118-55543745,55535276-55543744	3	0.188	55555174	3	0.140198	55555174
Arhgef16	ARHGEF16	chr5	171626449-171648501,171627715-171643692,171627715-171648471,171627715-171649124	44	0.688	171641989	44	0.119317	171636574
Arhgef18	ARHGEF18	chr12	1889251-1998128,1889330-1998127,1897032-1998128,1922542-1998128,1927368-1998128	345	0.0332	1999729	345	5.72e-10	1994298
Arhgef19	ARHGEF19	chr5	159754953-159773642,159755534-159773699,159757801-159773642,159761311-159773642	113	0.16	159747343	113	9.73e-05	159745534
Arhgef2	ARHGEF2	chr2	187964099-188022847,187964099-188022847,187977006-188022847,187977197-188022847,187978375-188022847,187978397-188022847,187988027-188022847,187993797-188021373,187993973-188022847,187994238-188022847,187995192-188022847,187998582-188022847,188001772-188022847	16	0.492	187996692	16	0.591049	188030771
Arhgef25	ARHGEF25	chr7	70469303-70475581,70469303-70476199,70469303-70476633,70469303-70476633,70469303-70476633,70469310-70476340	6	0.586	70460148	6	0.793479	70460148
Arhgef26	ARHGEF26	chr2	27107262-27236336	57	0.0179	27245700	57	0.281071	27144441
Arhgef28	ARHGEF28	chr2	25738513-26011429,25738515-25858512,25738515-25996492,25755903-25996492	607	0.0413	25728755	607	0.0243561	25959335
Arhgef3	ARHGEF3	chr16	2743713-3026768,2744048-3026768,2744175-3026768,2744365-3026768,2751225-3026768,2763908-3026768,2860524-3026768,2958282-3026760,2980877-3026768	338	0.305	2904200	338	0.00388671	2763127
Arhgef33	ARHGEF33	chr6	2982323-3093804,2982324-3093360,2982324-3093360,2982324-3100358,2982325-3097321,2982325-3097322,2982325-3097322,2982325-3097322,2982325-3097322,2982325-3097322,2982325-3100358,2982325-3100358,2982325-3100358,2982326-3097322,2987242-3100358	16	0.175	3109539	16	0.0260132	3109539
Arhgef37	ARHGEF37	chr18	56817985-56870839,56826545-56859158,56826545-56870738,56826545-56870887,56826545-56871159	133	0.71	56840561	133	0.406751	56833570
Arhgef38	ARHGEF38	chr2	238274039-238296056,238292747-238370401,238292806-238370401	49	0.172	238294738	49	0.573243	238301706
Arhgef39	ARHGEF39	chr5	58998208-59001779	63	0.0224	58989609	63	0.672644	58989444
Arhgef4	ARHGEF4	chr9	41160561-41302437,41160561-41305015,41283133-41305015,41292747-41305015	287	0.189	41273844	287	0.389643	41158653
Arhgef40	ARHGEF40	chr15	28377915-28401952,28377995-28403090	29	0.301	28379794	29	0.473338	28379794
Arhgef5	ARHGEF5	chr4	72710774-72736415	101	0.034	72706115	101	0.118808	72701534
Arhgef7	ARHGEF7	chr16	83006731-83084975,83006731-83084975,83006735-83047084,83006735-83076975,83006735-83076976,83006735-83076976,83006735-83117065,83006735-83117065,83014268-83047084,83016820-83058844	137	0.00584	83118515	137	0.11847	83046222
Arid1b	ARID1B	chr1	45923118-46232301	237	0.00536	46233202	237	0.626455	46034792
Arid2	ARID2	chr7	137680563-137798329	318	0.069	137735211	318	0.0344493	137798928
Arid3a	ARID3A	chr7	12573603-12598667,12573603-12601403,12573603-12601404,12573603-12602407,12573603-12602407,12576369-12598370	106	0.147	12610272	106	0.0736129	12586406
Arid3b	ARID3B	chr8	62569600-62616727,62569600-62616837,62569750-62614308	83	0.324	62597878	83	0.415734	62609167
Arid3c	ARID3C	chr5	58107181-58114632,58107181-58114632,58107706-58113553	59	0.0605	58120728	59	0.803364	58123809
Arid4a	ARID4A	chr6	93461712-93532901	119	0.425	93499934	119	0.0224628	93503692
Arid4b	ARID4B	chr17	53831352-53955897,53831352-53955897,53831352-53955897,53831352-53955897,53831352-53955897,53831779-53954813,53838375-53955897,53838375-53955897	22	0.709	53945576	22	0.530717	53940050
Arid5b	ARID5B	chr20	21713899-21881193	9	0.0422	21890252	9	0.0484318	21882033
Arih1	ARIH1	chr8	64166358-64268555	163	0.198	64249269	163	0.0800761	64225314
Arih2	ARIH2	chr8	117387003-117439068,117387003-117445854,117387003-117445854,117387003-117446019,117387003-117446085,117389430-117446085	87	0.232	117382389	87	0.0205707	117448088
Arih2os	ARIH2OS	chr8	117443120-117447405	28	0.543	117448088	28	0.0205707	117448088
Arl1	ARL1	chr7	29282410-29293455	124	0.215	29289616	124	0.249296	29278582
Arl10	ARL10	chr17	10567063-10575518,10568958-10575203	56	0.0208	10583702	56	0.0131884	10558961
Arl11	ARL11	chr15	41639984-41645681,41643036-41645681,41643540-41645685	21	0.0292	41647630	21	0.0243566	41630764
Arl13b	ARL13B	chr7	1122566-1188209,1122574-1151692,1122574-1151692,1122574-1161898,1124581-1151695,1126630-1151696,1126630-1161902	6	0.353	1112912	6	0.108851	1198103
Arl14	ARL14	chr2	165759332-165791609	206	0.045	165786758	206	0.498463	165758498
Arl14ep	ARL14EP	chr3	97981505-97993111,97983681-97993684	80	0.607	97991108	80	0.436509	97983682
Arl14epl	ARL14EPL	chr18	40962108-40991355,40963283-40991355,40977830-40991355,40978218-40991355,40979563-40991355,40981214-40991355	39	0.541	40956585	39	0.173404	40956585
Arl15	ARL15	chr2	45668851-46053167,45776301-46053167	453	0.000171	45670430	453	0.391209	45950443
Arl16	ARL16	chr10	109636769-109639018	72	0.000282	109633198	72	0.136805	109646218
Arl2	ARL2	chr1	221504149-221516191,221504172-221516116	68	0.31	221514430	68	4.14e-05	221516865
Arl2bp	ARL2BP	chr19	10753669-10762967,10753669-10762970,10753669-10763110,10753669-10763247	34	0.135	10760533	34	0.438042	10759025
Arl3	ARL3	chr1	266287014-266332622,266287017-266333099	21	0.205	266314805	21	0.129305	266302963
Arl4a	ARL4A	chr6	59945925-59950122,59945925-59950126,59948575-59950586	64	0.00256	59955117	64	0.0277791	59955117
Arl4c	ARL4C	chr9	95783650-95787092	18	0.215	95791820	18	0.244946	95791820
Arl4d	ARL4D	chr10	89577555-89580350,89577555-89580350,89578211-89580368	39	0.323	89568107	39	0.08921	89568107
Arl5b	ARL5B	chr17	82065892-82092693,82066011-82088843	134	0.204	82070498	134	0.137097	82070247
Arl5c	ARL5C	chr10	85939835-85948131,85939835-85948131,85939835-85948131,85941176-85947938	16	0.118	85942097	16	0.149535	85939956
Arl6	ARL6	chr11	42858475-42884324,42858475-42884324,42858741-42879242,42863329-42884324	92	0.0713	42848768	92	0.120634	42850800
Arl6ip1	ARL6IP1	chr1	187770159-187779675	28	1.98e-05	187782138	28	0.192965	187774751
Arl6ip4	ARL6IP4	chr12	37904375-37906521	26	0.678	37895104	26	0.127333	37897120
Arl6ip5	ARL6IP5	chr4	129574362-129598240	156	0.389	129582308	156	0.223819	129601142
Arl6ip6	ARL6IP6	chr3	38742071-38768010	17	0.273	38737006	17	0.572957	38737303
Arl8a	ARL8A	chr13	51972973-51981976	29	0.305	51976161	29	0.402369	51976161
Arl8b	ARL8B	chr4	140837744-140881866	52	0.183	140829139	52	0.0185283	140851241
Arl9	ARL9	chr14	33436802-33447516,33436979-33444235,33440933-33447516	11	0.325	33430688	11	0.0814675	33432005
Armc1	ARMC1	chr2	103926566-103979607,103927155-103979597	90	0.0172	103944111	90	0.000955746	103946264
Armc10	ARMC10	chr4	10004845-10020017	74	0.479	9996573	74	0.0905146	9996573
Armc12	ARMC12	chr20	8109690-8120183	4	0.0169	8129395	4	0.0434082	8129262
Armc2	ARMC2	chr20	46766466-46871760,46766466-46872009	176	0.53	46863224	176	0.583624	46859782
Armc3	ARMC3	chr17	85895840-86009403,85914523-86009399,85914523-86009399,85914524-86009403,85914586-86009403	195	0.0257	85897788	195	0.00269453	85897788
Armc4	ARMC4	chr17	60283925-60474289	483	0.107	60276710	483	0.0728875	60460908
Armc5	ARMC5	chr1	199655068-199662419,199655646-199662414,199655856-199662419	51	0.0113	199669413	51	0.0738017	199670930
Armc6	ARMC6	chr16	20939310-20949732	16	0.015	20930353	16	0.157283	20944740
Armc7	ARMC7	chr10	104036249-104051143,104036256-104051198,104036263-104040616,104036334-104042745,104036334-104048396,104036366-104052852	63	0.504	104053784	63	0.0947239	104046862
Armc8	ARMC8	chr8	107723358-107807855,107723358-107807856,107723358-107807858,107723358-107819050,107723358-107819208	182	0.0092	107814562	182	0.276805	107716749
Armc9	ARMC9	chr9	93172717-93299119	153	0.0188	93205841	153	0.0959861	93205841
Arnt2	ARNT2	chr1	146399216-146505953,146399216-146506592,146399216-146511809,146399216-146518692,146399216-146519626,146399216-146519626,146399216-146555784,146399216-146556133,146399216-146556437,146403140-146556133	267	0.643	146516769	267	0.280116	146504200
Arntl	ARNTL	chr1	178039001-178137469,178039002-178137469,178039002-178137469,178039002-178137469,178039003-178137469,178039062-178137469,178093341-178137469,178107149-178137469,178107162-178137469,178107162-178137469	204	0.000752	178033744	204	0.0227269	178147054
Arntl2	ARNTL2	chr4	181103773-181158415	13	0.0102	181102654	13	0.775102	181098611
Arpc1a	ARPC1A	chr12	11272608-11294084	51	0.0736	11267006	51	0.0375393	11275743
Arpc1b	ARPC1B	chr12	11252299-11265849	72	0.0433	11246311	72	0.0289017	11253434
Arpc2	ARPC2	chr9	81518162-81548866,81518194-81548871,81518253-81548866	5	0.562	81531123	5	0.122096	81554063
Arpc3	ARPC3	chr12	39653950-39667817	45	0.78	39667542	45	0.138672	39646475
Arpc4	ARPC4	chr4	145330456-145340985	45	0.285	145323701	45	0.222897	145343247
Arpc5	ARPC5	chr13	70174969-70183879	59	0.0359	70165236	59	0.239703	70187657
Arpc5l	ARPC5L	chr3	23301454-23309077	10	0.685	23299854	10	0.615665	23317342
Arpin	ARPIN	chr1	141664789-141672789	4	0.523	141667201	4	0.0541266	141672444
Arpp19	ARPP19	chr8	81949576-81972054,81949876-81968589	25	0.00324	81939610	25	0.0372061	81940451
Arpp21	ARPP21	chr8	120323894-120445283,120323894-120446764,120323894-120446765,120323894-120446765,120323894-120446765,120323894-120446765,120323894-120446765,120323894-120446765,120323894-120446765,120323894-120446765,120323894-120446765,120323894-120446765,120323894-120446765,120323894-120451040,120323894-120478468,120323894-120478468,120323894-120489970,120323894-120490501,120323894-120491184,120323894-120491830…	367	0.154	120468640	367	0.0184641	120447934
Arrb1	ARRB1	chr1	164502098-164573947,164502451-164568430,164534775-164568248,164534777-164573947,164534777-164573947,164534778-164573947,164534778-164573947,164537697-164573947,164545992-164573947	142	0.0178	164496087	142	0.370456	164506959
Arrb2	ARRB2	chr10	57040251-57048045	44	0.539	57039207	44	0.0621451	57035940
Arrdc1	ARRDC1	chr3	2129875-2137062,2129875-2137063,2129875-2137161,2129877-2136936	17	0.33	2120529	17	0.339949	2145422
Arrdc2	ARRDC2	chr16	20352479-20356612	24	0.808	20363791	24	0.236565	20363960
Arrdc4	ARRDC4	chr1	129766096-129780075,129766717-129780076,129767226-129776276	48	0.000631	129785042	48	0.15479	129787405
Arrdc5	ARRDC5	chr9	10760112-10766199	14	0.00914	10759537	14	0.299874	10755326
Arsa	ARSA	chr7	130446643-130452632,130448290-130450817	63	0.00751	130449854	63	0.051437	130443383
Arsb	ARSB	chr2	23385153-23543028	613	0.103	23464077	613	0.0069154	23460500
Arse	ARSE	chr2	122876644-122884673,122876644-122884673,122877285-122884360	31	0.00566	122893564	31	0.00353755	122893564
Arsg	ARSG	chr10	97722549-97859975,97733458-97859975,97733459-97859975,97733459-97859975,97734643-97859975,97756870-97859975,97756891-97859975,97756897-97859975,97767379-97859975,97767379-97859975,97767379-97859975,97770779-97859975,97771941-97859975,97773868-97858810	355	7.62e-10	97797154	355	0.13087	97797154
Arsi	ARSI	chr18	56180088-56186068	23	0.0324	56171591	23	0.362462	56193312
Arsj	ARSJ	chr2	230163013-230662084	620	0.161	230403115	620	0.381958	230395550
Arsk	ARSK	chr2	2835567-2891059	63	0.00926	2882821	63	0.499022	2830050
Art1	ART1	chr1	167202063-167206615	44	0.0825	167208630	44	0.119401	167208572
Art2b		chr1	166665028-166672973,166665028-166681230,166667303-166677292,166667319-166670639,166668029-166672974,166668029-166672974,166668029-166677294,166668029-166677294,166668029-166677294,166668029-166680848,166668029-166681230,166668029-166685095,166668029-166685097	221	0.0693	166662242	221	0.104429	166658430
Art3	ART3	chr14	17143036-17171131,17143036-17171131,17143036-17171132,17143036-17187653,17143036-17225389,17146231-17171132	359	0.00149	17144545	359	0.0189532	17146131
Art4	ART4	chr4	170830850-170841187	130	0.0765	170829198	130	0.0263831	170837821
Art5	ART5	chr1	167192808-167202767,167192809-167202127,167192942-167195504,167192942-167202104,167192942-167202127,167192942-167202766	48	0.0678	167191072	48	0.106307	167190748
Artn	ARTN	chr5	136759716-136762986,136759718-136765033,136759718-136765033,136759718-136765033,136760197-136765036	46	0.783	136767207	46	0.527535	136773340
Arv1	ARV1	chr19	57484719-57496539,57484724-57496522,57484740-57496522	43	0.000812	57505787	43	0.0346632	57482840
Arvcf	ARVCF	chr11	86736124-86753121,86736124-86754462,86736124-86757720,86736124-86793791,86736124-86793793,86736124-86793794,86736124-86793794,86736124-86793794,86736733-86753120,86736733-86753120,86736733-86793793,86736733-86793794,86736775-86793795	98	0.0431	86795949	98	0.272224	86734304
As3mt	AS3MT	chr1	266482786-266500941,266482857-266514570	64	0.568	266496035	64	0.0123495	266512475
Asah1	ASAH1	chr16	53998603-54030006	41	0.0033	53993318	41	0.0845546	53993318
Asah2	ASAH2	chr1	250557041-250630729,250557041-250633398,250557041-250658280,250557041-250662347,250557041-250662347,250557041-250662347,250557041-250663352,250557041-250665083,250557041-250665083,250557041-250665083,250557041-250665083	94	0.418	250619328	94	0.118621	250612954
Asap1	ASAP1	chr7	104670075-104951090	338	0.146	104847559	338	0.375365	104883967
Asap2	ASAP2	chr6	43231177-43348606	192	0.258	43336991	192	0.177712	43232658
Asap3	ASAP3	chr5	154551900-154596125	62	0.0352	154559682	62	0.0125714	154587341
Asb1	ASB1	chr9	98668230-98684900,98669015-98689471,98669016-98689471	56	0.0184	98691681	56	0.106521	98698331
Asb10	ASB10	chr4	7158292-7167505,7158969-7167501	48	0.733	7157012	48	0.00795062	7153064
Asb16	ASB16	chr10	90217978-90224984	45	0.0687	90225204	45	0.0702687	90229541
Asb17	ASB17	chr2	260039650-260051644	296	0.0194	260042378	296	0.196119	260047652
Asb18	ASB18	chr9	97085233-97151832	183	0.108	97157010	183	0.554846	97085750
Asb2	ASB2	chr6	127212324-127230486,127212324-127248247,127215287-127248451	49	0.383	127250272	49	0.708215	127250961
Asb3	ASB3	chr14	115352715-115446618	150	0.178	115421385	150	0.808424	115420839
Asb5	ASB5	chr16	39985232-39999674,39985232-40004555,39985232-40025401,39985232-40039670,39985232-40050635,39985232-40050663	84	0.533	40024488	84	0.159269	40055589
Asb6	ASB6	chr3	9659706-9664119,9659706-9664318,9659706-9664359,9661017-9664445	28	0.151	9659678	28	0.541507	9651230
Asb7	ASB7	chr1	127545670-127599257,127554797-127591919,127554797-127598905,127554797-127598905,127557841-127599257	64	0.0106	127606483	64	0.533708	127606483
Asb8	ASB8	chr7	139724336-139731876,139724336-139734593,139724336-139734596,139724336-139734597,139724336-139760410	82	0.274	139755295	82	8.6e-05	139758330
Ascc1	ASCC1	chr20	29558329-29648899,29558329-29648899,29558606-29648899,29558688-29648894,29558858-29648899,29558865-29648899,29559057-29648899,29559057-29648899	167	0.286	29577430	167	0.392237	29551286
Ascc2	ASCC2	chr14	84873506-84913923	18	0.116	84899514	18	0.593949	84876477
Ascc3	ASCC3	chr20	55253669-55557249,55253669-55557249,55253669-55557249,55253669-55557249,55253670-55437672,55253685-55556473	81	0.169	55251757	81	0.0512136	55565892
Ascl2	ASCL2	chr1	216154001-216156409	60	0.0218	216164746	60	0.0120417	216159356
Ascl4	ASCL4	chr7	23946973-23949600	51	0.409	23948227	51	0.817623	23958134
Ascl5	ASCL5	chr13	52887054-52888603	54	0.177	52888922	54	0.308157	52894287
Asf1a	ASF1A	chr20	34894418-34909265	108	0.0235	34913814	108	0.22148	34913814
Asf1b	ASF1B	chr19	25077917-25092491	31	0.305	25068733	31	0.0426479	25092846
Asgr1	ASGR1	chr10	56662187-56666086,56662241-56666086,56662473-56666086,56662478-56666086	21	0.718	56654085	21	0.187191	56664055
Asgr2	ASGR2	chr10	56710445-56723608,56710474-56723601	54	0.639	56703143	54	0.197987	56701967
Ash2l	ASH2L	chr16	71011314-71033171,71011340-71032790,71011593-71033171	35	0.00347	71029113	35	0.21517	71016159
Asic1	ASIC1	chr7	141324713-141354937,141326318-141354937,141326320-141354937,141326526-141354937,141346071-141354937,141346088-141354937,141346119-141354937,141346142-141354937	2	0.261	141325869	2	3.3e-05	141325869
Asic2	ASIC2	chr10	68247799-69347223,68248413-68517579	2238	0.0261	69198210	2238	0.0022416	68264223
Asic3	ASIC3	chr4	7287867-7293292,7287867-7293295,7288854-7292901	5	0.951	7280293	5	0.20872	7280293
Asic4	ASIC4	chr9	82647070-82668920	26	0.742	82656662	26	0.245736	82654799
Asic5	ASIC5	chr2	180935391-180964365	56	0.194	180945694	56	0.578648	180928468
Asip	ASIP	chr3	150492009-150579870,150492009-150579870	148	0.688	150569699	148	0.385067	150488734
Asl	ASL	chr12	30160921-30178348,30160922-30178348,30160997-30178346	69	0.0108	30187391	69	0.0919797	30183507
Asna1	ASNA1	chr19	26133023-26141111,26133117-26142053,26133117-26142637,26133117-26142637	4	0.875	26123237	4	0.669383	26123237
Asns	ASNS	chr4	33742875-33761106,33743361-33760716	45	0.425	33769754	45	0.280323	33735015
Asnsd1	ASNSD1	chr9	52988041-53009054	4	0.129	52979233	4	0.00391984	52979233
Aspa	ASPA	chr10	59839692-59888243,59866069-59888243,59867777-59888198,59867777-59888241,59867777-59888244	29	0.586	59837293	29	0.449559	59837293
Aspdh	ASPDH	chr1	100471065-100473327	11	0.211	100465722	11	0.0135049	100461240
Aspg	ASPG	chr6	136682278-136701673	35	0.424	136704094	35	0.0225501	136709322
Asph	ASPH	chr5	22577679-22771612,22577679-22771612,22577679-22771613,22577679-22799332,22577679-22799333,22577679-22799333,22577679-22799333,22745734-22771613,22745734-22771614,22745734-22799333,22755798-22799332	621	0.0475	22809127	621	0.000354101	22661904
Asphd1	ASPHD1	chr1	198379059-198382800,198379059-198382802,198379059-198382969,198379059-198382982	12	0.487	198392332	12	0.228468	198388808
Asphd2	ASPHD2	chr12	50269346-50278974,50269884-50279855,50269884-50279855,50269884-50279855,50269884-50279855,50269884-50279855	25	3.48e-05	50268327	25	0.550805	50271386
Aspm	ASPM	chr13	56546020-56591793	44	0.466	56592425	44	0.0051768	56565932
Asprv1	ASPRV1	chr4	118431754-118433286	10	0.118	118439205	10	0.00047527	118433592
Aspscr1	ASPSCR1	chr10	109851406-109889339	70	0.00236	109865453	70	0.133021	109876250
Asrgl1	ASRGL1	chr1	225309736-225329743	122	0.00596	225326941	122	0.000824597	225318871
Ass1	ASS1	chr3	10327410-10375847,10327432-10371190	39	0.15	10321369	39	0.316632	10358978
Aste1	ASTE1	chr8	113936990-113947518,113937128-113947518,113937128-113947518,113937128-113954833,113938631-113947518,113938631-113947518,113938695-113947518,113943590-113947518	63	0.00115	113941536	63	0.406804	113961816
Astn1	ASTN1	chr13	76054964-76370674,76055254-76370674	638	0.00722	76355499	638	0.0723559	76087267
Astn2	ASTN2	chr5	81179613-82168427,81179613-82168528,81356963-82168528,81356963-82168528,81356963-82168528	1479	0.0533	82153025	1479	0.00618046	81589604
Asun		chr4	180854987-180887095,180855799-180887050	44	0.00227	180860511	44	0.759497	180892729
Asxl1	ASXL1	chr3	148832230-148902356	24	0.688	148890418	24	0.099596	148834487
Asxl2	ASXL2	chr6	27835345-27919285,27835345-27919285	48	0.107	27904177	48	0.187566	27891947
Asxl3	ASXL3	chr18	13322147-13496230,13349773-13496230,13349773-13496230	219	0.0493	13336534	219	0.0385603	13362993
Atad1	ATAD1	chr1	251234701-251386996,251235976-251379138	118	0.29	251304607	118	0.0027337	251315546
Atad2	ATAD2	chr7	97984753-98027379	47	0.16	98013756	47	0.306556	98001450
Atad2b	ATAD2B	chr6	28998079-29066850	2	0.197	29055360	2	0.327223	29055360
Atad3a	ATAD3A	chr5	173189589-173209768,173190200-173209809	79	0.0681	173214859	79	0.0195942	173214450
Atad5	ATAD5	chr10	67427041-67475825,67427041-67475825	1	0.168	67424969	1	0.805634	67424969
Atat1	ATAT1	chr20	3351268-3362387,3351268-3364550,3351268-3364565,3351269-3362387,3351269-3362387,3351302-3364565	70	0.00215	3355367	70	0.00160448	3369139
Atcay	ATCAY	chr7	11356016-11379782	105	0.141	11357901	105	0.09505	11379286
Atf1	ATF1	chr7	141882260-141924790	99	0.157	141896596	99	3.51e-05	141908451
Atf3	ATF3	chr13	109817891-109849632	4	0.0911	109820841	4	0.0350176	109820576
Atf4	ATF4	chr7	121480722-121482781	16	0.264	121481362	16	0.000765161	121480689
Atf5	ATF5	chr1	100807820-100810918,100807820-100812410,100808240-100810522	3	0.201	100817048	3	0.0160285	100817048
Atf6	ATF6	chr13	89053456-89242531,89053456-89242531,89057466-89242460	382	0.397	89231981	382	0.102523	89173792
Atf6b	ATF6B	chr20	4414282-4422283,4414282-4422283,4414431-4422283	76	0.0032	4408727	76	0.0262579	4406341
Atf7ip	ATF7IP	chr4	170476997-170563063,170487772-170563063,170487772-170563063,170509197-170563063,170512371-170563063,170513359-170563063,170514111-170563063	64	0.399	170554749	64	0.32626	170560843
Atf7ip2	ATF7IP2	chr10	5476204-5519893,5476239-5519816,5485473-5511889,5485473-5519890,5485473-5519890,5487010-5519889	88	0.0176	5471141	88	0.0172444	5485444
Atg10	ATG10	chr2	19853545-20152884,19960865-20138445,19960865-20152898,19960865-20152898,19960865-20152918	540	0.0284	19888455	540	0.08115	19884182
Atg101	ATG101	chr7	142929380-142938556,142929416-142938559,142929416-142938559	41	0.25	142933136	41	0.470804	142925060
Atg12	ATG12	chr18	40721798-40732126,40724690-40732143	11	0.594	40716965	11	0.140191	40716965
Atg13	ATG13	chr3	80580548-80614554	73	0.588	80578906	73	0.312328	80583409
Atg14	ATG14	chr15	24343417-24374776	67	0.0632	24353535	67	0.059189	24335709
Atg16l1	ATG16L1	chr9	94879875-94915231,94879875-94915231,94880052-94915228	94	0.0194	94912112	94	0.0709195	94912112
Atg16l2	ATG16L2	chr1	166401270-166410786,166401270-166410788,166401270-166413401,166401270-166413564,166401270-166415078	39	0.663	166418839	39	0.218884	166414456
Atg2a	ATG2A	chr1	221612583-221632267,221612598-221632291	36	0.499	221621988	36	2.75e-05	221606866
Atg3	ATG3	chr11	60585191-60613706	65	0.169	60621485	65	0.198221	60621485
Atg4b	ATG4B	chr9	100888456-100920123,100888458-100920123,100910967-100920120	108	0.0124	100904552	108	0.133066	100928021
Atg4c	ATG4C	chr5	117861516-117932116,117862745-117931520	165	0.263	117876088	165	0.562955	117876088
Atg4d	ATG4D	chr8	22291444-22301331	48	0.0565	22308166	48	0.0113911	22303166
Atg5	ATG5	chr20	49301782-49393147	311	0.0569	49313610	311	0.0576146	49297529
Atg7	ATG7	chr4	146570112-146698968,146570112-146719452,146570112-146777093,146598415-146776407	396	0.318	146772567	396	0.276824	146701359
Atg9a	ATG9A	chr9	82382799-82393382,82382803-82393429,82382803-82393429,82382803-82393429,82382803-82393429	11	0.906	82386462	11	0.150918	82386462
Atg9b	ATG9B	chr4	7314368-7321029,7314368-7322095	3	0.709	7315154	3	0.0121939	7315154
Atic	ATIC	chr9	78862012-78882061	6	0.749	78863346	6	0.358106	78852142
Atl1	ATL1	chr6	92229763-92370428,92229784-92370427	43	0.242	92353407	43	0.00658126	92302435
Atl3	ATL3	chr1	222746022-222786942,222746191-222788368,222746248-222788439	3	0.612	222739852	3	0.14334	222776825
Atm	ATM	chr8	58015937-58119957,58015937-58119973,58018289-58119623	251	0.28	58077267	251	0.00638344	58077446
Atmin	ATMIN	chr19	49482481-49499682	36	0.128	49504728	36	0.00137224	49502935
Atoh1	ATOH1	chr4	95498002-95500098	47	0.337	95509765	47	0.00409609	95506242
Atoh7	ATOH7	chr20	27082960-27083410	1	0.896	27092847	1	0.658524	27092847
Atoh8	ATOH8	chr4	100067340-100099517	53	0.0369	100088506	53	0.526325	100104657
Atp10a	ATP10A	chr1	115973342-116141892	213	0.0745	115979442	213	0.268661	116099755
Atp10b	ATP10B	chr10	28449247-28862423,28547464-28862423,28547464-28862423,28547464-28862423,28647179-28862423,28687873-28862423	433	0.146	28602371	433	0.246049	28504440
Atp11a	ATP11A	chr16	81990339-82099490,81990339-82099490,81990339-82100009,81990339-82100222,81994063-82099490	158	0.162	82103848	158	0.00433759	81986395
Atp11b	ATP11B	chr2	122337756-122445090	97	0.00598	122450393	97	0.00295453	122426534
Atp13a1	ATP13A1	chr16	21364086-21380142	42	0.0344	21364961	42	0.0524792	21384949
Atp13a2	ATP13A2	chr5	159512207-159531631,159512207-159531631,159512207-159531631,159512208-159531631,159512208-159531631,159512208-159531631,159512284-159531631,159512412-159531631	162	0.00489	159515956	162	8.13e-06	159516477
Atp13a3	ATP13A3	chr11	73936749-73963852	52	0.196	73960097	52	0.260908	73927499
Atp13a4	ATP13A4	chr11	74833823-74943332,74834256-74968160	321	0.0655	74843898	321	0.15375	74960111
Atp13a5	ATP13A5	chr11	74984537-75124249,74984612-75124249	393	0.361	75108277	393	0.387124	75112017
Atp1a1	ATP1A1	chr2	204003741-204032023	145	0.172	204004789	145	0.0103544	204033661
Atp1a2	ATP1A2	chr13	90651681-90676629	96	0.154	90659785	96	0.223939	90643464
Atp1a3	ATP1A3	chr1	81852422-81881565,81852428-81881549	35	0.0582	81853358	35	0.55555	81853597
Atp1a4	ATP1A4	chr13	90605791-90642032,90605793-90641772,90605793-90641772	82	0.265	90614066	82	0.151186	90607790
Atp1b1	ATP1B1	chr13	82737160-82757681	43	0.00197	82753871	43	0.013893	82753871
Atp1b2	ATP1B2	chr10	56205621-56211857,56205621-56211879,56205621-56211879	8	0.781	56202558	8	0.0402224	56218261
Atp1b3	ATP1B3	chr8	104190031-104221342	51	0.000602	104209011	51	0.417609	104180718
Atp23	ATP23	chr7	70183624-70198655	93	0.235	70196108	93	0.60162	70195481
Atp2a1	ATP2A1	chr1	197855911-197875038	49	0.000333	197848695	49	0.0847568	197862829
Atp2a2	ATP2A2	chr12	39553902-39600410,39553902-39603326,39553902-39603326	44	0.619	39609543	44	0.131659	39548781
Atp2a3	ATP2A3	chr10	59528848-59560440,59529784-59560430,59531032-59560440	71	0.333	59541954	71	0.110788	59527954
Atp2b1	ATP2B1	chr7	41114605-41223138,41114605-41223138,41114696-41220579,41115210-41223138	204	0.227	41201291	204	0.360115	41105720
Atp2b2	ATP2B2	chr4	145704778-145948997	366	0.118	145886617	366	0.318957	145956073
Atp2b4	ATP2B4	chr13	50091643-50149820,50091643-50153808,50091643-50153808,50091644-50153808,50091644-50153808,50101655-50153808,50103021-50149987	103	0.115	50148674	103	0.0651737	50127226
Atp2c1	ATP2C1	chr8	113953958-114039965	168	0.000601	114024351	168	0.268574	114026326
Atp2c2	ATP2C2	chr19	52347479-52404607,52375102-52404608,52380905-52404608,52380905-52404608	94	0.0555	52338417	94	0.110697	52338417
Atp4a	ATP4A	chr1	89162699-89175504	54	0.713	89153940	54	0.00323987	89153936
Atp4b	ATP4B	chr16	81136217-81145131	91	0.583	81151269	91	0.00622251	81144104
Atp5b		chr7	2504707-2511748	6	0.847	2512082	6	0.195342	2498405
Atp5c1		chr17	72209320-72231562,72209374-72231552,72209412-72228466,72216879-72231556	18	0.143	72229398	18	0.885596	72200337
Atp5d		chr7	12426806-12432120,12426810-12429897	21	0.208	12426523	21	0.0971193	12436624
Atp5e		chr3	172563104-172566007	47	0.0565	172563384	47	0.0465073	172573195
Atp5f1		chr2	208566384-208577147	1	0.0141	208569304	1	0.000821594	208569304
Atp5g2		chr7	144264206-144272578	3	0.873	144265799	3	0.282817	144265799
Atp5h		chr10	103967339-103972552,103967349-103972513	14	0.454	103969548	14	0.0636054	103969548
Atp5i		chr14	2325307-2326436	18	0.368	2320396	18	0.215276	2336014
Atp5j2		chr12	11191798-11198369	71	0.0304	11189145	71	0.0117834	11190627
Atp5l		chr8	49220440-49227273	15	0.12	49225643	15	0.527603	49216479
Atp5o		chr11	32081605-32087918	31	0.105	32071719	31	0.756017	32071642
Atp5s		chr6	92057781-92076022,92057790-92076022,92057806-92076022,92058255-92076022	46	0.321	92076917	46	0.0291263	92076917
Atp6ap1l	ATP6AP1L	chr2	19781374-19809355,19781386-19808937	150	0.0428	19802499	150	0.112207	19788663
Atp6v0a1	ATP6V0A1	chr10	88914263-88967736,88914263-88967736,88914263-88967736,88914263-88967736,88914263-88967736,88914263-88967736,88914263-88967736,88914267-88967736,88914267-88967736,88914275-88967736	86	0.194	88975540	86	0.0283936	88947276
Atp6v0a2	ATP6V0A2	chr12	37368320-37398233	22	0.326	37400284	22	0.0579094	37401167
Atp6v0a4	ATP6V0A4	chr4	65736584-65818521,65736588-65783616,65736588-65821916,65736588-65821916	152	0.559	65749996	152	0.066914	65749996
Atp6v0b	ATP6V0B	chr5	136718351-136719868	16	0.678	136727388	16	0.489902	136727388
Atp6v0c	ATP6V0C	chr10	13537030-13543407,13537032-13542077	54	0.00182	13544788	54	0.0202415	13550510
Atp6v0d1	ATP6V0D1	chr19	37481781-37525762	24	0.178	37497103	24	0.36617	37524278
Atp6v0d2	ATP6V0D2	chr5	33843590-33892446	167	0.00315	33855929	167	0.0167148	33833801
Atp6v0e1	ATP6V0E1	chr10	16769856-16792930	46	0.187	16779128	46	0.000623372	16779128
Atp6v0e2	ATP6V0E2	chr4	78168116-78171265	64	0.046	78159640	64	0.321434	78181133
Atp6v1a	ATP6V1A	chr11	61531385-61584634,61531558-61584229,61531577-61584634	42	0.0311	61538055	42	0.0203265	61538055
Atp6v1b1	ATP6V1B1	chr4	115417099-115435754	35	0.219	115410484	35	0.00291172	115436041
Atp6v1b2	ATP6V1B2	chr16	22326536-22350143	71	0.00165	22323209	71	0.259662	22331712
Atp6v1c1	ATP6V1C1	chr7	77678852-77716658,77678967-77716408	105	0.227	77701067	105	0.0270447	77682360
Atp6v1c2	ATP6V1C2	chr6	42585451-42631072,42585451-42631072,42585500-42631072,42585975-42632289	10	0.0418	42640807	10	0.269821	42640807
Atp6v1d	ATP6V1D	chr6	102032270-102047754	34	0.222	102030011	34	0.0171435	102051099
Atp6v1e2	ATP6V1E2	chr6	10510369-10513429,10510369-10517059,10510369-10517059,10511451-10515370	43	0.0311	10518919	43	0.229113	10522650
Atp6v1f	ATP6V1F	chr4	56744562-56747657	24	0.239	56757524	24	0.0263609	56748546
Atp6v1g1	ATP6V1G1	chr5	79367662-79373843	21	0.581	79360192	21	0.134061	79370967
Atp6v1g2	ATP6V1G2	chr20	4821264-4824829,4821280-4823494	169	0.000356	4820183	169	0.00312677	4829318
Atp6v1g3	ATP6V1G3	chr13	55265793-55287489,55265797-55287489,55273311-55287489,55274198-55288651	119	0.0134	55266982	119	0.00170092	55272655
Atp6v1h	ATP6V1H	chr5	14262351-14355291,14262351-14356705,14262351-14356705,14262351-14356705,14262465-14367898	185	0.00163	14312808	185	0.0120512	14300767
Atp7b	ATP7B	chr16	74865515-74944935,74886736-74944934	167	0.000297	74856849	167	0.00058249	74879401
Atp8a1	ATP8A1	chr14	41972397-42210555,42006001-42210555,42006001-42210555,42006002-42210555,42006415-42210555,42009979-42210555,42010296-42210555,42010296-42210555	345	0.235	42180085	345	0.105702	42180085
Atp8a2	ATP8A2	chr15	39955688-40391575,39955688-40407883,39955688-40417907,39955688-40442015,39955688-40466848,39955688-40468295,39955688-40488737	1272	0.0965	39996928	1272	0.0491949	40306819
Atp8b1	ATP8B1	chr18	60013387-60152920,60015246-60095334	310	0.552	60155929	310	0.203511	60155929
Atp8b2	ATP8B2	chr2	189334340-189400323,189337706-189400334,189352075-189400333,189352075-189400334,189352075-189400334,189352075-189400334	37	0.116	189359567	37	0.19918	189352872
Atp8b3	ATP8B3	chr7	12043763-12063668	54	0.138	12040280	54	0.11531	12073321
Atp8b4	ATP8B4	chr3	118591559-118968210	780	0.00448	118786833	780	0.055161	118649050
Atp8b5p		chr5	58717374-58830617	119	0.00714	58717457	119	0.634971	58833413
Atp9b	ATP9B	chr18	77343550-77535564,77344212-77535607,77344212-77535608,77344212-77535608	142	0.351	77399531	142	0.00100077	77402352
Atpaf1	ATPAF1	chr5	134641617-134667079,134641829-134664707	133	0.0687	134637609	133	0.0138912	134654824
Atpaf2	ATPAF2	chr10	46768538-46783889	39	0.0358	46758578	39	0.0404093	46758578
Atr	ATR	chr8	103673577-103770321,103673683-103770886	150	0.000424	103771765	150	0.162288	103715451
Atrip	ATRIP	chr8	117797953-117811989,117797955-117811988,117797955-117811988,117798861-117811988,117799358-117811987	11	0.0336	117821899	11	7.46e-06	117796735
Atrnl1	ATRNL1	chr1	278546112-279098977	1231	0.000972	279068465	1231	0.00108738	278871432
Atxn1	ATXN1	chr17	19160985-19533814	339	0.594	19254351	339	0.200597	19497728
Atxn10	ATXN10	chr7	126228415-126351728	97	0.0732	126227030	97	0.144321	126339167
Atxn2l	ATXN2L	chr1	197908086-197918384,197908086-197919072,197908086-197919072,197908086-197919371,197908086-197919371,197908086-197919474,197908086-197919474,197908086-197919474,197908086-197919474,197908086-197920399,197908086-197920399,197908086-197920400,197908086-197920400,197908086-197920400,197908086-197920400,197908086-197920400,197908086-197920400,197908091-197919480	28	0.000533	197910568	28	0.135537	197910568
Atxn7	ATXN7	chr15	12421431-12514635,12421431-12569649,12421431-12569649,12426113-12569649	58	0.243	12432144	58	0.00565343	12475995
Atxn7l1	ATXN7L1	chr6	52459929-52675499,52459929-52680552,52459930-52675499,52459930-52680552,52459936-52558407,52459987-52680552,52607260-52675499,52618774-52675499,52618774-52675499,52642593-52675499,52642593-52675499	419	0.0042	52602641	419	0.00717204	52592045
Atxn7l3	ATXN7L3	chr10	90234748-90241755,90234748-90241756,90234748-90241757,90234748-90241757,90234748-90241757	43	0.0687	90225204	43	0.0702687	90229541
Atxn7l3b	ATXN7L3B	chr7	55600878-55604403	30	8.81e-05	55595983	30	0.0496422	55602568
Auh	AUH	chr17	12310177-12405210,12310179-12405210,12310429-12405210,12316164-12405224	235	0.00872	12391298	235	0.27283	12387064
Aup1	AUP1	chr4	113887029-113889706,113887029-113890103,113887114-113890103	7	0.559	113880595	7	0.473201	113881481
Aurka	AURKA	chr3	170364176-170378204,170364761-170380216,170364761-170380278	86	0.0398	170382857	86	0.149876	170388445
Aurkaip1	AURKAIP1	chr5	173274432-173276170,173274484-173276170,173274492-173276170,173274511-173276170,173274773-173276170	26	0.131	173270883	26	0.0365402	173268341
Aurkb	AURKB	chr10	55625859-55632399,55625979-55632399,55626578-55632399,55626740-55632398,55628352-55632399	47	0.235	55618883	47	0.0848873	55640467
Aurkc	AURKC	chr1	69958451-69963241,69958451-69964499,69958451-69964546	43	0.266	69970043	43	0.548706	69961556
Aven	AVEN	chr3	103980611-104117193,103980612-104117193,104042167-104117192	205	0.667	103990972	205	0.0991469	104088260
Avil	AVIL	chr7	70292564-70310588	49	0.238	70284999	49	0.568545	70297335
Avl9	AVL9	chr4	87026470-87066035,87026472-87070738,87026474-87070738	94	0.192	87055384	94	0.0121144	87045156
Avp	AVP	chr3	123117481-123119460	20	0.0234	123116260	20	0.0438706	123127561
Avpi1	AVPI1	chr1	261365589-261371508,261365591-261371519	45	0.406	261355964	45	0.0299815	261361114
Avpr1a	AVPR1A	chr7	67341365-67345290	21	0.114	67349670	21	0.0769315	67349670
Avpr1b	AVPR1B	chr13	48367306-48378831	41	0.354	48363933	41	0.537594	48361271
Axdnd1	AXDND1	chr13	73950421-74025237	220	0.00309	74010612	220	0.0547774	73944260
Axin2	AXIN2	chr10	97212482-97238824	38	1.19e-05	97248324	38	0.624416	97215780
Azi2	AZI2	chr8	126411029-126435581,126411828-126434580	90	0.000799	126444920	90	0.0100353	126444920
Azin1	AZIN1	chr7	77345645-77372398,77345645-77372398,77345670-77358161,77345670-77372393,77345670-77372393,77345670-77372393	51	0.244	77375397	51	0.00933749	77356747
Azin2	AZIN2	chr5	147120127-147148576	33	0.158	147110817	33	0.543597	147116122
B2m	B2M	chr3	114087286-114093311	83	0.0429	114092877	83	0.029861	114082924
B3galnt1	B3GALNT1	chr2	166226735-166255620,166226735-166255694,166226735-166255710,166226735-166255978,166226741-166255302	54	0.0478	166224055	54	0.36665	166223455
B3galnt2	B3GALNT2	chr17	54027858-54070399,54027870-54059031,54027870-54059037,54027870-54070340,54027870-54070341,54029995-54070339,54030089-54070339	96	0.704	54029312	96	0.488321	54022465
B3galt1	B3GALT1	chr3	53699408-54269612,53699408-54269612,53699408-54269612,53699408-54269612,54114093-54269612,54125033-54269612,54208703-54269612,54253948-54267292	783	0.111	54073895	783	0.223104	54142191
B3galt2	B3GALT2	chr13	60435945-60444957	31	0.399	60430236	31	0.093301	60430236
B3galt4	B3GALT4	chr20	5446103-5447679	108	0.00664	5443205	108	0.388425	5439919
B3galt5	B3GALT5	chr11	36638066-36683915,36642468-36683915,36642468-36683915,36642468-36683915,36642468-36683915,36677712-36683915	7	0.267	36686873	7	0.702133	36686873
B3galt6	B3GALT6	chr5	173423474-173425611	65	0.0387	173422660	65	0.193186	173414368
B3gat1	B3GAT1	chr8	27777023-27804368,27777189-27804368,27777226-27803071	73	0.248	27804026	73	0.875634	27773293
B3gat3	B3GAT3	chr1	225120060-225126579	21	0.19	225124902	21	0.00174828	225118211
B3glct	B3GLCT	chr12	6403117-6476010	266	0.259	6442392	266	1.7e-09	6433872
B3gnt2	B3GNT2	chr14	107592335-107617161,107592337-107612894,107592337-107616438,107592337-107616870,107592337-107617189	68	0.00492	107624604	68	0.422569	107625532
B3gnt3	B3GNT3	chr16	20123947-20133322,20124393-20133482	34	0.157	20117854	34	0.0190859	20123678
B3gnt4	B3GNT4	chr12	38503360-38504774,38503453-38506793	7	0.296	38509778	7	0.0292246	38500739
B3gnt5	B3GNT5	chr11	84919054-84931160	36	0.0509	84923188	36	0.758831	84940937
B3gnt6	B3GNT6	chr1	163143026-163149496,163143916-163148948	24	0.006	163142167	24	0.238006	163147838
B3gnt7	B3GNT7	chr9	93326282-93330234	50	0.0363	93339985	50	0.100127	93336036
B3gnt9	B3GNT9	chr19	37208060-37212400,37208060-37212400	23	0.074	37199540	23	0.524322	37203786
B3gntl1	B3GNTL1	chr10	110799408-110863073,110799408-110863073,110799408-110863073,110799408-110863073,110799408-110863073,110800863-110863021,110803295-110863075,110807180-110861037,110807180-110863073,110807180-110863074,110807180-110863075	120	0.00107	110830602	120	0.487196	110838577
B4galnt1	B4GALNT1	chr7	70439272-70459556,70452428-70457071,70452443-70459556,70452446-70459556,70452640-70459556	41	0.0864	70448428	41	0.357447	70448428
B4galnt2	B4GALNT2	chr10	83677767-83701487	65	0.0104	83702513	65	0.151238	83678629
B4galnt3	B4GALNT3	chr4	152736035-152835521,152737160-152835182	150	0.0975	152807120	150	0.751205	152819954
B4galnt4	B4GALNT4	chr1	213870327-213881233	31	0.0315	213873525	31	0.300989	213880793
B4galt1	B4GALT1	chr5	57121767-57168610	82	0.0151	57146779	82	0.53254	57176905
B4galt2	B4GALT2	chr5	136707509-136715981,136707509-136717345	19	0.7	136723808	19	0.500907	136723808
B4galt3	B4GALT3	chr13	89643846-89649880,89643846-89649880,89643879-89649868	4	0.443	89636967	4	0.298859	89636967
B4galt4	B4GALT4	chr11	64558005-64584054,64558009-64583969	23	0.247	64564668	23	0.00152635	64579550
B4galt5	B4GALT5	chr3	164039730-164055561	43	0.206	164031102	43	0.287668	164057521
B4galt6	B4GALT6	chr18	15462912-15525584	218	0.0245	15500927	218	0.0284796	15457785
B4galt7	B4GALT7	chr17	9549604-9558672,9550025-9558624	21	0.202	9539748	21	0.0292045	9568075
B9d1	B9D1	chr10	47784293-47794399,47784302-47794399,47784311-47792617,47785018-47792616	6	0.00934	47795540	6	0.024993	47795540
Baalc	BAALC	chr7	77761055-77836534,77763245-77836534	310	0.148	77788028	310	0.0209243	77811064
Baat	BAAT	chr5	64768396-64777368	83	0.00808	64777224	83	0.00030486	64780535
Babam1	BABAM1	chr16	19792719-19798886,19792849-19798881	10	0.705	19794754	10	0.0725071	19794754
Bace1	BACE1	chr8	50140091-50162388	51	0.0631	50138525	51	0.0524059	50136116
Bace2	BACE2	chr11	37798396-37880624	170	0.0611	37842915	170	0.227581	37844352
Bach2	BACH2	chr5	47458890-47807123,47462092-47807123,47466610-47807123,47467025-47807123,47475871-47807123,47546013-47807176,47648360-47807123	681	0.000143	47488834	681	0.222398	47817061
Bad	BAD	chr1	222198515-222207454,222198533-222207453,222198707-222207459,222198711-222207458	34	0.577	222205189	34	7.07e-05	222205189
Bag1	BAG1	chr5	57254420-57267002,57254420-57267002	64	0.179	57258745	64	0.626153	57272309
Bag2	BAG2	chr9	38456486-38467120	25	0.208	38465379	25	0.085432	38465379
Bag3	BAG3	chr1	199941257-199965191	74	0.000285	199931995	74	0.131393	199945838
Bag4	BAG4	chr16	71057708-71075874	26	0.00351	71050552	26	0.195957	71080733
Bag6	BAG6	chr20	5124511-5138084,5125348-5138084,5125365-5138084,5125616-5138084,5125616-5138084,5125616-5138084,5125616-5138084,5125616-5138084,5125616-5138084,5125616-5138084,5125616-5138084,5125616-5138084,5125616-5138084,5125678-5138084,5125787-5138084	141	0.000247	5128430	141	0.0278098	5136728
Bahcc1	BAHCC1	chr10	109424305-109482305	112	0.000485	109439180	112	0.0836886	109491387
Bahd1	BAHD1	chr3	110708789-110732038,110710345-110732038,110721124-110732038,110723518-110732038,110723518-110732038	89	8.44e-06	110708304	89	0.15065	110712145
Baiap2	BAIAP2	chr10	109107325-109183315,109107325-109187457,109107325-109187458,109107325-109187458,109107325-109187458,109107388-109181962	55	8.73e-05	109174760	55	0.176692	109185294
Baiap2l1	BAIAP2L1	chr12	12226966-12321172,12227013-12321172	93	0.000253	12258346	93	0.00745395	12233018
Baiap2l2	BAIAP2L2	chr7	120492365-120518803	154	0.114	120513780	154	0.0142474	120510961
Baiap3	BAIAP3	chr10	14601132-14613881	38	0.00337	14622392	38	0.00514408	14622392
Bak1	BAK1	chr20	5609619-5618899,5609620-5618260	56	0.0151	5606010	56	0.0024498	5606010
Bambi	BAMBI	chr17	56905418-56909675	29	0.409	56918127	29	0.0549785	56918127
Banf1	BANF1	chr1	220744194-220746224,220744218-220745817,220744218-220746223	32	0.388	220735707	32	3.33e-05	220741371
Banf2	BANF2	chr3	138128122-138183750,138128122-138183750,138138799-138183749,138138802-138183750,138138802-138183750,138138802-138183750,138138802-138183750,138166892-138183750,138167993-138183750	128	0.000128	138170877	128	0.000966507	138132874
Bank1	BANK1	chr2	241273762-241545250,241273762-241545527	676	0.00444	241539717	676	0.0551774	241555395
Banp	BANP	chr19	54766440-54843794,54766440-54843794,54766440-54843794,54766440-54843795,54766440-54843795,54766588-54843794,54766588-54843794,54766588-54843795,54766594-54840586,54766608-54843794,54766608-54843794,54766608-54843795,54766700-54843794	131	0.0209	54844835	131	0.367649	54844894
Bap1	BAP1	chr16	7336684-7345511,7336962-7345508,7336962-7345508	43	0.591	7348533	43	0.166893	7348533
Bard1	BARD1	chr9	78297722-78368777	118	0.0958	78294563	118	0.461946	78366593
Barhl1	BARHL1	chr3	7491233-7498555	2	0.0598	7482022	2	0.216362	7482570
Barhl2	BARHL2	chr14	4362716-4367614	24	0.0509	4364358	24	0.185252	4364358
Barx1	BARX1	chr17	14824720-14828196	25	0.144	14832129	25	0.0093521	14816048
Barx2	BARX2	chr8	32950877-33018245	79	0.112	33014234	79	0.00693664	32942707
Basp1	BASP1	chr2	77586423-77632626	90	0.0607	77597000	90	0.654473	77599100
Batf	BATF	chr6	109562414-109584541,109562616-109584541	4	0.922	109571740	4	0.154207	109577390
Batf2	BATF2	chr1	221538005-221546650,221538127-221546650,221538139-221546650	43	0.291	221545381	43	6.04e-05	221545153
Batf3	BATF3	chr13	109713375-109726438,109713376-109726438,109713488-109724865	60	0.00435	109733852	60	0.0651592	109735234
Baz1a	BAZ1A	chr6	75793222-75873854	72	0.251	75883812	72	0.296291	75795065
Baz1b	BAZ1B	chr12	24478881-24536851	142	0.509	24479480	142	0.524495	24477343
Baz2a	BAZ2A	chr7	2518266-2548840	11	0.828	2527790	11	0.23052	2527790
Baz2b	BAZ2B	chr3	45968844-46115698,45968844-46115698,45968844-46197094,45968844-46197094,45968844-46197109,45968844-46197109,45968844-46197109,45968844-46197109,45968844-46197109,45968844-46197109,45968844-46197109,45968844-46197109,45968844-46197109,45968844-46197109,45968844-46197109,45968844-46286915,45970036-46230128	429	0.362	46082533	429	0.0555405	46039368
Bbip1	BBIP1	chr1	274649084-274652828,274649084-274662958,274649084-274663050,274649084-274663050,274649084-274663050,274649084-274663054,274649084-274663544,274649084-274663544	19	0.042	274641942	19	0.280463	274656146
Bbof1	BBOF1	chr6	108123854-108149607,108123857-108147627,108123858-108149613,108126438-108147627	23	0.00297	108151349	23	0.00277011	108158004
Bbs1	AP002748.4	chr1	220146083-220165545,220147591-220165527	66	0.843	220173292	66	0.000271714	220157346
Bbs10	BBS10	chr7	54030228-54034354,54031323-54034347	15	0.414	54030642	15	0.334111	54042094
Bbs12	BBS12	chr2	124048512-124057026,124048878-124057026,124049888-124057026	18	0.00839	124058427	18	0.698421	124061270
Bbs2	BBS2	chr19	11385920-11421523,11386023-11421498,11388203-11421523	77	0.268	11383470	77	0.284043	11426224
Bbs4	BBS4	chr8	64115004-64132902,64115004-64136873,64115004-64145418,64115004-64154432,64115004-64154432,64121391-64154396	74	0.303	64111130	74	0.110636	64109407
Bbs7	BBS7	chr2	123283401-123322991	168	0.0123	123295150	168	0.00273888	123291313
Bbx	BBX	chr11	52983285-53228557,52983285-53228557,52983285-53228557,52983285-53228557,52983285-53228557,52983285-53228557,52983285-53228557,52983285-53228557,52983285-53228557,52983285-53228557,52983285-53228557,52983887-53228557,52984507-53228557,52984905-53228557,52984905-53228557,53052038-53228557,53052038-53228557,53081024-53228557,53110638-53228557	127	0.258	53237889	127	0.207887	53143058
Bc1		chr1	218075358-218075511	14	0.0845	218067206	14	0.0132066	218072436
Bcam	BCAM	chr1	80674462-80689122	1	0.136	80689187	1	0.746451	80689187
Bcan	BCAN	chr2	187359673-187371870,187359673-187371966,187359673-187372652,187359673-187373131,187359673-187373131,187359673-187373133,187364677-187372652	30	0.378	187379714	30	0.0425349	187379714
Bcap29	BCAP29	chr6	50883757-50923726,50883779-50923743	160	0.00849	50889354	160	0.0514186	50914175
Bcar1	BCAR1	chr19	43932542-43957859,43932542-43967452,43932553-43955783	97	0.0959	43968628	97	0.0166919	43935709
Bcar3	BCAR3	chr2	226563049-226679438,226630993-226679449	136	0.481	226613687	136	0.0138048	226575494
Bcas1	BCAS1	chr3	167957993-168033457,167957993-168033462	175	0.646	167962846	175	0.463542	168010131
Bcas2	BCAS2	chr2	205662632-205670514	16	0.483	205653966	16	0.0503792	205663985
Bcas3	BCAS3	chr10	72756547-73271851,72951302-73015309,72952819-73015309	825	0.128	72979439	825	0.028823	72915832
Bcat1	BCAT1	chr4	179259304-179306141,179259304-179306810,179259304-179307095,179259304-179339936,179259304-179340021	306	0.000117	179265691	306	0.158127	179297183
Bccip	BCCIP	chr1	205777473-205789887	70	0.09	205783066	70	0.161627	205793339
Bcdin3d	BCDIN3D	chr7	141132105-141136700	1	0.458	141135050	1	0.000506268	141135050
Bche	BCHE	chr2	171104475-171196186	180	0.365	171126085	180	0.217027	171206029
Bckdhb	BCKDHB	chr8	91464228-91656134	401	0.413	91595222	401	0.0478796	91461267
Bckdk	BCKDK	chr1	199351627-199356299	34	0.00834	199351752	34	0.137366	199344462
Bcl10	BCL10	chr2	251805391-251814957	73	0.343	251796959	73	0.152731	251800550
Bcl11a	BCL11A	chr14	108826716-108916468,108826717-108921196,108826717-108921197,108826732-108921196,108826938-108913078,108827244-108916468,108827244-108916468,108827244-108916468,108827244-108921196,108827244-108921197,108827251-108921197,108829565-108916468,108829878-108916468,108862861-108916468,108894441-108916468	109	0.152	108817090	109	0.0277326	108913785
Bcl2	BCL2	chr13	26605425-26769374	155	0.358	26681072	155	0.0298749	26745521
Bcl2a1	BCL2A1	chr8	96551423-96559527	4	0.000395	96555336	4	0.53453	96549160
Bcl2l1	BCL2L1	chr3	148259593-148312285,148259593-148313460,148259593-148313810,148298308-148312537,148298308-148313488,148298308-148314191,148298308-148314191,148310133-148312420,148310133-148312791	24	0.844	148311574	24	0.117594	148323549
Bcl2l10	BCL2L10	chr8	82288704-82294750	53	0.00144	82301786	53	0.124528	82285719
Bcl2l11	BCL2L11	chr3	120726905-120764192,120728366-120764192,120728366-120764192,120728366-120764192,120729565-120759955,120729565-120759955	38	0.0138	120736087	38	0.0535105	120761651
Bcl2l12	BCL2L12	chr1	100984549-100993269,100985056-100992174,100985059-100992042,100985059-100992263,100985059-100992263	28	0.268	100975189	28	0.0255381	100975189
Bcl2l14	BCL2L14	chr4	168139963-168183726,168140007-168183090,168147173-168183726,168159645-168183726,168167776-168183726	128	0.22	168141675	128	0.241013	168168002
Bcl2l15	BCL2L15	chr2	206307777-206319662,206312866-206319662,206314212-206319332	108	0.443	206311602	108	0.03559	206300376
Bcl2l2	BCL2L2	chr15	33543773-33549165,33544270-33549165,33544311-33549165,33544792-33549165	18	0.712	33554233	18	0.749868	33557567
Bcl6b	BCL6B	chr10	56834362-56840035,56834362-56840051,56834362-56840058,56834363-56839437,56836280-56840058	22	0.785	56847403	22	0.0441381	56840165
Bcl7a	BCL7A	chr12	38659293-38691191	56	0.394	38661490	56	0.0249425	38649952
Bcl7b	BCL7B	chr12	24543747-24557093	65	0.543	24556613	65	0.531688	24561855
Bcl7c	BCL7C	chr1	199112191-199159097,199112195-199159043,199155295-199159029,199155295-199159125	100	0.0119	199106975	100	0.0850485	199160735
Bcl9	BCL9	chr2	199334643-199357979,199334643-199360287,199334643-199420083,199334643-199420083,199334643-199420083	146	0.119	199377702	146	0.00113193	199374858
Bcl9l	BCL9L	chr8	48805683-48834312,48806256-48834266,48806259-48834266,48806259-48834266,48807287-48834266,48807287-48835794	33	0.149	48819748	33	0.684434	48808176
Bclaf1	BCLAF1	chr1	15799752-15828838,15799824-15828838,15799824-15828838,15799825-15828838,15799825-15828838,15799825-15828838,15799852-15826637,15804129-15828838	36	0.547	15824140	36	0.541614	15810185
Bco1	BCO1	chr19	49637058-49673577	95	0.124	49680470	95	0.00100782	49671107
Bco2	BCO2	chr8	54965576-54990604	134	0.0219	54976783	134	0.000691996	54965765
Bcr	BCR	chr20	14421249-14546406	513	0.00332	14443816	513	0.00144534	14447990
Bcs1l	BCS1L	chr9	81868157-81872201,81868207-81872201,81868264-81872198	25	0.532	81876605	25	0.128845	81859695
Bdh1	BDH1	chr11	72577546-72613213,72577546-72619435,72578924-72613924	287	0.265	72599438	287	0.0892844	72586037
Bdh2	BDH2	chr2	240461504-240482145,240461516-240482149	5	0.035	240458015	5	0.00106659	240453551
Bdkrb1	BDKRB1	chr6	129437422-129441553,129438157-129440574	7	0.743	129430313	7	0.624258	129429063
Bdkrb2	BDKRB2	chr6	129399467-129429676,129399525-129429676	152	0.212	129398275	152	0.281492	129398275
Bdnf	BDNF	chr3	100768636-100819216,100769838-100819216,100769838-100819216,100769838-100819216,100770974-100819216,100786861-100819216,100787448-100819216,100787955-100819216,100788309-100819216,100788805-100819216,100788861-100819216	23	0.346	100825398	23	0.475212	100791661
Bdp1	BDP1	chr2	30248457-30340211,30248457-30340211,30248457-30340211,30327612-30340208	190	0.314	30285159	190	0.201979	30339309
Bean1	BEAN1	chr19	947861-993467	147	0.0791	984566	147	0.473519	942254
Becn1	BECN1	chr10	89209943-89225297,89209943-89225297,89209946-89225228	24	0.813	89203695	24	0.0942621	89220345
Becn2	BECN2	chr13	93971719-93974467	92	0.4	93968027	92	0.101003	93983726
Bend4	BEND4	chr14	42399358-42401643,42401664-42437957	46	0.349	42415513	46	0.188812	42443472
Bend5	BEND5	chr5	131257126-131312335,131257318-131311957,131257441-131311957	143	0.0262	131312480	143	0.0102099	131249884
Bend6	BEND6	chr9	38297252-38351024,38297386-38351312	145	0.187	38335689	145	0.525105	38298679
Bend7	BEND7	chr17	77448429-77527888	102	0.581	77439084	102	0.344224	77442813
Best1	BEST1	chr1	226033145-226049893,226033297-226049859	76	0.0101	226040089	76	0.00197335	226032773
Best2	BEST2	chr19	26122868-26128954,26122880-26129619	4	0.875	26123237	4	0.669383	26123237
Best3	BEST3	chr7	59971083-60057162,59989563-60057162,60013401-60057162,60013404-60057162,60013819-60057162,60015997-60057159	188	1.74e-05	60008103	188	0.519201	60007020
Best4	BEST4	chr5	136013977-136017742	25	0.468	136011052	25	0.00960637	136019906
Bet1	BET1	chr4	29082367-29092638	62	0.0913	29100671	62	0.708054	29076773
Bet1l	BET1L	chr1	213602835-213606507,213602849-213605643	37	0.00802	213603284	37	0.276814	213596327
Bfar	BFAR	chr10	1464782-1497653	35	0.055	1496378	35	0.0706501	1460770
Bfsp1	BFSP1	chr3	137935344-137954527,137935344-137969658,137935344-137992652	38	5.82e-05	137929946	38	0.00554032	137975310
Bfsp2	BFSP2	chr8	111908613-111965889	95	0.0375	111922565	95	0.579567	111899053
Bglap	BGLAP	chr2	187741769-187748445,187741770-187742748	15	0.583	187741333	15	0.556509	187732670
Bhlha15	BHLHA15	chr12	12403384-12407561,12403385-12409103	17	0.00261	12400198	17	0.0264817	12396441
Bhlha9	BHLHA9	chr10	63498266-63500353	61	0.528	63499857	61	0.0334206	63498438
Bhlhe22	BHLHE22	chr2	102685512-102688624	44	0.00645	102694775	44	0.000910525	102684623
Bhlhe40	BHLHE40	chr4	140703618-140709319	37	0.171	140706776	37	0.0154541	140709852
Bhlhe41	BHLHE41	chr4	180230741-180235138	14	0.00238	180229193	14	0.746002	180227116
Bhmt	BHMT	chr2	23236572-23256158	114	0.152	23241078	114	0.107683	23235319
Bhmt2	BHMT2	chr2	23272319-23289266	52	0.353	23269096	52	0.344467	23299041
Bicd1	BICD1	chr4	184018844-184167628,184018844-184167628,184018845-184167628,184018850-184128184,184018850-184167628,184018851-184164488,184019086-184165540	89	0.0329	184055204	89	0.559266	184104079
Bicd2	BICD2	chr17	15673648-15718035,15673648-15718035	58	0.416	15681463	58	0.00611878	15683033
Bicdl1	BICDL1	chr12	46615596-46703287,46615596-46703287,46615597-46703287,46615598-46703287,46615648-46703287	84	0.6	46659501	84	0.683657	46707308
Bicdl2	BICDL2	chr10	12980695-12989133	22	0.673	12988092	22	0.17467	12998896
Bin1	BIN1	chr18	25163574-25222139,25163574-25222139,25163574-25222139,25163574-25222139,25163574-25222139,25163574-25222139,25163574-25222139,25163574-25222139,25163574-25222139,25163574-25222139,25163574-25222139,25163574-25222139,25163574-25222139,25163574-25222139,25163647-25222136	48	1.41e-06	25230320	48	0.0979056	25206495
Bin2	BIN2	chr7	142273831-142300382,142273837-142304731	79	0.0352	142278666	79	0.00016293	142274014
Bin2a		chr8	27935384-27973980,27935518-27973963	1	0.282	27952292	1	0.944856	27952292
Bin3	BIN3	chr15	51799338-51818697	24	0.483	51826088	24	0.19593	51819541
Birc2	BIRC2	chr8	6014013-6034587,6014013-6036548,6014013-6036668,6014013-6036668	44	0.456	6043319	44	0.181168	6018649
Birc3	BIRC3	chr8	6048589-6063901,6048589-6063901,6048589-6063975,6048589-6076828,6048589-6076828	100	0.387	6085761	100	0.136407	6055165
Birc5	BIRC5	chr10	106856096-106864419	110	0.445	106846805	110	0.156377	106847721
Birc6	BIRC6	chr6	21900762-22092484	215	0.016	22064457	215	0.00210692	22067167
Bivm	BIVM	chr9	50884887-50921128,50884887-50921128,50885034-50921133,50885309-50921133,50885576-50921133,50885576-50921133,50885812-50921133,50893022-50921133	11	0.547	50922176	11	0.140109	50923009
Blcap	BLCAP	chr3	154040164-154042096	6	0.865	154037083	6	0.190482	154030871
Bles03	C11orf68	chr1	220806562-220808817,220806562-220808817	5	0.547	220797208	5	5.61e-05	220800110
Blk	BLK	chr15	46555551-46583078,46555551-46593570,46555551-46593778	98	0.297	46558441	98	0.043275	46558441
Blm	BLM	chr1	142246772-142309315,142246772-142332616,142246772-142332616,142246772-142332616	225	0.0131	142251689	225	0.00854274	142244303
Blmh	BLMH	chr10	63197366-63240447	64	0.0689	63247295	64	0.0691738	63202570
Blnk	BLNK	chr1	260187022-260239062,260187022-260254490	237	0.571	260198961	237	0.0150918	260209982
Bloc1s1	BLOC1S1	chr7	3342629-3346238	58	0.124	3334982	58	0.22203	3355604
Bloc1s3	BLOC1S3	chr1	80414765-80417368,80414765-80417385	31	0.0846	80410439	31	0.874261	80418716
Bloc1s5	BLOC1S5	chr17	26808192-26833257,26808329-26833247	109	0.202	26821555	109	0.333331	26825602
Bloc1s6	BLOC1S6	chr3	114869477-114880218	119	0.0135	114861441	119	0.0395451	114861180
Blvra	BLVRA	chr3	119552549-119577796,119552555-119577796,119561300-119577791	38	0.119	119568835	38	0.566872	119569986
Blvrb	BLVRB	chr1	84256062-84273726,84260877-84273719	63	0.414	84266306	63	0.0972382	84266306
Blzf1	BLZF1	chr13	82592169-82607379	3	0.346	82602880	3	0.303969	82602881
Bmf	BMF	chr3	110303514-110324121,110303514-110324122,110306066-110324084,110307258-110324125	72	6.44e-06	110293625	72	0.0457984	110332220
Bmp1	BMP1	chr15	52166400-52210746,52166402-52199169,52177945-52210786	43	0.221	52188822	43	0.115601	52167429
Bmp10	BMP10	chr4	119224905-119230534	47	0.0163	119220774	47	0.768961	119217567
Bmp2	BMP2	chr3	126335962-126346771,126336184-126344702	18	0.343	126343025	18	0.0483507	126327314
Bmp2k	BMP2K	chr14	14126085-14226823	306	0.0113	14156296	306	0.0563357	14119339
Bmp3	BMP3	chr14	12362911-12387572	86	0.06	12360766	86	0.450005	12377154
Bmp4	BMP4	chr15	20776059-20780101,20776059-20780845,20776059-20780873,20776059-20780873,20776059-20783093,20776059-20791013,20776215-20779802	36	0.034	20789060	36	0.302768	20792176
Bmp5	BMP5	chr8	82669465-82950273	110	0.000287	82863027	110	0.040147	82887389
Bmp6	BMP6	chr17	26955141-27112820	291	0.309	27007229	291	0.41855	27077021
Bmp7	BMP7	chr3	170879971-170955820	233	0.0609	170932705	233	0.415292	170882642
Bmp8a	BMP8A	chr5	141007461-141033511	58	0.388	141037023	58	0.178488	140999571
Bmp8b	BMP8B	chr5	140803386-140821104	104	0.493	140817462	104	0.136426	140822506
Bmpr1a	BMPR1A	chr16	10758277-10852170,10758525-10802512	133	0.0834	10816260	133	0.0378649	10748799
Bmpr1b	BMPR1B	chr2	247392194-247495199,247403820-247437419,247403823-247446663,247403823-247495164,247403823-247495304,247403823-247553577,247403823-247554191,247403823-247662026	697	0.00762	247609068	697	0.251001	247426303
Bmpr2	BMPR2	chr9	66568073-66676494,66568426-66683019,66568426-66683019	50	0.0308	66667739	50	0.42081	66689621
Bms1	BMS1	chr4	150433566-150471783	136	0.0405	150449977	136	0.0271729	150446817
Bmyc		chr3	2916661-2917421	66	0.0238	2910898	66	0.0606343	2924841
Bnc1	BNC1	chr1	143793279-143818598,143793279-143818748,143869439-143878077	59	0.000477	143828028	59	0.0291638	143820690
Bnc2	BNC2	chr5	102407507-102705350,102407507-102705350,102407507-102752145,102407507-102807369,102407507-102807389,102415846-102743417,102417124-102705350	509	0.03	102453311	509	0.370435	102465531
Bnip1	BNIP1	chr10	16677076-16689321	5	0.512	16695439	5	0.0460415	16690318
Bnip2	BNIP2	chr8	76400332-76426307,76400333-76426307,76400372-76413769	33	0.0172	76396071	33	0.00429372	76432945
Bnip3	BNIP3	chr1	211248097-211265282	33	0.384	211239132	33	0.0051307	211262865
Bnip3l	BNIP3L	chr15	43643896-43667029,43643899-43661324,43643899-43666835,43646394-43667123	15	0.00886	43637512	15	0.0531198	43637512
Boc	BOC	chr11	61084215-61159220,61120138-61159220,61120138-61159220,61120138-61159220,61120138-61159220	43	0.286	61158859	43	0.0816065	61136227
Bod1	BOD1	chr10	16259727-16266065,16259730-16266069	60	0.175	16261033	60	0.000760002	16274965
Bod1l1	BOD1L1	chr14	73738136-73792935	36	0.19	73789217	36	0.00494936	73795155
Bok	BOK	chr9	100829592-100840498,100829718-100840498	52	0.0151	100849923	52	0.111312	100819734
Bola1	BOLA1	chr2	198338113-198339130	2	0.326	198329949	2	0.0677805	198329949
Bola3	BOLA3	chr4	115046692-115056140	68	0.255	115044099	68	0.00483512	115042374
Bop1	BOP1	chr7	117514528-117538342	53	0.146	117546703	53	0.00141997	117521820
Bora	BORA	chr15	83442216-83463737,83442360-83463737	57	0.684	83473507	57	0.238812	83442885
Borcs5	BORCS5	chr4	168396033-168458444,168396040-168466917,168396040-168466917,168396040-168466968,168396774-168464354	48	0.487	168468627	48	0.366697	168472747
Borcs6	BORCS6	chr10	55642069-55643924	37	0.29	55640467	37	0.0848873	55640467
Borcs7	BORCS7	chr1	266451020-266464903	31	0.551	266445532	31	0.0169326	266443443
Borcs8	BORCS8	chr16	21022499-21029163	47	0.0333	21037521	47	0.120133	21024701
Bpgm	BPGM	chr4	61912209-61940697,61922940-61940697	51	0.15	61905548	51	0.0774879	61913719
Bphl	BPHL	chr17	31498876-31535172	68	0.207	31529970	68	0.805929	31534715
Bpi	BPI	chr3	154741626-154768584,154741636-154768540	154	0.144	154773958	154	0.1377	154778171
Bpifb1	BPIFB1	chr3	149668098-149702399,149668194-149702397,149678377-149702399	59	0.0851	149681674	59	0.673175	149711533
Bpifb2	BPIFB2	chr3	149358880-149377867	79	0.000541	149380519	79	0.366377	149372475
Bpifb3	BPIFB3	chr3	149401889-149416506,149402070-149416419	7	0.00134	149392877	7	0.632906	149393497
Bpifb5		chr3	149706003-149724469	102	0.092	149725039	102	0.473387	149725315
Bpifb6	BPIFB6	chr3	149382311-149396130,149391928-149396130	49	0.000541	149380519	49	0.366377	149372475
Bpifc	BPIFC	chr7	23854845-23911953,23866231-23911305,23866231-23911660,23866231-23911660	315	0.124	23909417	315	0.236905	23907727
Bptf	BPTF	chr10	95248572-95350162	176	0.000182	95300639	176	0.185718	95256959
Braf	BRAF	chr4	67389330-67520549,67389330-67520549,67389330-67520549,67389330-67520549,67389330-67520549,67398173-67520549	218	0.271	67391132	218	3.43e-07	67464428
Brat1	BRAT1	chr12	16016061-16028427,16016061-16028439,16016061-16028534,16016061-16028534	71	0.604	16021637	71	0.186689	16025486
Brca1	BRCA1	chr10	89394820-89455093,89395847-89454681	235	0.0797	89450015	235	0.0115885	89408003
Brca2	BRCA2	chr12	503659-544562,503659-544562,503659-544754,503659-544754,504006-544754,526307-544754	18	0.923	544778	18	0.101675	544778
Brcc3	BRCC3	chr9	9863379-9865920	1	0.0291	9868752	1	0.0395703	9868752
Brd1	BRD1	chr7	129676118-129723739,129676118-129723739,129676119-129724303,129684078-129723739	58	0.0038	129682792	58	0.782998	129728461
Brd3	BRD3	chr3	5995203-6019943,5995203-6024401,5995203-6024721,5995203-6025001,5995203-6025001,5995203-6054467,5997314-6017597	21	0.739	6015808	21	0.432058	6015808
Brd4	BRD4	chr7	14222100-14303055,14222104-14251901,14222104-14258051,14222104-14263193,14222104-14302539,14223297-14302565,14223297-14302565,14223297-14302565	70	0.771	14274833	70	0.486844	14278747
Brd7	BRD7	chr19	19672779-19701481,19672780-19701481,19672855-19701484,19677477-19701481	25	0.597	19699970	25	0.116248	19692740
Brd8	BRD8	chr18	27375644-27423961,27375645-27423989,27375645-27423989,27397928-27419354,27397928-27419354,27397928-27422851,27397928-27423989,27398935-27419287,27398935-27423989,27398935-27423989	7	1.21e-05	27377537	7	0.224086	27377537
Brdt	BRDT	chr14	3437875-3462613	68	0.326	3471783	68	0.00495972	3455531
Bre		chr6	25666653-26051270,25666653-26135888,25666654-26051229	524	0.247	25668839	524	0.0872606	26032716
Brf1	BRF1	chr6	137762229-137792909,137762229-137797301,137762229-137797301,137762229-137808573,137765121-137808303	86	0.504	137788029	86	0.00256816	137780123
Brf2	BRF2	chr16	69089954-69094678	73	0.134	69091577	73	0.0218127	69082774
Bri3	BRI3	chr12	12322246-12330929	30	0.00125	12339708	30	0.514821	12339708
Bri3bp	BRI3BP	chr12	36576017-36587839	82	0.419	36593956	82	0.158437	36596022
Bricd5	BRICD5	chr10	13839598-13841132	31	0.108	13849232	31	0.00836883	13849232
Brinp1	BRINP1	chr5	84919415-85123828,84919842-85066677	297	0.185	84923843	297	0.0113511	85001251
Brinp2	BRINP2	chr13	75948678-76049363	217	0.0994	76057110	217	0.0849864	76053448
Brinp3	BRINP3	chr13	63526485-63959328,63526949-63959390,63527191-63959390,63528727-63959390,63528727-63959390,63528727-63959390,63529798-63959390	2189	0.0816	63755418	2189	0.00609713	63635727
Brip1	BRIP1	chr10	73507008-73631298,73507008-73631304,73507008-73631304,73507008-73632742	217	0.161	73556602	217	0.262751	73571128
Brix1	BRIX1	chr2	60450546-60461425	15	0.000249	60466029	15	0.0046202	60471073
Brk1	BRK1	chr4	145559205-145574438	73	0.287	145562811	73	0.526157	145552904
Brms1l	BRMS1L	chr6	76675398-76708260,76675428-76708261,76675593-76708260,76743242-76753950	21	0.409	76738315	21	0.393623	76690015
Brox	BROX	chr13	101677895-101697611,101677895-101697743,101677900-101697684	79	0.423	101668984	79	0.34913	101670344
Brpf1	BRPF1	chr4	145264444-145280943,145264452-145280888,145264842-145280943,145264843-145280943,145264843-145280943,145264843-145280943	25	0.177	145263231	25	0.252034	145272259
Brpf3	BRPF3	chr20	6047799-6086099,6049188-6086099,6049365-6083938,6049365-6083938,6049366-6086099,6054197-6084155	113	0.0178	6073744	113	0.0298315	6059029
Brsk1	BRSK1	chr1	72701280-72725511,72701679-72727061	54	0.526	72697832	54	0.178433	72706144
Brsk2	BRSK2	chr1	214918756-214940883,214920416-214940883,214920417-214940883,214920424-214940883,214920424-214940883,214927187-214940883	65	0.0328	214911815	65	0.0271514	214935128
Brwd1	BRWD1	chr11	36338079-36430473,36345107-36430473,36345107-36430473	85	0.256	36344148	85	0.688416	36341232
Bscl2	BSCL2	chr1	225035955-225046137	30	0.176	225028289	30	0.00122806	225048957
Bsdc1	BSDC1	chr5	147661617-147689766	87	0.117	147695445	87	0.0540775	147693720
Bsg	BSG	chr7	12875535-12882753,12875535-12882753	30	0.121	12867168	30	0.11346	12879971
Bsn	BSN	chr8	116873720-116965396	163	0.119	116963805	163	0.042832	116868612
Bsph1	BSPH1	chr1	75705171-75793950	138	0.124	75787578	138	0.207091	75733001
Bsph2		chr1	75837910-75849781	44	0.129	75831745	44	0.240153	75832304
Bspry	BSPRY	chr5	78334283-78356462,78334289-78356462	30	0.853	78363718	30	0.777548	78326299
Bst1	BST1	chr14	71798217-71814540	12	0.00802	71815048	12	0.00932607	71816233
Bsx	BSX	chr8	45061669-45065430	51	0.0557	45064586	51	0.191197	45065675
Btaf1	BTAF1	chr1	255564246-255654932,255579473-255654932	95	0.0924	255661355	95	0.252792	255573922
Btbd1	BTBD1	chr1	143609728-143647124	94	0.000503	143652605	94	0.0298393	143655485
Btbd10	BTBD10	chr1	178138561-178196294,178138562-178168725,178138562-178170355,178138562-178173126,178138562-178178467,178138562-178195746,178138562-178195859,178138562-178196551,178138562-178196551,178138562-178196551,178138562-178196551,178138562-178196551	82	0.000263	178194264	82	0.0097682	178188010
Btbd11	BTBD11	chr7	24041193-24314418	802	0.0628	24323278	802	0.103762	24322330
Btbd16	BTBD16	chr1	201337369-201388895,201337369-201388895,201337370-201390005,201337370-201391239,201337371-201391239,201337372-201391239,201337372-201391239,201337459-201391246	157	0.294	201380788	157	0.167188	201384252
Btbd17	BTBD17	chr10	103334051-103338496,103334051-103340552,103334568-103340702,103334568-103341820	19	0.513	103347627	19	0.121691	103341373
Btbd18	BTBD18	chr3	72060810-72070566,72060810-72070566,72063389-72070566	13	0.0746	72054196	13	0.0198872	72054196
Btbd19	BTBD19	chr5	135988548-135994985,135988548-135994985,135988548-135994985,135988548-135994985,135989067-135994985,135989067-135994985	39	0.47	135996481	39	0.00966883	136003147
Btbd2	BTBD2	chr7	11929858-11943559	33	0.127	11945942	33	0.116355	11941359
Btbd3	BTBD3	chr3	131330337-131360554,131351586-131357929	24	0.00933	131355129	24	0.00816085	131342495
Btbd6	BTBD6	chr6	137785661-137788442,137785663-137788442,137785981-137788442	39	0.504	137788029	39	0.00256816	137780123
Btbd7	BTBD7	chr6	126658397-126747869,126658397-126748495,126661633-126710858,126684002-126748496,126704786-126748497	81	0.469	126725211	81	0.236761	126738665
Btbd8	BTBD8	chr14	3282421-3299038,3282421-3351724,3282421-3351725,3292661-3351740	191	0.331	3301476	191	0.002262	3361371
Btbd9	BTBD9	chr20	8899285-9253936,8901929-9249820	550	0.00145	9138733	550	0.0540376	9139045
Btc	BTC	chr14	18231853-18270621	38	0.567	18260525	38	0.750369	18258167
Btd	BTD	chr16	7758191-7791301,7758191-7791301,7758213-7791301,7758213-7791301,7758213-7791301,7758218-7791301,7758226-7791301,7758239-7791301,7758244-7791301,7758992-7791301,7758998-7791301,7759787-7791301,7759787-7791301,7760639-7791287,7780926-7791301,7780927-7791301	169	0.103	7751839	169	0.0211976	7752997
Btf3	BTF3	chr2	28417315-28424425,28417315-28424436	39	0.247	28430272	39	0.492923	28408601
Btf3l4	BTF3L4	chr5	128432048-128449859,128432049-128449859,128432053-128450530	105	0.228	128437405	105	0.16628	128436200
Btg1	BTG1	chr7	37812830-37815088	36	0.168	37824492	36	0.368134	37822452
Btg2	BTG2	chr13	50913184-50916944	35	0.433	50910249	35	0.242096	50912672
Btg3	BTG3	chr11	16873641-16889100	101	0.108	16894656	101	0.22752	16877403
Btg4	BTG4	chr8	55408916-55508100,55408916-55508100,55408916-55508100,55412800-55508100,55412800-55508100,55412800-55508100,55458430-55508100,55478037-55508100,55478074-55508100,55491099-55508100,55492793-55508100,55503425-55508100,55503565-55508100,55503711-55508100,55504358-55508100,55504435-55508100	175	0.0287	55459209	175	0.000539036	55515652
Btla	BTLA	chr11	60523691-60547234,60525933-60546997	44	0.708	60556830	44	0.316979	60554671
Btn3a2		chr20	4240269-4247115	39	0.00113	4236685	39	0.00294115	4232436
Btnl10	BTNL10	chr10	45257945-45266233,45257945-45266233	52	0.00849	45253605	52	0.0313434	45264651
Btnl2	BTNL2	chr20	4140183-4156365,4143320-4154978	225	0.000154	4150626	225	0.0160264	4164990
Btnl3		chr20	4156857-4171887,4162760-4171887	290	0.000154	4150626	290	0.00397813	4176478
Btnl9	BTNL9	chr10	34424829-34443749	91	0.0195	34420308	91	0.0134329	34436348
Btrc	BTRC	chr1	265100093-265270263,265100095-265270263,265100095-265270263,265100096-265270263,265100137-265265927,265100501-265270263,265100571-265270263,265126451-265270263,265126452-265270263,265140896-265270263,265177949-265270263,265177949-265270263,265182660-265270263	1	0.678	265250528	1	0.115086	265250528
Bub1	BUB1	chr3	120373603-120404910	27	0.0185	120412790	27	0.327626	120401641
Bub1b	BUB1B	chr3	110367948-110420471,110367993-110420471	104	6.6e-06	110398345	104	0.0468638	110405179
Bub3	BUB3	chr1	203526852-203537459	31	0.431	203518316	31	0.558647	203518316
Bud13	BUD13	chr8	50573025-50588860	33	0.085	50567167	33	0.0524802	50570154
Bud31	BUD31	chr12	11232962-11240325,11232962-11240368,11232962-11240449,11232962-11240449	63	0.0433	11246311	63	0.00648836	11231495
Bves	BVES	chr20	50439884-50474678	106	0.0884	50439213	106	0.124962	50431875
Bysl	BYSL	chr9	15393460-15403212	75	0.000253	15412619	75	0.192915	15402684
Bzw1	BZW1	chr9	65279674-65291651,65280069-65293471,65284297-65293471	110	0.515	65283239	110	0.093793	65293253
Bzw2	BZW2	chr6	55586753-55647650	130	0.29	55641309	130	0.407668	55631379
C10H10orf95		chr10	85085386-85086085	3	0.741	85082795	3	0.103056	85080457
C10H5orf58		chr10	19043373-19052918,19043373-19052918	59	0.407	19044225	59	0.118038	19059101
C11H22orf29		chr11	86649631-86655243	76	0.0724	86642129	76	0.228386	86640004
C1d	C1D	chr14	100415644-100427878,100415654-100425893,100417821-100425893,100417821-100425893	88	0.291	100413845	88	0.0783529	100407710
C1galt1	C1GALT1	chr4	33890352-33943219,33908298-33938878	85	0.465	33930622	85	0.126453	33944233
C1H10orf76		chr1	265574714-265757253,265574714-265757253,265637874-265757254	136	0.218	265757912	136	0.278543	265580783
C1H19orf84		chr1	98501529-98505514	22	0.831	98492799	22	0.241738	98501975
C1H9orf66		chr1	242958911-242961750	5	0.323	242960590	5	0.862121	242950100
C1qa	C1QA	chr5	155261253-155264101	1	0.15	155254649	1	0.11682	155254649
C1qb	C1QB	chr5	155246443-155251995	1	0.15	155254649	1	0.11682	155254649
C1qbp	C1QBP	chr10	57613875-57618527	55	0.415	57606193	55	0.0571243	57604039
C1qc	C1QC	chr5	155255012-155258631,155255024-155258351	1	0.15	155254649	1	0.11682	155254649
C1ql1	C1QL1	chr10	91040004-91047177	46	0.0109	91036514	46	0.288586	91032577
C1ql3	C1QL3	chr17	80314185-80320681	69	0.283	80327220	69	0.171508	80317873
C1ql4	C1QL4	chr7	140766516-140771415,140767663-140770736	1	0.523	140763815	1	0.000184571	140763815
C1qtnf1	C1QTNF1	chr10	107455844-107476043,107456327-107477160,107460784-107477160,107461265-107477160,107466074-107477160,107470270-107477160	107	0.21	107479982	107	0.035828	107479982
C1qtnf2	C1QTNF2	chr10	29067101-29084035,29074348-29083842	56	0.563	29074326	56	0.540576	29072326
C1qtnf5	C1QTNF5	chr8	48443514-48445639,48443766-48445637	20	0.108	48446387	20	0.684381	48450964
C1qtnf6	C1QTNF6	chr7	119746149-119752666,119747859-119752727	53	0.138	119745824	53	0.553403	119739272
C1qtnf7	C1QTNF7	chr14	72011517-72025137,72011580-72019094,72011580-72020422,72011580-72122257	86	0.0222	72016664	86	0.0124884	72125764
C1qtnf9	C1QTNF9	chr15	41069578-41080961,41074327-41080960	96	0.411	41085175	96	0.0140482	41083431
C1r	C1R	chr4	157126059-157136825	185	0.00269	157140103	185	0.175052	157121600
C1rl	C1RL	chr4	157108189-157122689	109	0.0049	157128941	109	0.175052	157121600
C1s	C1S	chr4	157143591-157155592	97	0.00269	157140103	97	0.360108	157134353
C2	C2	chr20	4542339-4561152	26	0.00181	4544190	26	0.00363525	4551397
C2cd2l	C2CD2L	chr8	48641791-48649926,48641791-48652117,48641791-48652117,48641791-48652118,48641797-48652064,48642825-48652118,48644682-48652119	22	0.139	48643968	22	0.656665	48643968
C2cd3	C2CD3	chr1	165382278-165463751,165382278-165463998,165382278-165479307,165382278-165480088,165382278-165480088,165382689-165479655	243	0.0437	165433222	243	0.564106	165389475
C2cd4b	C2CD4B	chr8	73589847-73594516	23	0.47	73598831	23	0.840802	73601126
C2cd4c	C2CD4C	chr7	12973337-12978980,12974168-12976330,12974702-12978980	18	0.104	12963735	18	0.887951	12981441
C2cd4d	C2CD4D	chr2	195599705-195604730	1	0.265	195594390	1	0.0826387	195594390
C2cd5	C2CD5	chr4	177245867-177305224,177245867-177308015,177245867-177321327,177245867-177331874,177245867-177331902,177245867-177331903,177245867-177331904,177245867-177331904,177245867-177331905,177245867-177331906,177245867-177331907,177245867-177331907,177245867-177331907,177245867-177331908,177245867-177331908,177245867-177331908,177245867-177331909,177245867-177331910,177245867-177331910	67	0.467	177272064	67	0.108812	177238212
C3	C3	chr9	9721136-9747084	88	0.0257	9755282	88	0.294919	9739955
C3ar1	C3AR1	chr4	155681766-155691240,155684026-155690869	61	0.00263	155686300	61	0.272321	155686300
C4a	C4A	chr20	2651598-2678183	1	0.978	2649956	1	0.666936	2649956
C4b	C4B	chr20	4302343-4316752	124	0.000766	4313150	124	0.00319763	4298248
C4bpa	C4BPA	chr13	47342089-47377580	210	0.306	47377493	210	0.573191	47376147
C4bpb	C4BPB	chr13	47387172-47397890,47387172-47397895,47387172-47398115	61	0.306	47377493	61	0.632847	47377231
C5	C5	chr3	14049992-14113931,14206465-14229141	142	0.00263	14213115	142	0.111087	14214567
C5ar1	C5AR1	chr1	78186776-78195132	17	0.18	78184401	17	0.481672	78179398
C5ar2	C5AR2	chr1	78165154-78180781,78165154-78183426,78166808-78180216	20	0.141	78166214	20	0.481672	78179398
C6	C6	chr2	54460332-54533801,54460332-54533801,54460332-54533801,54466281-54533795	325	0.00272	54481679	325	0.00627994	54520033
C7	C7	chr2	54707620-54781624	114	0.00885	54772466	114	0.00912046	54701378
C8a	C8A	chr5	124348535-124403117	82	0.539	124411162	82	0.173852	124399843
C8b	C8B	chr5	124298268-124338054,124300558-124338055	59	0.492	124315151	59	0.122977	124308660
C8g	C8G	chr3	2724615-2727616,2724623-2726615	38	0.0325	2724471	38	0.168013	2727172
C9	C9	chr2	55775561-55823807	87	0.622	55832656	87	0.194056	55811496
Ca5a		chr19	54731828-54761637,54731961-54761697	108	0.0166	54723841	108	0.426459	54732559
Caap1	CAAP1	chr5	113479415-113532961,113480139-113532878,113480531-113532878	10	0.00387	113475895	10	0.644287	113469633
Cab39	CAB39	chr9	92834326-92893947,92834356-92895778,92835154-92893947,92835511-92893947,92860029-92895778	82	0.0215	92853693	82	0.307839	92899116
Cab39l	CAB39L	chr15	39745123-39849022,39745123-39849022,39745123-39849022,39745123-39849022,39745185-39849022,39759256-39847464	186	0.234	39855928	186	0.37537	39793308
Cabin1	CABIN1	chr20	13836031-13963003	225	0.0398	13868356	225	0.0188566	13827267
Cables1	CABLES1	chr18	3317723-3421721	455	0.349	3399793	455	0.00296813	3399793
Cables2	CABLES2	chr3	175630265-175644994,175630265-175644994,175630265-175644994,175630265-175644994,175630267-175644994,175630268-175644994,175630268-175644994	11	0.627	175643505	11	0.00676108	175643505
Cabp1	CABP1	chr12	47185448-47209785,47193963-47209785,47193963-47209785	60	0.503	47207811	60	0.449742	47214338
Cabp2	CABP2	chr1	219329185-219335046,219329465-219335046,219330504-219335046,219330506-219335046	3	0.746	219321855	3	0.184898	219325577
Cabp4	CABP4	chr1	219383451-219388009	2	0.843	219378612	2	0.205811	219378612
Cabp5	CABP5	chr1	75693215-75705182,75693231-75706069,75693487-75705182,75693487-75705182,75693487-75705182,75693487-75705182	54	0.133	75707673	54	0.218579	75704994
Cabp7	CABP7	chr14	84968124-84978242	3	0.211	84965526	3	0.497967	84969187
Cabyr	CABYR	chr18	4082174-4093638,4082174-4094874,4082174-4096487,4082174-4096650,4082174-4096650,4084227-4095936	54	0.12	4072969	54	5.37e-05	4078718
Cacfd1	CACFD1	chr3	5555806-5566613,5558634-5568037,5558636-5571205	92	0.158	5552029	92	0.421641	5579504
Cachd1	CACHD1	chr5	119596725-119832326	449	0.084	119816581	449	0.0261209	119609587
Cacna1a	CACNA1A	chr19	25453235-25749550,25455851-25749550,25455852-25749550,25455852-25749550,25455852-25749550,25455852-25749550,25455853-25749550,25455853-25749550,25455853-25749550,25455853-25749550,25455854-25747368,25455854-25749550,25455854-25749550,25455854-25749550,25455854-25749550,25455854-25749550,25526750-25749550	688	0.23	25731785	688	0.000238377	25674236
Cacna1b	CACNA1B	chr3	1740025-1924909,1740030-1924324,1740030-1924959,1740030-1924959,1740030-1924959,1740030-1924959,1740030-1924959,1740030-1924959,1740030-1924959,1740030-1924959,1740030-1924959,1740030-1924959,1740030-1924959,1740030-1924959,1740030-1924959,1740030-1924959,1742623-1924827,1774434-1924959,1774449-1924959	105	0.139	1934362	105	0.28978	1910931
Cacna1c	CACNA1C	chr4	150635807-151148698,150635807-151176709,150635807-151176709,150635807-151270790,150641065-151269159	1873	0.0443	150765535	1873	0.00499817	151228181
Cacna1d	CACNA1D	chr16	6110293-6405021,6110293-6405021,6110293-6405021,6110293-6405021,6110293-6405021,6110293-6405021,6110293-6405021,6110293-6405021,6110293-6405021,6110293-6405022,6110293-6405022,6110293-6405022,6112149-6404957,6113167-6404605,6113167-6404605,6113167-6404605,6113167-6404605,6113167-6405021,6113167-6405022,6120919-6405022,6121936-6405022,6129102-6405022,6129799-6405022	762	0.0201	6177987	762	0.228488	6197746
Cacna1e	CACNA1E	chr13	71899444-72534913,71899444-72534913,71899444-72534914,71906854-72534912,71907092-72367987,71907092-72534913,71907170-72369686,71907170-72485109,71907170-72534912,71907170-72534913,71907170-72534992	923	0.00223	72388294	923	0.00703961	71922747
Cacna1g	CACNA1G	chr10	82129070-82197520,82129070-82197520,82129070-82197821,82129070-82197821,82129070-82197821,82129070-82197821,82129070-82197821,82129070-82197821,82129070-82197821,82129070-82197821,82129070-82197822,82129070-82197822,82129070-82197822,82129070-82197822,82129070-82197822,82129070-82197822,82129070-82197822,82129070-82197822,82129070-82197822,82129070-82197822,82129070-82197823,82129070-82197823,821…	24	0.383	82165700	24	0.121966	82165700
Cacna1h	CACNA1H	chr10	14730931-14749707,14730931-14789201,14730931-14789201,14730931-14789201,14730931-14789201,14730940-14788617	124	0.00376	14775100	124	0.00266981	14775100
Cacna1i	CACNA1I	chr7	121521786-121619300	291	0.116	121620223	291	0.00140016	121512845
Cacna1s	CACNA1S	chr13	52889569-52964558	208	0.0358	52962164	208	0.200037	52931644
Cacna2d1	CACNA2D1	chr4	15706973-16130838,15710403-16130848,15710424-16130838,15710424-16130838,15710424-16130838,15710789-16130575,15710792-16130563	1111	0.15	15795100	1111	0.337977	15747762
Cacna2d3	CACNA2D3	chr16	4871347-5795825,4871649-5795825,5032340-5795825	1938	0.0078	4883522	1938	0.0394298	5180612
Cacna2d4	CACNA2D4	chr4	151298547-151409263	294	0.175	151339822	294	0.178165	151339822
Cacnb1	CACNB1	chr10	85954137-85974644,85954144-85971861,85954144-85974764,85957306-85971860	45	0.122	85945991	45	0.120839	85983802
Cacnb2	CACNB2	chr17	81673861-82018763,81673862-82018763,81673863-82018763,81777718-82019219,81825858-82018763,81825858-82018763,81825858-82018763,81825858-82018763,81877651-82018763,81921313-82018763,81921313-82018763,81922863-82018763	852	0.00748	81694217	852	0.0272326	81723340
Cacnb3	CACNB3	chr7	140311119-140324889,140312626-140324889,140312651-140324889,140315368-140324902	1	0.223	140301721	1	0.000290197	140301721
Cacnb4	CACNB4	chr3	37950845-38092383,37950845-38092383,37950845-38210994,37950845-38211478,37955068-38090535	500	0.143	38112993	500	0.0909781	38209650
Cacng1	CACNG1	chr10	95921478-95934170	111	2.65e-07	95934209	111	0.0926519	95936754
Cacng2	CACNG2	chr7	119228111-119352645,119228111-119353332,119229267-119352033	260	0.0308	119304273	260	0.000558149	119322870
Cacng3	CACNG3	chr1	192613765-192708371	213	0.103	192628383	213	0.127559	192656792
Cacng4	CACNG4	chr10	95954159-96015484	156	1.13e-06	95950336	156	0.176099	95957193
Cacng5	CACNG5	chr10	96122239-96166606,96124903-96131710	57	0.603	96139192	57	0.701912	96138912
Cacng6	CACNG6	chr1	64307683-64322124,64308405-64321044	65	0.25	64319196	65	0.256271	64298630
Cacng7	CACNG7	chr1	64374546-64405380,64375604-64401857	52	0.293	64389621	52	0.221013	64374042
Cacng8	CACNG8	chr1	64330105-64350338	23	0.256	64322261	23	0.229345	64347396
Cactin	CACTIN	chr7	11258525-11266509,11261197-11266003	40	0.129	11274015	40	0.105584	11274794
Cacul1	CACUL1	chr1	281814225-281874675,281816405-281874511	84	2.25e-10	281811420	84	1.26e-06	281806737
Cacybp	CACYBP	chr13	77948770-77958905,77948773-77959089	73	0.00745	77947838	73	0.0612102	77946611
Cadm1	CADM1	chr8	51858905-52189267,51858911-52189716,51858911-52189716,51858911-52189716,51858911-52189716,51858911-52200591,51858911-52200591,51858911-52200591,51858911-52200591,51860602-52189716	275	0.198	52188409	275	0.0223777	51896217
Cadm2	CADM2	chr11	4175077-4397335	224	0.52	4214666	224	0.554478	4281827
Cadm3	CADM3	chr13	91842310-91873126,91843362-91872953	64	0.149	91851001	64	0.0237152	91852320
Cadm4	CADM4	chr1	81365199-81369841	4	0.244	81368175	4	0.354627	81358697
Cadps	CADPS	chr15	15275488-15690575	799	0.012	15337315	799	0.0231036	15317043
Cadps2	CADPS2	chr4	50326446-50861161,50326446-50861161,50326446-50861161,50326446-50861161,50326446-50861161,50326446-50861161,50326446-50861161,50326446-50861161,50326446-50861161,50327201-50860930,50327201-50860930,50327201-50860930,50327201-50860930,50327201-50860930,50342014-50861161	894	0.469	50813825	894	0.149225	50355784
Cage1	CAGE1	chr17	27452505-27490853,27452624-27490853,27452625-27490853,27452637-27490853,27456914-27490853	82	0.499	27481394	82	0.07946	27486098
Cahm	CAHM	chr1	50826238-50827395	5	0.381	50816817	5	0.370889	50816817
Calb1	CALB1	chr5	29538379-29562774	111	0.097	29535000	111	0.0119374	29569753
Calb2	CALB2	chr19	41482742-41509617	52	0.0845	41483171	52	0.0311862	41486496
Calcoco2	CALCOCO2	chr10	83935086-83963750	82	0.0118	83943132	82	0.179724	83972669
Calcrl	CALCRL	chr3	71747937-71845402,71747937-71845487,71750499-71845232	143	0.0707	71813678	143	0.0218423	71766692
Cald1	CALD1	chr4	62103947-62291375,62104116-62291375,62104119-62291375,62195487-62291375,62220943-62291375,62221010-62290229	389	0.0777	62266275	389	0.0325241	62221957
Calhm1	CALHM1	chr1	266916311-266919031	59	0.664	266927840	59	0.0116267	266927840
Calhm2	CALHM2	chr1	266908366-266914093	65	0.693	266917997	65	0.0131477	266918130
Calhm3	CALHM3	chr1	266928595-266935678,266929298-266934303	49	0.645	266935799	49	0.011478	266929071
Calm1	CALM1	chr6	124217240-124225292	23	0.427	124230213	23	0.050754	124225660
Calm2	CALM2	chr6	11067674-11080078	37	0.0207	11083183	37	0.138316	11088949
Calm3	CALM3	chr1	78844519-78851628	22	0.047	78842548	22	0.750503	78838824
Calml4	CALML4	chr8	67753278-67765358,67753297-67765359	23	0.0542	67745110	23	0.233948	67757469
Caln1	CALN1	chr12	29307116-29673336,29307116-29708656,29307116-29781487,29307116-29796996,29307116-29796996,29308340-29743705,29396797-29796996	683	0.00662	29406381	683	0.323653	29500831
Calr	CALR	chr19	25956770-25961666	4	0.826	25956326	4	0.0516423	25956326
Calr3	CALR3	chr16	19097390-19124062	65	0.647	19100064	65	0.212434	19089090
Calr4		chr5	128865338-128900135	165	0.13	128882321	165	0.192818	128898401
Calu	CALU	chr4	56625610-56653112,56625610-56653112	23	0.454	56627284	23	0.0354343	56646021
Caly	CALY	chr1	212537850-212548730,212537850-212549040	7	0.0715	212554189	7	0.0422687	212554189
Camk1	CAMK1	chr4	145289299-145299602,145289304-145300145,145289304-145300146,145289304-145300146,145289304-145300146,145289305-145300145	19	0.179	145286446	19	0.271935	145282149
Camk1d	CAMK1D	chr17	76532610-76938956	1279	0.501	76750678	1279	0.0496135	76613987
Camk1g	CAMK1G	chr13	112075688-112099472,112075697-112099336	107	0.000275	112100680	107	0.449626	112091440
Camk2a	CAMK2A	chr18	56193977-56295869	131	0.0121	56302142	131	0.139027	56283141
Camk2b	CAMK2B	chr14	86208875-86297652,86208875-86297652,86208875-86297652,86210850-86297718,86210850-86297718,86210850-86297719,86210850-86297723,86210850-86297723,86210850-86297723,86210850-86297724,86210850-86297724,86210850-86297724,86210850-86297724,86210850-86297727	212	0.151	86254462	212	0.0500373	86296692
Camk2n2	CAMK2N2	chr11	83975429-83976557	13	0.0123	83985644	13	0.665121	83972074
Camk4	CAMK4	chr18	25746877-25965926,25749091-25975962,25750923-25975962,25750995-25975962	456	5.47e-07	25774019	456	0.0210635	25771191
Camkk1	CAMKK1	chr10	59585022-59608180,59585022-59608180,59585022-59608180,59585091-59608167	49	0.192	59592623	49	0.114684	59580670
Camkk2	CAMKK2	chr12	39253408-39302601	74	0.506	39295697	74	0.189496	39287335
Camkmt	CAMKMT	chr6	8346644-8729773	727	0.0417	8715341	727	0.049359	8679989
Camkv	CAMKV	chr8	116715754-116730061	43	0.126	116727994	43	0.042653	116714529
Camlg	CAMLG	chr17	9523791-9534383,9523791-9534678,9523791-9534679,9523807-9534634,9524384-9534683	46	0.199	9522220	46	0.0183512	9530958
Camp	CAMP	chr8	117930556-117932371	38	0.57	117928122	38	1.73e-05	117931352
Camsap1	CAMSAP1	chr3	3373970-3401131,3373970-3401132,3373970-3403096,3373970-3433776,3373970-3433776,3373970-3433776,3373970-3433776,3373970-3433776,3373970-3433776,3373970-3433776,3373970-3434027	88	0.00879	3402107	88	0.117824	3408447
Camsap2	CAMSAP2	chr13	53145711-53225349	197	0.0241	53165730	197	0.433946	53171175
Camsap3	CAMSAP3	chr12	2133934-2157355,2133935-2157355,2133935-2157355,2133935-2157355,2133936-2157355,2133936-2157355,2133936-2157355,2134021-2157403,2139080-2157355	105	0.0201	2157633	105	3.94e-10	2125559
Camta1	CAMTA1	chr5	168138206-169017295,168947199-169017295	1907	0.00829	168293611	1907	0.000167774	168885275
Camta2	CAMTA2	chr10	57291191-57309298,57291191-57309638,57291191-57309638,57291191-57309638	20	0.427	57300439	20	0.0515293	57283731
Cand1	CAND1	chr7	62124361-62162451	29	0.00146	62123339	29	0.597202	62171505
Cand2	CAND2	chr4	147686486-147714593,147686489-147714585	108	0.0431	147710110	108	0.159025	147693877
Cant1	CANT1	chr10	107432499-107442432,107432499-107445634,107432503-107445522	101	0.318	107427546	101	0.060514	107448809
Canx	CANX	chr10	35800941-35833861,35801897-35833939,35801897-35833939	58	0.109	35831561	58	0.0938607	35837715
Cap1	CAP1	chr5	140559194-140585493,140559194-140585493,140559194-140585494,140559202-140585408	117	0.397	140595306	117	0.0848197	140588539
Cap2	CAP2	chr17	18441613-18592059,18441613-18592866,18442603-18592750	430	0.137	18548049	430	0.264796	18520488
Capg	CAPG	chr4	100395692-100419447,100395692-100419447,100402264-100419447,100402265-100419447,100402348-100419447,100402386-100419447,100402386-100419447,100407657-100419447,100407686-100419447	63	0.138	100391484	63	0.0104658	100396756
Capn1	CAPN1	chr1	221346080-221370276,221346080-221370592,221346080-221370965,221350056-221370326	131	0.219	221362613	131	3.83e-05	221371339
Capn10	CAPN10	chr9	100103999-100112833	42	0.00194	100116271	42	0.175113	100116271
Capn11	CAPN11	chr9	17728844-17750357	88	3.55e-06	17742768	88	0.134085	17739470
Capn12	CAPN12	chr1	87066288-87078348	26	0.493	87076563	26	0.0054044	87065487
Capn13	CAPN13	chr6	24579589-24676418,24579600-24676536,24579600-24676536,24595640-24676536	116	0.829	24617579	116	0.14597	24626313
Capn15	CAPN15	chr10	15319771-15346607,15319771-15346607,15319771-15346607,15319771-15346607,15319771-15346607,15319773-15346374,15320998-15346607,15321067-15346607,15321071-15346607	76	0.00143	15337173	76	0.0130712	15346497
Capn2	CAPN2	chr13	100878648-100928811	242	0.0935	100921970	242	0.456857	100910915
Capn3	CAPN3	chr3	112227485-112278406,112227486-112278406,112228617-112278408,112242242-112278406,112242245-112278406,112242246-112278406	137	1.18e-06	112223305	137	0.0581984	112249279
Capn5	CAPN5	chr1	163073133-163115221,163073133-163115221,163073133-163117105,163073133-163129736	245	0.00836	163122173	245	0.160554	163068550
Capn7	CAPN7	chr16	7435540-7472483,7435633-7471808,7436895-7472483	150	0.0825	7472952	150	0.259269	7472952
Capn8	CAPN8	chr13	100980148-101020666,100980148-101028580,100980573-101043110	347	0.114	100987448	347	0.370349	100985441
Capn9	CAPN9	chr19	57341937-57378901	36	0.00187	57387143	36	0.0329268	57360676
Capns2	CAPNS2	chr19	15485257-15486200	22	0.334	15476134	22	0.75682	15476134
Caprin1	CAPRIN1	chr3	93701829-93789580,93702486-93734282	93	0.169	93728313	93	0.503019	93799050
Caps2	CAPS2	chr7	54858840-54917406,54858841-54917406,54858842-54917406,54859161-54917406,54859325-54917177,54869601-54917406	205	0.0871	54909686	205	0.446789	54849587
Capsl	CAPSL	chr2	58724854-58747843,58724873-58755220	145	0.00059	58721469	145	0.00982664	58743353
Capza1	CAPZA1	chr2	207305747-207350812	5	0.0397	207322465	5	0.00588721	207322465
Capza2	CAPZA2	chr4	44936289-44972270	62	0.552	44946949	62	0.00456491	44963147
Capza3	CAPZA3	chr4	174181643-174182857	17	0.074	174190413	17	0.739786	174174753
Capzb	CAPZB	chr5	157642741-157742487,157642776-157742484,157643452-157742487,157643455-157742487,157643459-157742437,157643464-157742437	157	0.71	157661585	157	0.0378224	157736334
Car1	CA1	chr2	88185203-88227486,88202223-88227485,88216062-88227485	89	0.00106	88213668	89	0.260809	88198006
Car10	CA10	chr10	80790150-81297620,80967367-81297621,81126551-81297621	835	0.218	80973189	835	0.165136	81088942
Car13	CA13	chr2	88282960-88314254	69	0.00106	88273539	69	0.232801	88277140
Car2	CA2	chr2	88097739-88112868	89	0.00115	88120568	89	0.286627	88113836
Car3	CA3	chr2	88126518-88136063,88127367-88135327	56	0.00115	88120568	56	0.297542	88116759
Car4	CA4	chr10	72272285-72281069	11	0.156	72270060	11	0.123158	72273035
Car6	CA6	chr5	167226245-167244786	132	0.0224	167239714	132	0.0366538	167239714
Car8	CA8	chr5	21249017-21345810	492	0.00249	21338832	492	7.28e-05	21335180
Car9	CA9	chr5	59008276-59015535,59008932-59015535	66	0.0295	59007780	66	0.766418	59008066
Card10	CARD10	chr7	119998638-120027152,119998638-120027152,119998638-120028632,119999471-120027026	42	0.108	120030333	42	0.349851	120001447
Card11	CARD11	chr12	15700599-15844512	568	0.186	15824442	568	0.154172	15822290
Card14	CARD14	chr10	108440479-108469012	191	0.000101	108456979	191	0.180712	108467746
Card19	CARD19	chr17	15845919-15858749,15845919-15858749,15852547-15858750	35	0.644	15838639	35	0.777567	15839320
Card6	CARD6	chr2	54810675-54824050,54810675-54824050,54812251-54823917	49	0.0101	54807310	49	0.019754	54811899
Card9	CARD9	chr3	3798345-3806713,3798659-3806840,3800982-3806841	54	0.0926	3792816	54	0.208699	3804518
Carf	CARF	chr9	66878525-66928658,66878540-66928658,66878550-66925923,66879192-66928658,66887695-66928658,66889826-66928658,66889894-66928658,66909644-66928658	88	0.00265	66892990	88	0.479955	66912792
Carhsp1	CARHSP1	chr10	7041509-7055107,7043666-7055107,7046274-7055107	60	0.0383	7043591	60	0.026294	7059832
Carm1	CARM1	chr8	22577722-22622555,22577722-22622555	114	0.0411	22618086	114	0.00645264	22610930
Carmil1	CARMIL1	chr17	43050281-43332347,43050281-43339403,43050281-43339403,43050281-43339403,43050282-43332343,43050282-43332347,43050282-43338474,43050282-43339403,43050282-43339403,43050282-43339403,43050282-43339403,43050282-43339403,43050282-43339403,43050282-43339403,43050283-43332347,43050283-43339403,43050960-43339403	1	0.0429	43243123	1	0.842783	43243123
Carmil2	CARMIL2	chr19	37652382-37665333,37652382-37665333	48	0.122	37660065	48	0.534631	37645053
Carnmt1	CARNMT1	chr1	234675441-234704624,234675441-234704624,234677802-234704856	57	0.0535	234673810	57	7.33e-05	234703196
Cars	CARS	chr1	216759366-216801652,216759414-216801644	142	0.0267	216797381	142	0.0400188	216761149
Cars2	CARS2	chr16	83288612-83325706,83288612-83325706,83288613-83325706,83288663-83325702,83300294-83325706	121	0.00355	83318747	121	0.0233082	83295570
Cartpt	CARTPT	chr2	30125248-30127269,30125251-30127408	9	0.85	30124340	9	0.215364	30134206
Casc1	CASC1	chr4	179440983-179476932,179440983-179476965,179442399-179476962	167	0.000185	179470526	167	0.421565	179454869
Casc3	CASC3	chr10	86724533-86744485	17	0.341	86753798	17	0.0874884	86732091
Casc4	CASC4	chr3	113818648-113887550	95	0.0376	113859449	95	0.0387387	113881116
Casd1	CASD1	chr4	29638279-29693151	95	0.0544	29659914	95	0.126262	29634739
Caskin1	CASKIN1	chr10	13853106-13874254,13853106-13874254,13853106-13874254,13854361-13874254	34	0.0895	13874315	34	0.00650562	13860303
Caskin2	CASKIN2	chr10	104344034-104356499,104344034-104358256,104344098-104358253	23	0.228	104363632	23	0.226804	104363632
Casp1	CASP1	chr8	2605742-2614637	26	0.42	2595863	26	0.128263	2595863
Casp12	CASP12	chr8	2658891-2686160	69	0.367	2684792	69	0.10789	2684792
Casp14	CASP14	chr7	13938375-13944286,13940637-13943470	12	0.237	13929392	12	0.477741	13943994
Casp16		chr10	12878932-12885492,12878932-12885492	18	0.713	12895138	18	0.184403	12895138
Casp2	CASP2	chr4	71652357-71656820,71652358-71656369,71652358-71668257,71652431-71670228	40	0.422	71642384	40	0.420198	71660107
Casp4	CASP4	chr8	2616390-2651682	78	0.406	2652400	78	0.12718	2652400
Casp6	CASP6	chr2	235341325-235353565,235341329-235353565,235341373-235353715,235341373-235353715	5	0.653	235360228	5	0.0156575	235360228
Casp7	CASP7	chr1	277190556-277242779,277210547-277242779,277223726-277242779,277225701-277242779,277227162-277242779,277227249-277242779,277227478-277242779	64	7.18e-05	277228299	64	4.55e-06	277183317
Casp8	CASP8	chr9	65614141-65662106,65620090-65662624,65620090-65662624	136	0.0259	65610597	136	0.000121664	65604467
Casp9	CASP9	chr5	160356210-160373774	107	0.19	160380054	107	0.000440096	160346657
Casq1	CASQ1	chr13	90592675-90602365	39	0.295	90582746	39	0.151186	90607790
Casq2	CASQ2	chr2	204512360-204568643	282	0.102	204576695	282	0.0340695	204534363
Casr	CASR	chr11	67188203-67262261,67188203-67262261,67188629-67258789,67210499-67258789,67218627-67262261,67221902-67262261	272	0.0459	67241638	272	0.00171739	67206674
Cass4	CASS4	chr3	170398495-170438381,170399486-170437043	195	0.0528	170417629	195	0.168112	170390036
Cast	CAST	chr2	1452110-1497340,1452110-1532339,1452110-1561216,1452110-1561464,1452110-1561464,1452110-1561464,1452110-1561669	29	0.0304	1567379	29	0.0319595	1491330
Casz1	CASZ1	chr5	165625118-165777053,165625283-165777053,165724073-165777053,165724074-165777053	165	0.352	165771057	165	0.0961991	165760549
Cat	CAT	chr3	93379871-93412058	29	0.142	93386366	29	0.681995	93379280
Catip	CATIP	chr9	81644238-81652045,81644239-81652045,81644360-81652044	51	0.716	81648299	51	0.0827077	81660719
Catsper1	CATSPER1	chr1	220714999-220724235	19	0.155	220711796	19	4.44e-05	220707053
Catsper2	CATSPER2	chr3	113357360-113376751,113357362-113376797,113357362-113376890,113357362-113379498	143	0.0158	113377633	143	0.0236242	113377721
Catsper3	CATSPER3	chr17	8900033-8925385,8900040-8925367	28	0.128	8896955	28	0.00547071	8901139
Catsperb	CATSPERB	chr6	125153123-125391303	40	0.304	125343798	40	0.429226	125394226
Catsperd	CATSPERD	chr9	10390306-10427529,10390306-10428549,10390306-10428549,10390306-10428549,10390306-10428666,10390306-10428666,10390645-10428549,10390901-10428549	67	0.00513	10436548	67	0.235102	10415196
Cav1	CAV1	chr4	44597122-44630203,44597411-44630206,44597845-44630206,44598556-44630203	48	0.046	44595085	48	0.028511	44639945
Cav2	CAV2	chr4	44573263-44580640	34	0.0856	44565143	34	0.0729108	44563483
Cav3	CAV3	chr4	144382944-144398919	29	0.357	144402253	29	0.294035	144376095
Cb707485		chr20	3532201-3535176	42	0.00348	3545108	42	0.00220825	3538859
CB741658		chr20	3630526-3633778	36	0.00228	3640968	36	0.00497888	3622535
Cbarp	CBARP	chr7	12433421-12441048	24	0.208	12426523	24	0.0971193	12436624
Cbfa2t2	CBFA2T2	chr3	149935730-150038257,149935736-150041545,149935736-150041545,149935736-150041545,150001584-150041545	112	0.0736	150050796	112	0.445078	149941689
Cbfa2t3	CBFA2T3	chr19	55438408-55490575,55438408-55491283,55438408-55510652,55441571-55510460	112	0.00729	55486703	112	0.0870497	55514293
Cbfb	CBFB	chr19	37127507-37171073,37127512-37171075	44	0.128	37148202	44	0.251785	37179295
Cbl	CBL	chr8	48481255-48564775,48481255-48564775	84	0.124	48553251	84	0.697794	48471567
Cblb	CBLB	chr11	51037382-51202761,51037382-51202761,51040206-51202703,51040718-51202222,51040718-51202349	323	0.295	51094264	323	0.0583972	51100101
Cbll1	CBLL1	chr6	50772717-50786851,50773196-50786861,50773196-50786861,50773196-50786861	61	0.00693	50776444	61	0.0550055	50764559
Cbln1	CBLN1	chr19	20607506-20611316	32	0.272	20602707	32	0.000650751	20603150
Cbln2	CBLN2	chr18	83775567-83783841,83776476-83782930,83776714-83783841	44	0.09	83777725	44	0.12412	83765625
Cbln4	CBLN4	chr3	170033165-170040953	32	0.0547	170028464	32	0.445609	170048929
Cbr3	CBR3	chr11	33909416-33917674	9	0.435	33906784	9	0.452279	33919088
Cbr4	CBR4	chr16	31944327-31972553,31956751-31972507	27	0.21	31960910	27	0.363411	31939492
Cbs	CBS	chr20	10361986-10386663	38	0.00235	10359915	38	0.00119856	10374364
Cbwd1	CBWD1	chr1	242819382-242861792,242819382-242861792,242819382-242861792,242820142-242861717	171	0.186	242812330	171	0.69735	242850323
Cbx2	CBX2	chr10	108132104-108140935	8	0.534	108125694	8	0.189148	108126511
Cbx3	CBX3	chr4	81243808-81257898,81244497-81257898	37	0.198	81267624	37	0.0145129	81261067
Cbx5	CBX5	chr7	144819672-144865014,144819728-144837583,144820006-144837402,144820006-144837654,144820006-144837654	16	0.728	144854579	16	0.234503	144854579
Cbx6	CBX6	chr7	121047995-121058109,121050291-121058029	9	0.859	121038158	9	0.00654252	121066784
Cbx7	CBX7	chr7	121136066-121153383,121136066-121153489,121138126-121153447,121138215-121153489,121138215-121153490,121138484-121153503	109	0.352	121157191	109	0.00732343	121127938
Cbx8	CBX8	chr10	108148072-108150511	15	0.626	108146064	15	0.159965	108157844
Cby1	CBY1	chr7	120891929-120898318,120891939-120897687	47	0.534	120904474	47	0.00992351	120883829
Cby3	CBY3	chr10	35855319-35860266	73	0.0148	35868759	73	0.0761538	35869718
Cc2d1a	CC2D1A	chr19	25246911-25261911,25246911-25261965,25246911-25261965,25246911-25261965	38	0.25	25239698	38	0.00612896	25258022
Cc2d1b	CC2D1B	chr5	128215710-128229762	20	0.236	128221773	20	0.126217	128231201
Cc2d2a	CC2D2A	chr14	71895127-71979452	53	0.0266	71905375	53	0.0216388	71905375
Ccar1	CCAR1	chr20	32373442-32416044,32373446-32408715,32373446-32415983,32373446-32415997,32373446-32415997,32373446-32415999	45	0.536	32378530	45	0.0138142	32378530
Ccar2	CCAR2	chr15	51818886-51833490,51818886-51834443,51818892-51834030	23	0.483	51826088	23	0.154651	51843259
Ccbe1	CCBE1	chr18	61758753-62013194	2336	0.00489	61879720	2336	0.0267135	61980517
Ccdc102a	CCDC102A	chr19	10518821-10535162,10519492-10535162,10520854-10535162,10522599-10535162	111	0.0701	10529023	111	0.317532	10542172
Ccdc103	CCDC103	chr10	90984212-90987829,90984226-90987627,90984239-90987747	46	0.00817	90993921	46	0.290329	90990401
Ccdc105	CCDC105	chr7	13913928-13919420	9	0.204	13912971	9	0.250048	13911938
Ccdc106	CCDC106	chr1	72331231-72338373,72331709-72335147,72331709-72335147,72331709-72335238,72331709-72335249,72331709-72335293,72331709-72336033,72331709-72338373	7	0.66	72338815	7	0.723896	72337919
Ccdc107	CCDC107	chr5	58995210-58998620,58995210-58998620,58995212-58998620,58995213-58998620	57	0.0219	58986580	57	0.672644	58989444
Ccdc110	CCDC110	chr16	49509884-49522094,23526-26141	3	0.122	49529943	3	0.288305	49527801
Ccdc112	CCDC112	chr18	40220854-40254845	29	0.441	40218931	29	0.145437	40239948
Ccdc113	CCDC113	chr19	9912123-9932183	53	0.0611	9915431	53	0.262425	9919298
Ccdc115	CCDC115	chr9	37774875-37778839	19	0.215	37781477	19	0.23153	37781269
Ccdc116	CCDC116	chr11	88092793-88100220,88093422-88100220,88093605-88100220,88094243-88100220,88094931-88100220,88095059-88098342,88095059-88100220,88095169-88098252	16	0.034	88091046	16	0.36823	88092237
Ccdc117	CCDC117	chr14	85763395-85772762	31	0.818	85763103	31	0.0487983	85754163
Ccdc12	CCDC12	chr8	118925681-118977038,118926466-118977038	203	0.083	118937198	203	1.56e-05	118982052
Ccdc121	CCDC121	chr13	99819379-99821055	36	0.225	99821427	36	0.11262	99823819
Ccdc122	CCDC122	chr15	59159821-59280533,59217130-59270717,59217130-59280532,59217130-59280538,59217231-59280533	580	0.0445	59154149	580	0.0443298	59238230
Ccdc124	CCDC124	chr16	20317445-20323265,20317856-20323014	37	0.733	20313989	37	0.323496	20312895
Ccdc125	CCDC125	chr2	30685844-30726617	54	0.351	30690205	54	0.438509	30679341
Ccdc126	CCDC126	chr4	78982021-79003052	53	0.0278	78974254	53	0.592568	79006206
Ccdc129		chr4	86080411-86233808,86080411-86233808,86125315-86233642,86134989-86233642,86134989-86233642,86137226-86233642	708	0.28	86213037	708	0.00191098	86231876
Ccdc130	CCDC130	chr19	25367551-25378470,25367551-25378993,25367551-25378993,25367552-25375368	32	0.644	25386280	32	0.0057661	25386280
Ccdc134	CCDC134	chr7	123362470-123376930,123364311-123376256	60	0.282	123362823	60	0.00979123	123361841
Ccdc136	CCDC136	chr4	56674736-56704501,56674739-56704501,56674740-56704501,56674740-56704501,56674740-56704501,56674740-56704501,56681285-56704501	54	0.431	56677329	54	0.0246876	56707047
Ccdc137	CCDC137	chr10	109630098-109636480,109630136-109635262	102	0.000282	109633198	102	0.136805	109646218
Ccdc138	CCDC138	chr20	28076783-28158053,28078499-28158053,28078503-28158053,28078503-28158053,28078503-28158053,28079798-28158053,28080880-28158053,28086927-28158053,28098120-28158053	137	0.314	28090655	137	0.11493	28095203
Ccdc14	CCDC14	chr11	69280999-69304454,69280999-69304454,69280999-69304454,69280999-69316732,69280999-69316897	196	0.0924	69272865	196	0.185339	69272865
Ccdc141	CCDC141	chr3	63865239-63949685,63865239-63963255,63865239-64024208	527	0.328	63913462	527	0.000411253	63879763
Ccdc144b		chr2	122702353-122747848	110	0.000819	122752640	110	0.00288336	122752640
Ccdc146	CCDC146	chr4	10269797-10421724	40	0.00263	10423061	40	0.000691218	10423061
Ccdc148	CCDC148	chr3	44892211-45135894,44892211-45210897,44892211-45210897,44892218-45210474,45071575-45210897	382	0.0429	44947408	382	0.27446	44887655
Ccdc149	CCDC149	chr14	60857923-60953504	2	0.673	60874026	2	0.578226	60874030
Ccdc15	CCDC15	chr8	39759076-39830209,39759076-39830234,39759076-39830234,39759076-39830234,39759076-39830234,39759076-39830235,39759076-39830235	134	0.0154	39766941	134	0.111956	39832645
Ccdc150	CCDC150	chr9	60883965-60986740,60883965-60986747,60883965-60986775,60883965-60987123,60883965-60987125,60883965-60989369,60883965-60989369,60883965-60989369,60883965-60989369,60883965-60989369,60883965-60989369,60884103-60989369,60897643-60989369,60900212-60987151	230	0.0784	60875913	230	0.000360627	60911308
Ccdc151	CCDC151	chr8	23000911-23014206,23000911-23014514,23000911-23014707,23000911-23014707,23000911-23014707	13	0.514	23006386	13	0.00796696	23003054
Ccdc152	CCDC152	chr2	53116104-53140661,53116104-53140661,53116188-53138273	104	0.004	53108341	104	0.271583	53108366
Ccdc153	CCDC153	chr8	48570717-48577854,48571322-48577856	45	0.122	48584208	45	0.561129	48584208
Ccdc154	CCDC154	chr10	14518239-14529920	24	0.00415	14515895	24	0.00586764	14528081
Ccdc155	CCDC155	chr1	101180496-101198296,101180496-101203048,101180496-101203048,101180496-101203048	59	0.178	101182277	59	0.0142057	101186543
Ccdc157	CCDC157	chr14	84376166-84393235	58	0.303	84367392	58	0.211851	84367616
Ccdc158	CCDC158	chr14	16917137-16976240,16919611-16975695,16919611-16976240,16919611-16976240,16919611-16976240,16919611-16976240,16919611-16976240,16919611-16976240,16919611-16976240	213	0.00136	16933304	213	0.0618988	16943371
Ccdc159	CCDC159	chr8	22937961-22946648,22937961-22946648,22937961-22946648,22937961-22946648,22937961-22946648,22937961-22946648,22937961-22946648,22937961-22946648,22937961-22946648	19	0.34	22936711	19	0.00199399	22931164
Ccdc163		chr5	135562033-135568062,135562409-135568067,135562409-135568067,135562410-135568067,135562423-135568067	22	0.694	135574876	22	0.408747	135571380
Ccdc166	CCDC166	chr7	117039889-117041693,117039889-117041693	12	0.45	117051084	12	0.000233103	117032499
Ccdc167	CCDC167	chr20	8367046-8384119,8369330-8384088	64	0.00164	8380222	64	0.0556103	8376206
Ccdc169	CCDC169	chr2	144551381-144580489,144551381-144580492,144551389-144581044	59	0.444	144584846	59	0.156583	144549340
Ccdc17	CCDC17	chr5	135440275-135445794,135440275-135445794,135440275-135445794,135440275-135445794,135440275-135445794,135440275-135445794,135442101-135445794	28	0.906	135445518	28	0.0929731	135437726
Ccdc172	CCDC172	chr1	279633654-279676910,279633654-279679524,279633654-279683620,279633654-279697309,279633654-279699047,279633654-279699047,279633654-279699047,279633654-279699047,279633654-279699047,279633654-279699234,279633670-279676910	229	0.0363	279653112	229	0.00306332	279671769
Ccdc174	CCDC174	chr4	123760707-123787529,123760742-123787529	88	0.209	123762799	88	0.268043	123774119
Ccdc175	CCDC175	chr6	94849909-94933174,94849909-94933175,94850060-94932768	210	0.0413	94859779	210	0.0694373	94848685
Ccdc177	CCDC177	chr6	104403616-104410991	64	0.00176	104394448	64	0.0623138	104418480
Ccdc178	CCDC178	chr18	12796154-13185538,12796155-13199923	817	0.0126	13147267	817	0.0605171	13160789
Ccdc179	CCDC179	chr1	107381354-107385237,107381356-107385257	48	2.88e-06	107386515	48	0.6639	107374722
Ccdc18	CCDC18	chr14	1664619-1701269,1667557-1701269,1667557-1701269,1668364-1701269,2510183-2612070	197	0.282	2586858	197	0.257969	2586573
Ccdc180	CCDC180	chr5	61467798-61542675	36	0.11	61462039	36	0.0023581	61547305
Ccdc182	CCDC182	chr10	75619866-75621629	33	0.0409	75619291	33	1.55e-05	75615468
Ccdc183	CCDC183	chr3	2832892-2841296,2832892-2843050	25	0.0432	2823673	25	0.126249	2843087
Ccdc184	CCDC184	chr7	139760570-139764901,139761465-139764901,139762613-139764018	60	0.274	139755295	60	8.6e-05	139758330
Ccdc185	CCDC185	chr13	101161304-101163317	18	0.148	101168252	18	0.558541	101159569
Ccdc186	CCDC186	chr1	277603600-277635379	74	0.00423	277595411	74	0.00110253	277595968
Ccdc187	CCDC187	chr3	3724655-3747440	100	0.00252	3756623	100	0.293983	3734562
Ccdc188	CCDC188	chr11	86917348-86920091,86917348-86920091,86917348-86920091,86917760-86920091,86917760-86920091	45	0.0292	86928649	45	0.145717	86925504
Ccdc189	CCDC189	chr1	199032104-199037267	8	0.0125	199040553	8	0.108247	199040553
Ccdc190	CCDC190	chr13	88265330-88272906	51	0.425	88268586	51	0.0078963	88257243
Ccdc191	CCDC191	chr11	61678137-61748773,61678137-61748773,61686532-61748773	50	0.0157	61754766	50	0.00116196	61748925
Ccdc24	CCDC24	chr5	136691654-136707197,136703108-136707197,136703108-136707197,136703656-136707197,136703656-136707197,136703673-136706998	17	0.758	136692620	17	0.512414	136692620
Ccdc25	CCDC25	chr15	42522107-42553398,42525010-42555318	70	0.0243	42532670	70	0.07108	42532670
Ccdc28a	CCDC28A	chr1	13384152-13395370,13387956-13395430,13387956-13395643	33	0.0593	13389228	33	0.0428591	13383856
Ccdc28b	CCDC28B	chr5	147823445-147828449	50	0.264	147832176	50	0.0887951	147832532
Ccdc3	CCDC3	chr17	76991721-77093515	713	0.346	76983609	713	0.225317	77075695
Ccdc30	CCDC30	chr5	138364210-138462922	209	0.109	138435034	209	0.0126542	138430353
Ccdc32	CCDC32	chr3	110816326-110828824	78	4.16e-05	110815098	78	0.164938	110813689
Ccdc33	CCDC33	chr8	62809767-62893149,62809767-62893149,62809767-62910520,62811170-62893087	156	0.305	62894248	156	0.649511	62896187
Ccdc36	CCDC36	chr8	117182483-117215390	83	0.0967	117210100	83	0.0412492	117180839
Ccdc38	CCDC38	chr7	34402860-34477750,34406906-34471276,34406908-34477750	88	0.000701	34410920	88	5.94e-08	34440670
Ccdc39	CCDC39	chr2	120278604-120316357,120278939-120314445,120278939-120367829	376	0.0724	120341400	376	0.172741	120319131
Ccdc40	CCDC40	chr10	108055269-108393408,108340769-108372406,108340769-108372406	482	1.3e-05	108068671	482	0.0606111	108296290
Ccdc42	CCDC42	chr10	55169311-55179489	38	0.189	55182639	38	0.134921	55174046
Ccdc43	CCDC43	chr10	90644992-90657185,90648572-90658241	65	0.0341	90649595	65	0.010438	90667731
Ccdc47	CCDC47	chr10	94388424-94406949	80	0.0427	94404196	80	0.195133	94398807
Ccdc50	CCDC50	chr11	76742178-76804695,76742178-76804695,76742178-76804695,76747959-76804455	22	0.0859	76800255	22	0.399596	76796081
Ccdc51	CCDC51	chr8	117812090-117830846,117812090-117830846,117820329-117830848,117820537-117830846,117820602-117830848,117824428-117830848	26	0.0336	117821899	26	1.1e-05	117814663
Ccdc53		chr7	28762416-28809286,28762447-28809133	191	0.614	28753644	191	0.652148	28767927
Ccdc54	CCDC54	chr11	52826061-52829159	30	0.304	52824420	30	0.152184	52824420
Ccdc57	CCDC57	chr10	110046011-110110775	66	0.00156	110083717	66	0.189137	110056585
Ccdc58	CCDC58	chr11	67598418-67618704	33	0.324	67599429	33	0.229572	67596353
Ccdc59	CCDC59	chr7	47928137-47934690	62	0.0553	47923789	62	0.0912455	47921592
Ccdc6	CCDC6	chr20	19729004-19825219	44	0.29	19731558	44	0.56087	19728696
Ccdc60	CCDC60	chr12	46042421-46206748,46042439-46206636	241	0.336	46190721	241	0.310831	46190721
Ccdc61	CCDC61	chr1	79796556-79816536	81	0.0645	79787592	81	0.742828	79791404
Ccdc62	CCDC62	chr12	38057531-38089444,38057531-38092978,38057531-38093050,38057531-38093915,38057531-38093915,38057531-38093915,38057531-38093916	76	0.603	38056883	76	0.107076	38061536
Ccdc63	CCDC63	chr12	39905119-39950719	62	0.445	39912066	62	0.220202	39909626
Ccdc65	CCDC65	chr7	140383394-140395896,140383460-140397186	1	0.198	140396172	1	0.000157994	140396172
Ccdc66	CCDC66	chr16	3107118-3139188,3110571-3135638,3110571-3139187,3110571-3139187,3110571-3139188,3110571-3139188,3110571-3139188	10	0.379	3103927	10	0.0562139	3147233
Ccdc68	CCDC68	chr18	68408811-68439971,68408814-68472323,68408889-68472323,68420581-68439971	135	1.31e-05	68468089	135	0.0007354	68468089
Ccdc69	CCDC69	chr10	40392458-40418993,40392458-40419556,40392459-40419054,40394606-40419567	87	0.166	40389924	87	0.64738	40404894
Ccdc70	CCDC70	chr16	74958896-74963078,74959699-74963521,74959699-74963925	4	0.487	74949228	4	0.00138686	74949338
Ccdc71	CCDC71	chr8	117236932-117251573,117246307-117251573,117246375-117250281	43	0.0982	117238570	43	0.101604	117229826
Ccdc71l	CCDC71L	chr6	51659497-51666145	63	0.0105	51670069	63	0.0934431	51670069
Ccdc73	CCDC73	chr3	94848774-94989984,94848774-94989984,94848774-94989984,94857265-94989984,94898341-94989984	148	0.0475	94860062	148	0.461231	94992286
Ccdc74a	CCDC74A	chr11	87547025-87554513,87547025-87554513	66	0.0234	87553444	66	0.233462	87557120
Ccdc77	CCDC77	chr4	152860668-152883210,152860668-152888271,152860668-152890802,152860668-152890802,152860668-152890802,152860668-152890802,152860668-152890802,152860668-152890802,152860668-152892291,152860668-152892295,152860668-152892518,152860668-152892518	76	0.142	152871469	76	0.745302	152871469
Ccdc78	CCDC78	chr10	15155838-15160039,15155840-15160039	27	0.0972	15146962	27	0.294777	15154089
Ccdc8	CCDC8	chr1	78933371-78936700	44	0.05	78926968	44	0.442961	78929274
Ccdc80	CCDC80	chr11	60645659-60679249	66	0.555	60670850	66	0.264509	60667697
Ccdc81	CCDC81	chr1	154064131-154111999	194	0.548	154111852	194	0.389704	154059272
Ccdc83	CCDC83	chr1	154478425-154507075,156485038-156509513,156485521-156509513,156485626-156509513	57	0.522	154516859	57	0.255146	154485208
Ccdc84	CCDC84	chr8	48729694-48736572,48729694-48736573,48729694-48736574	65	0.125	48727504	65	0.616471	48727504
Ccdc85a	CCDC85A	chr14	112719481-112900724	538	0.126	112775674	538	0.0418438	112847705
Ccdc85b	CCDC85B	chr1	220835646-220837220,220836091-220836504	15	0.172	220841531	15	6.08e-05	220829912
Ccdc86	CCDC86	chr1	226996434-227002016	4	0.26	227007106	4	0.0338955	227007106
Ccdc87	CCDC87	chr1	220096477-220099174	1	0.945	220088348	1	0.130956	220088348
Ccdc88a	CCDC88A	chr14	113771092-113936376	76	0.244	113827143	76	0.498661	113847110
Ccdc88b	CCDC88B	chr1	222102435-222118485,222102435-222118485	77	0.412	222093581	77	0.000140459	222092875
Ccdc88c	CCDC88C	chr6	124905810-124963232,124905810-125028011	189	0.243	124989449	189	0.0516916	125002131
Ccdc9	CCDC9	chr1	78212932-78225641	20	0.188	78210680	20	0.444197	78216792
Ccdc91	CCDC91	chr4	181873464-182043593,181874860-182043593,181905991-182043593,181935963-182043593,181935963-182043593	313	0.0391	182037923	313	0.186281	182037923
Ccdc92	CCDC92	chr12	37210734-37237533,37211315-37237848	44	0.392	37242614	44	0.0429497	37241708
Ccdc93	CCDC93	chr13	37400454-37473973,37400475-37468842	191	0.119	37458817	191	0.147131	37411670
Ccdc94		chr9	11098913-11108806,11098917-11108741	18	0.00571	11104175	18	0.288841	11110872
Ccdc96	CCDC96	chr14	79443150-79445591	19	0.642	79446958	19	0.398558	79443194
Ccer1	CCER1	chr7	38945636-38949287,38945636-38965940,38945835-38947568	82	0.108	38969686	82	0.067676	38949320
Ccer2	CCER2	chr1	86936390-86939994	13	0.548	86927538	13	0.00958574	86926910
Cchcr1	CCHCR1	chr20	3730967-3745721	23	0.00303	3723434	23	0.00218206	3748078
Ccin	CCIN	chr5	59452347-59454235	33	0.0773	59450358	33	0.618184	59445770
Cckar	CCKAR	chr14	59610938-59619786,59610938-59619786,59611433-59619783,59611655-59619786	20	0.364	59603793	20	0.661729	59603793
Cckbr	CCKBR	chr1	170262217-170272298	84	0.00127	170282038	84	0.116292	170275484
Ccl1	CCL1	chr10	69534975-69537836	54	0.00589	69526670	54	0.0286692	69542457
Ccl11	CCL11	chr10	69434964-69439566	66	0.0306	69448089	66	0.0383009	69438668
Ccl12	CCL8	chr10	69476865-69478416	83	0.00642	69480401	83	0.0295224	69480401
Ccl17	CCL17	chr19	10619219-10620671	71	0.236	10623333	71	0.538979	10620880
Ccl19	CCL19	chr5	58181024-58182969	55	0.0118	58192931	55	0.622862	58175718
Ccl2	CCL2	chr10	69412064-69413863	93	0.0334	69419018	93	0.0623478	69416890
Ccl20	CCL20	chr9	88918358-88921017,88918425-88921003	135	0.0359	88929231	135	0.221497	88930157
Ccl21	CCL21	chr5	58197677-58198782	49	0.00926	58193060	49	0.716268	58192469
Ccl22	CCL22	chr19	10674188-10681145	55	0.193	10673546	55	0.619023	10666465
Ccl24	CCL24	chr12	24131528-24152626,24137224-24152626,24148551-24152600,24148628-24152626	107	0.623	24121975	107	0.456987	24134702
Ccl25	CCL25	chr12	2429491-2438817,2429783-2438928	104	0.0206	2446477	104	3.36e-09	2446477
Ccl26	CCL26	chr12	24157181-24161870,24158765-24161869	33	0.78	24171039	33	0.496244	24147305
Ccl27	CCL27	chr5	58159065-58163584,58159072-58160657,58159072-58163577,58159072-58163688,58159072-58163689,58159072-58166179,58159072-58166180,58159072-58166182,58162679-58163688,58162679-58166179	43	0.0129	58172311	43	0.622862	58175718
Ccl28	CCL28	chr2	52379340-52403979	140	0.0016	52398504	140	0.0913736	52398504
Ccl3	CCL3	chr10	70869515-70871066	58	0.107	70877991	58	0.140185	70867282
Ccl4	CCL4	chr10	70870925-70886357,70884594-70886067	91	0.0895	70888503	91	0.140185	70867282
Ccl6		chr10	70798117-70802750	119	0.083	70793665	119	0.181827	70810597
Ccl7	CCL7	chr10	69423082-69424933	68	0.0334	69419018	68	0.0426966	69431108
Ccl9	CCL15	chr10	70783425-70788309,70783425-70788372	59	0.078	70778014	59	0.197313	70793665
Ccm2	CCM2	chr14	86812727-86859408,86813081-86859408,86826153-86859408,86826507-86859408,86831752-86859408	110	0.302	86808164	110	0.248488	86862554
Ccm2l	CCM2L	chr3	148541403-148557464	106	0.474	148544103	106	0.0199912	148541475
Ccna1	CCNA1	chr2	144456688-144467773,144456688-144467773,144456688-144467773,144456688-144468112,144456688-144469223,144456688-144469223,144456688-144469223,144456688-144469223,144456688-144503568,144456688-144503570,144458158-144468106	82	0.399	144492985	82	0.129519	144492985
Ccna2	CCNA2	chr2	123274726-123282219,123274726-123282266,123275880-123282214	18	0.017	123292102	18	0.00273888	123291313
Ccnb1	CCNB1	chr2	30782132-30791106	178	0.299	30798532	178	0.208441	30784466
Ccnb1ip1	CCNB1IP1	chr15	27720219-27726471,27720219-27726474,27720219-27732434,27720219-27734236,27720219-27734236,27720219-27734236,27720219-27734236,27720219-27735897,27720219-27736528,27720219-27736528	29	0.84	27710600	29	0.186604	27740113
Ccnb2	CCNB2	chr8	76847971-76861165	21	0.0597	76840259	21	0.00770753	76840259
Ccnc	CCNC	chr5	35865597-35881164,35865683-35883732	87	0.208	35870102	87	0.091789	35885780
Ccnd1	CCND1	chr1	218090749-218100272,218090749-218100447	52	0.1	218097681	52	0.0150699	218097681
Ccnd2	CCND2	chr4	159674884-159697207	26	0.444	159665884	26	0.589717	159668029
Ccnd3	CCND3	chr9	15404815-15410173,15404864-15410905	81	0.000204	15414688	81	0.158665	15414583
Ccndbp1	CCNDBP1	chr3	112951064-112961620	98	0.0894	112956802	98	0.0243496	112954038
Ccne2	CCNE2	chr5	24434076-24446076,24434076-24446076,24434861-24446076,24434862-24446076,24434871-24446406	35	0.327	24437623	35	0.103689	24441302
Ccnf	CCNF	chr10	13594686-13619935	118	0.00179	13610267	118	0.00178815	13604474
Ccng1	CCNG1	chr10	25903924-25910298	117	0.244	25896470	117	0.0862727	25896470
Ccng2	CCNG2	chr14	16267571-16276068	67	0.00737	16276849	67	0.0770086	16279835
Ccnh	CCNH	chr2	13593099-13613910	81	0.0814	13598800	81	0.775929	13583608
Ccni	CCNI	chr14	16341509-16364325,16341535-16364326	69	0.0158	16373135	69	0.0467187	16373624
Ccnj	CCNJ	chr1	259926536-259944271,259926552-259944275,259926552-259944275,260092937-260110729,260092937-260110729,260092937-260110729	19	0.954	260112960	19	0.0369938	260114989
Ccnjl	CCNJL	chr10	29122712-29181610,29123321-29181446	188	0.343	29132453	188	0.0133576	29137564
Ccnl1	CCNL1	chr2	157747294-157758455,157747538-157759838,157748167-157759832	17	0.257	157740405	17	0.0078316	157740405
Ccnl2	CCNL2	chr5	173256300-173268089,173256305-173268279,173256305-173268279,173256308-173268279,173256833-173263343,173262887-173268279	52	0.131	173252047	52	0.0365402	173268341
Ccno	CCNO	chr2	44857042-44860315,44857249-44860317	25	0.06	44864213	25	0.497172	44870273
Ccnt1	CCNT1	chr7	140215051-140245958,140219550-140245723,140220859-140245885	1	0.253	140243365	1	0.000212047	140243365
Ccnt2	CCNT2	chr13	44475958-44516892,44475958-44516892,44475969-44515739,44503185-44516892,44503185-44516892,44504896-44516892	93	0.0281	44508101	93	0.000881205	44508101
Ccny	CCNY	chr17	62332536-62462644	166	0.539	62371098	166	0.0414423	62322567
Ccp110	CCP110	chr1	188417011-188444991	120	8.2e-05	188415482	120	0.170667	188419930
Ccpg1	CCPG1	chr8	79660633-79691699,79660633-79691699,79660633-79691699,79660656-79692039,79660664-79691699,79660664-79691699,79660664-79691699,79660664-79692044,79660664-79692044,79669528-79691699	16	0.00089	79700241	16	0.0430975	79699704
Ccpg1os	C15orf65	chr8	79655972-79660439	4	0.00132	79658536	4	0.0421726	79649377
Ccr1	CCR1	chr8	132996645-133002201	4	0.112	133005092	4	0.114089	132988692
Ccr10	CCR10	chr10	89086555-89088993	21	0.142	89091748	21	0.0694447	89096467
Ccr1l1		chr8	133127219-133128290	7	0.123	133128705	7	0.157217	133123555
Ccr3	CCR3	chr8	133026538-133040999,133029606-133039045	65	0.119	133048922	65	0.118212	133040036
Ccr4	CCR4	chr8	122530151-122535959,122530805-122531888	97	0.147	122526974	97	0.129062	122541629
Ccr5	CCR5	chr8	133192397-133197171,133192405-133197171,133194122-133197171,133194145-133214257,133210483-133215599	11	0.128	133182878	11	0.144915	133182546
Ccr6	CCR6	chr1	53063379-53076206,53063379-53078213,53063379-53087519,53064970-53087474	44	0.069	53087240	44	0.421195	53078070
Ccr7	CCR7	chr10	87057334-87067444	34	0.187	87056376	34	0.0420712	87072057
Ccr8	CCR8	chr8	128779551-128782531	73	0.00909	128788239	73	0.0010071	128790912
Ccrl2	CCRL2	chr8	119324297-119326600,119324528-119326695,119324528-119326954	21	0.248	119320500	21	0.116216	119314565
Ccs	CCS	chr1	220075250-220096319	3	0.89	220075262	3	0.103314	220075262
Ccsap	CCSAP	chr19	56615325-56634031,56615325-56634031,56617365-56633125	31	0.00145	56624137	31	0.0231461	56624137
Ccser1	CCSER1	chr4	91235884-91893639,91235884-91971702,91235884-92514810,91235884-92516800,91235884-92516800,91325853-92516800,91354918-92516800,91373940-91797106	3417	0.108	91741205	3417	0.0241697	91784328
Ccser2	CCSER2	chr16	14090546-14208900,14130750-14210512,14130750-14210512	15	0.0183	14218870	15	0.243638	14215014
Cct2	CCT2	chr7	60106531-60122779,60109985-60122729	23	0.00491	60124681	23	0.539408	60113729
Cct3	CCT3	chr2	187669050-187693610	66	0.565	187700953	66	0.460483	187671022
Cct4	CCT4	chr14	107767391-107780270	17	0.0106	107761335	17	0.333036	107758215
Cct5	CCT5	chr2	84667577-84678730	35	0.0278	84665905	35	0.211127	84665905
Cct6a	CCT6A	chr12	30491583-30501813	145	0.11	30498493	145	0.667218	30500489
Cct6b	CCT6B	chr10	70069478-70117523,70069478-70117970,70069478-70117970,70069478-70118123,70069490-70118194	97	0.175	70059752	97	0.000195624	70059752
Cct7	CCT7	chr4	117235022-117252265	61	0.4	117252993	61	0.00180057	117240595
Cct8	CCT8	chr11	27130171-27141881	31	0.000704	27129400	31	0.0148113	27125647
Cct8l1	CCT8L2	chr4	6044743-6046680	1	0.722	6035602	1	0.697201	6035602
Ccz1b	CCZ1	chr12	12638848-12662371,12638848-12662371,12638848-12662371,12638863-12662370	109	0.00677	12631797	109	0.0172841	12649464
Cd101	CD101	chr2	203376592-203413125,203376747-203413894,203384366-203413894	163	0.284	203376320	163	0.0582712	203403364
Cd109	CD109	chr8	85951419-86065411	233	0.0683	86059357	233	0.309355	86063072
Cd14	CD14	chr18	29560340-29562290,29560361-29561959	46	0.177	29565493	46	0.0235467	29565493
Cd160	CD160	chr2	198933680-198965380	110	0.547	198960620	110	0.00612442	198930210
Cd163	CD163	chr4	156752062-156784874,156752062-156784874,156752062-156784874,156752092-156785467	185	0.00371	156745839	185	0.276381	156745839
Cd163l1		chr1	212695734-212706790,212695734-212706986	110	0.00739	212710564	110	0.177293	212700905
Cd164	CD164	chr20	46250417-46261994	53	0.118	46269856	53	0.720451	46257195
Cd180	CD180	chr2	32820274-32833223,32820321-32833125	31	0.475	32810406	31	0.031306	32810406
Cd1d1	CD1D	chr2	186330297-186333805	6	0.48	186329183	6	0.169924	186329183
Cd2	CD2	chr2	203666705-203680073	184	0.317	203689071	184	0.0230788	203682198
Cd200	CD200	chr11	60371616-60398450,60371616-60398450,60371651-60398450,60371728-60398448,60371813-60398450	60	0.145	60394146	60	0.129589	60387664
Cd200r1	CD200R1	chr11	60848160-60882468,60848160-60882470,60849446-60882153	25	0.252	60861533	25	0.378022	60851865
Cd200r1l	CD200R1L	chr11	60803855-60821171,60803855-60821255,60803855-60821262,60803855-60828979	71	0.209	60820194	71	0.382384	60807081
Cd207	CD207	chr4	115333123-115355034,115348475-115355030	69	0.178	115347611	69	0.00375994	115337647
Cd209a		chr12	2341959-2347543	4	0.0308	2352429	4	4.92e-07	2352429
Cd209b		chr12	2817632-2826233,2817691-2826303	37	0.57	2815888	37	0.0273298	2814261
Cd209c		chr12	2837990-2846709	18	0.782	2828648	18	0.190376	2847752
Cd209d		chr12	2406878-2413324	61	0.0205	2398595	61	2.66e-08	2422267
Cd209e		chr12	2381377-2387960,2382474-2387930	3	0.0235	2381398	3	1.74e-06	2373417
Cd209f		chr12	2658473-2661622	60	0.609	2655244	60	0.193937	2671503
Cd22	CD22	chr1	89313474-89329487,89313474-89329902,89314557-89329418,89314672-89329487,89315223-89329487	28	0.309	89323334	28	0.000797825	89335556
Cd226	CD226	chr18	86299391-86394772,86299392-86394772,86299393-86394772,86299393-86394772,86299393-86394772,86299393-86394772,86299394-86394772,86299394-86394772,86299394-86394772,86299394-86394772,86299394-86394772,86299394-86394772,86299462-86392713,86362229-86394772	129	0.0755	86385183	129	0.232369	86377696
Cd244	CD244	chr13	89959090-89994579,89959090-89995447,89959090-89995519,89959090-89995989,89974025-89995989,89974025-89995993,89975404-89990731	101	0.0528	89995849	101	0.0410343	89979158
Cd247	CD247	chr13	83996044-84071408,83996079-84071405,83996079-84071405	141	0.00143	83986456	141	0.0162814	83989128
Cd27	CD27	chr4	157744880-157750088,157745236-157751609,157745999-157751609,157746011-157751608	24	0.00917	157734945	24	0.0108024	157749666
Cd274	CD274	chr1	247519889-247539659,247525150-247536928	3	0.977	247510104	3	0.819863	247510104
Cd276	CD276	chr8	63312059-63350411,63319981-63350312	140	0.0125	63358255	140	0.0343629	63343304
Cd28	CD28	chr9	67546407-67571871,67549986-67573858,67549992-67573858	20	0.224	67579443	20	0.511665	67583155
Cd2ap	CD2AP	chr9	20794679-20858438	70	0.465	20862043	70	0.131916	20796314
Cd2bp2	CD2BP2	chr1	198635444-198639437,198635444-198641195,198635444-198641195,198635444-198641195	35	0.0188	198636241	35	0.127777	198649424
Cd300a	CD300A	chr10	103437977-103451170	215	0.123	103442340	215	0.0764536	103448432
Cd300c	CD300C	chr10	103562525-103565699	12	0.163	103575204	12	0.67061	103575519
Cd300e	CD300E	chr10	103599371-103619070,103599371-103619070,103601026-103608901	16	0.374	103615673	16	0.117182	103615673
Cd300lb	CD300LB	chr10	103471081-103481071	150	0.126	103467087	150	0.0570748	103475190
Cd300le		chr10	103581383-103590607	65	0.148	103581478	65	0.67061	103575519
Cd300lf	CD300LF	chr10	103669780-103685879,103670021-103680183,103670021-103686735,103670021-103688336,103670021-103688337,103670021-103688339,103670021-103688340,103670021-103688341,103670021-103688342,103670021-103690584,103670021-103690584,103670021-103690584	202	0.358	103686280	202	0.0705839	103694982
Cd300lg	CD300LG	chr10	89976477-89993731,89976477-89995621,89976477-89995621,89976477-89995621,89976477-89995621	96	0.183	89990699	96	0.208736	90002671
Cd302	CD302	chr3	46327381-46361092	79	0.535	46327467	79	0.103054	46344487
Cd320	CD320	chr7	18700444-18706244,18700487-18706244	3	0.913	18707135	3	0.834958	18707135
Cd34	CD34	chr13	113691841-113711121,113692130-113711259	2	0.000856	113701684	2	0.59745	113701684
Cd36	CD36	chr4	14150308-14191498	3	0.478	14142751	3	0.520234	14177633
Cd38	CD38	chr14	71714767-71754990,71715268-71754672	172	0.00447	71743861	172	0.00325568	71743861
Cd3d	CD3D	chr8	49282501-49287095	39	0.274	49272924	39	0.333297	49295543
Cd3e	CD3E	chr8	49297603-49309370,49297607-49308806	105	0.127	49307260	105	0.333297	49295543
Cd3eap	CD3EAP	chr1	80267724-80271001	17	0.0715	80273589	17	0.755052	80268268
Cd3g	CD3G	chr8	49274552-49280943,49274959-49280901	27	0.269	49266814	27	0.514597	49282665
Cd4	CD4	chr4	157381861-157407160,157381861-157408355,157381861-157408357,157383051-157408176	71	0.00293	157401383	71	0.354981	157399492
Cd40	CD40	chr3	161519788-161534155,161519788-161534681,161519788-161534681,161519788-161534943,161519789-161534681,161519789-161534681,161519850-161534676	48	0.114	161527473	48	0.212062	161527513
Cd46	CD46	chr13	113786524-113818741,113787348-113817995,113791792-113818126	38	0.000597	113828538	38	0.59856	113778866
Cd47	CD47	chr11	53511484-53574996,53511484-53575754,53511484-53575754,53511484-53575754,53511484-53575754,53511484-53575754,53511484-53575754,53511484-53575754,53514579-53575175,53517391-53575754	231	0.248	53566058	231	0.116464	53581382
Cd48	CD48	chr13	90116600-90139712,90116842-90140371	66	0.179	90114844	66	0.123503	90142748
Cd5	CD5	chr1	226770911-226791861	2	0.177	226783703	2	0.131394	226781369
Cd53	CD53	chr2	209489278-209537098	91	0.156	209528907	91	0.177898	209528907
Cd55	CD55	chr13	47125155-47153557,47125157-47153556,47125175-47153546,47127277-47153521,47127608-47153546,47127608-47153547,47135700-47153550	45	0.00964	47146651	45	0.301479	47155701
Cd5l	CD5L	chr2	186685103-186696117	29	0.457	186681849	29	0.0194993	186681849
Cd6	CD6	chr1	226848398-226868723,226848398-226871302,226848398-226887156,226848398-226887258,226848398-226887259,226848398-226887259,226848398-226887259	61	0.197	226890353	61	0.0779912	226849062
Cd63	CD63	chr7	3320249-3335583,3332770-3335583,3332787-3335579	49	0.118	3319269	49	0.190808	3314841
Cd68	CD68	chr10	56268725-56270605	3	0.748	56265750	3	0.0618876	56268461
Cd69	CD69	chr4	163041146-163049065	13	0.715	163051301	13	0.341818	163051301
Cd7	CD7	chr10	110229930-110232812	134	0.00377	110222110	134	0.201026	110240720
Cd72	CD72	chr5	58943020-58950373	175	0.0213	58938111	175	0.66463	58933236
Cd74	CD74	chr18	56071419-56080851,56071477-56080851	61	0.0282	56063325	61	0.365078	56072421
Cd79b	CD79B	chr10	94497444-94500591	39	0.0447	94490498	39	0.11701	94509973
Cd80	CD80	chr11	64815200-64854521,64827631-64855290,64827631-64855293,64828687-64853681	65	0.248	64837030	65	0.000513744	64808735
Cd81	CD81	chr1	216237662-216253460	113	0.0236	216243359	113	0.0140754	216248270
Cd82	CD82	chr3	82324343-82368794,82324343-82368846,82324348-82368357	99	0.182	82316284	99	0.289299	82316579
Cd83	CD83	chr17	24416650-24435790,24416664-24433131	169	0.734	24420617	169	0.0782062	24435489
Cd84	CD84	chr13	90241368-90278392,90241369-90278392,90241369-90278392,90241369-90283625,90241370-90278392,90241373-90278392,90245614-90278392,90260782-90277668	82	0.194	90254356	82	0.131981	90249909
Cd86	CD86	chr11	67060304-67117990,67077219-67117990,67082192-67117948	82	0.489	67052233	82	0.305142	67100070
Cd8a	CD8A	chr4	99217639-99243352,99236244-99243352,99239114-99243352	58	0.22	99225989	58	0.0859013	99229663
Cd8b	CD8B	chr4	99185959-99201887	30	0.2	99194198	30	0.101062	99176343
Cd9	CD9	chr4	157977162-157996984,157977162-158010091	108	0.00236	157967353	108	0.00687789	157992493
Cd93	CD93	chr3	142778797-142783774	17	0.147	142791546	17	0.0328458	142769758
Cd96	CD96	chr11	57108756-57183855,57108955-57183265	226	0.0741	57102518	226	0.00602365	57120036
Cd99	CD99	chr20	56192425-56196961	1	0.279	56192303	1	0.116124	56192303
Cdadc1	CDADC1	chr15	39865093-39894122,39865093-39894122,39865093-39894122,39868079-39894120,39882208-39894069	176	0.234	39855928	176	0.0680932	39883963
Cdan1	CDAN1	chr3	112660838-112676596	42	4.33e-07	112658758	42	0.124999	112655241
Cdc123	CDC123	chr17	76410628-76454275	177	0.614	76432180	177	0.0339105	76432180
Cdc14a	CDC14A	chr2	219302576-219458121,219302576-219458271,219321801-219457079,219321801-219457759,219322666-219458345	160	0.417	219311535	160	0.167617	219318034
Cdc16	CDC16	chr16	81493354-81516493	72	0.569	81515015	72	0.0144788	81498273
Cdc20	CDC20	chr5	137260727-137264931	22	0.533	137252989	22	0.124827	137251026
Cdc20b	CDC20B	chr2	44916805-44947860	68	0.048	44923626	68	0.406854	44936482
Cdc25a	CDC25A	chr8	117953222-117971552,117953443-117971519,117953763-117971552	70	0.522	117973492	70	2.42e-05	117962245
Cdc25b	CDC25B	chr3	123731538-123741339,123731556-123741696	1	0.0629	123737930	1	0.024191	123737930
Cdc25c	CDC25C	chr18	27528767-27550316,27528767-27550316,27529859-27550302	10	0.0861	27549806	10	0.55646	27524584
Cdc26	CDC26	chr5	78252167-78267136,78252167-78267137,78252167-78267137,78253395-78267063,78253395-78267063,78253395-78267063	31	0.385	78248147	31	0.030124	78254168
Cdc27	CDC27	chr10	92551753-92587203,92551753-92587301,92551753-92587302,92551753-92587303,92551753-92602214,92554078-92602082	46	0.000399	92557952	46	0.0342154	92568586
Cdc34	CDC34	chr7	12899956-12905339	21	0.126	12912325	21	0.106193	12904950
Cdc37	CDC37	chr8	22160921-22173797	45	0.0252	22153120	45	0.0165881	22171891
Cdc37l1	CDC37L1	chr1	247110146-247139113,247110146-247139113,247110215-247138156	46	0.486	247137166	46	0.0249619	247137166
Cdc40	CDC40	chr20	48503972-48574546,48504174-48574545	77	0.729	48566960	77	0.202638	48560379
Cdc42	CDC42	chr5	155690266-155725368,155691384-155728300,155692342-155728385	52	0.499	155691399	52	0.18093	155730681
Cdc42bpa	CDC42BPA	chr13	98231325-98447762	276	0.223	98234499	276	0.138007	98411852
Cdc42bpb	CDC42BPB	chr6	135746742-135829994,135746743-135830144	169	0.396	135833335	169	0.0462204	135822713
Cdc42bpg	CDC42BPG	chr1	221673333-221693518,221673589-221693518,221673653-221693518,221673654-221693518,221673912-221693518	36	0.501	221668740	36	4.54e-05	221685140
Cdc42ep1	CDC42EP1	chr7	120063255-120071154,120063255-120071154,120063380-120071154,120063380-120071154,120067551-120071154	28	0.117	120071924	28	0.378441	120054131
Cdc42ep2	CDC42EP2	chr1	221272348-221281252,221272348-221281252,221272348-221281252,221272348-221281252,221272348-221281252,221272348-221281252,221272351-221281180	36	0.109	221286434	36	6.32e-05	221263247
Cdc42ep4	CDC42EP4	chr10	102244679-102249211,102244679-102269091,102244679-102269181,102244679-102269272	139	0.0856	102278549	139	0.36273	102267633
Cdc42ep5	CDC42EP5	chr1	73717206-73719600,73717207-73719600,73717651-73719600,73719004-73719529	39	0.59	73707451	39	0.535628	73707827
Cdc42se2	CDC42SE2	chr10	40054392-40078084,40054398-40122915	70	0.176	40058748	70	0.737556	40086805
Cdc45	CDC45	chr11	86328784-86354099,86329194-86354099	40	0.109	86331987	40	0.152321	86341945
Cdc5l	CDC5L	chr9	17949763-17988514	167	3.53e-06	17988085	167	0.181426	17998244
Cdc6	CDC6	chr10	86819476-86833301,86819477-86833301,86819928-86833301	26	0.259	86820975	26	0.0737907	86815528
Cdc7	CDC7	chr14	3826657-3841583,3826657-3846779,3826657-3846888,3826658-3846891	71	0.439	3820838	71	0.0943655	3856352
Cdc73	CDC73	chr13	60403770-60496511	117	0.188	60506435	117	0.0912257	60410687
Cdca3	CDCA3	chr4	157347875-157351889,157347881-157351889,157348019-157351608,157348526-157351889	29	0.00123	157352689	29	0.325659	157352689
Cdca4	CDCA4	chr6	137396132-137403832,137396132-137404796,137396136-137421283,137400766-137404796	68	0.0848	137429816	68	0.00197429	137394085
Cdca5	CDCA5	chr1	221448660-221462235,221448665-221454885,221458452-221462235	34	0.399	221447796	34	4.04e-05	221471133
Cdca7l	CDCA7L	chr6	145739569-145785604,145740034-145785607	145	0.262	145749217	145	0.0251216	145782229
Cdca8	CDCA8	chr5	142911309-142933536,142911318-142933431	37	0.544	142912116	37	0.377126	142912116
Cdcp1	CDCP1	chr8	132260006-132296652,132260028-132296661	136	0.051	132276260	136	0.0328444	132265743
Cdcp2	CDCP2	chr5	126697727-126716150	98	0.268	126711675	98	0.00586916	126697433
Cdh1	CDH1	chr19	38768466-38838395	131	0.48	38759001	131	0.00210581	38761239
Cdh10	CDH10	chr2	69415173-69636847,69415393-69636849,69415538-69636847	566	0.000371	69532298	566	0.000734688	69436539
Cdh12	CDH12	chr2	71310227-72540063,71310227-72540063,71315147-72540063,71666059-72540063,72005595-72540063	3996	0.000689	71583484	3996	0.0140235	71566979
Cdh13	CDH13	chr19	50848792-51971615,51543365-51971618,51599232-51971618	1456	0.0151	51547037	1456	0.0041572	51674852
Cdh16	CDH16	chr19	568328-578513	20	0.0441	572808	20	0.494028	565016
Cdh17	CDH17	chr5	25354186-25443675,25369710-25443675,25391235-25443675	124	0.00961	25407333	124	0.368873	25369411
Cdh18	CDH18	chr2	73651407-74693342,73651502-74693342,73651502-74693342,73912003-74693342,74188003-74691003,74188003-74691385,74188003-74693342	2947	0.00177	73803933	2947	0.0726356	73840319
Cdh19	CDH19	chr13	32344953-32453990,32344953-32469886,32344953-32469887,32346866-32427016	250	0.626	32363121	250	0.0924288	32426082
Cdh2	CDH2	chr18	8146970-8366037	279	0.0273	8140862	279	3.83e-05	8143696
Cdh20	CDH20	chr13	24630297-24914463,24821897-24914463,24846479-24913440	654	0.559	24897559	654	0.258667	24682279
Cdh22	CDH22	chr3	161574992-161970872,161868082-161971102,161870563-161971100	332	0.0451	161574156	332	0.0180256	161783217
Cdh23	CDH23	chr20	29857017-30263758	942	0.119	29975532	942	0.269974	30060698
Cdh24	CDH24	chr15	33277844-33287546	39	0.563	33274350	39	0.222572	33277810
Cdh26	CDH26	chr3	173969003-174020867,173969272-174019766	109	0.295	174025883	109	0.00294124	174027384
Cdh3	CDH3	chr19	38668956-38719801,38669557-38719801	166	0.623	38683182	166	0.0101388	38683866
Cdh4	CDH4	chr3	175220519-175283144	25	0.188	175229103	25	0.543624	175258675
Cdh5	CDH5	chr19	1025121-1074333	123	0.0725	1031920	123	0.742981	1081624
Cdh6	CDH6	chr2	63100722-63246618	152	0.00572	63122646	152	7.95e-05	63233026
Cdh7	CDH7	chr13	31081063-31228884,31081373-31228884,31082330-31228884,31092404-31228088	670	0.489	31081563	670	0.0602824	31189971
Cdh8	CDH8	chr19	6031653-6426876,6031934-6422401,6046720-6426876,6046720-6431502,6046720-6431502,6299139-6426876	753	0.307	6255713	753	0.226058	6384263
Cdh9	CDH9	chr2	66938795-67078897,66939755-67078897,66992312-67078478	349	0.00401	67073419	349	7.32e-06	66954039
Cdhr2	CDHR2	chr17	10415043-10450589	73	0.0224	10448149	73	0.0171558	10414399
Cdhr3	CDHR3	chr6	52344634-52402144	226	0.00368	52337589	226	0.00634583	52335255
Cdhr4	CDHR4	chr8	116771376-116779082,116771378-116779242,116773842-116779082	30	0.105	116779734	30	0.0322703	116761537
Cdhr5	CDHR5	chr1	214255117-214263522,214255117-214263848	11	0.0329	214271083	11	0.345255	214268357
Cdip1	CDIP1	chr10	10966818-10989937,10966818-10989937,10967574-10989937,10967574-10989937,10967574-10989937,10967657-10989937,10967760-10989937	82	0.000369	10988696	82	4.5e-05	10956852
Cdipt	CDIPT	chr1	198409185-198413497,198409185-198413497,198409359-198413497	9	0.0255	198420419	9	0.169365	198422589
Cdk11b	CDK11A	chr5	173051899-173078049,173051899-173078049,173052062-173078049,173052099-173078049,173052099-173078049,173052717-173078049	23	0.0994	173086534	23	0.0698453	173072371
Cdk12	CDK12	chr10	86157185-86210657,86157186-86210657,86157741-86205466,86157741-86210657	33	0.157	86218599	33	0.0392952	86164968
Cdk14	CDK14	chr4	25825566-26419127,25825573-26419443	530	0.0713	25821560	530	0.248691	25817168
Cdk17	CDK17	chr7	34001505-34079616,34047160-34088418,34047160-34088418,34047161-34079606	213	0.0191	33999157	213	1.11e-05	34053854
Cdk18	CDK18	chr13	48893524-48920975,48893524-48926673,48894671-48903038	87	0.0665	48884361	87	0.36897	48890368
Cdk19	CDK19	chr20	45458498-45598799,45458557-45598798,45458863-45598799,45553454-45598799	218	0.584	45607298	218	0.04885	45510861
Cdk2	CDK2	chr7	3124952-3132457,3124952-3132533	34	0.169	3118604	34	0.0828681	3136907
Cdk2ap1	CDK2AP1	chr12	37668368-37677065,37670536-37677067,37671100-37677067	22	0.378	37673905	22	0.0205086	37662086
Cdk2ap2	CDK2AP2	chr1	219345637-219347705,219346040-219347709,219346336-219347705	1	0.974	219346467	1	0.259655	219346467
Cdk4	CDK4	chr7	70345970-70352689,70346003-70352689	20	0.207	70349603	20	0.775016	70358137
Cdk5	CDK5	chr4	7282944-7287427	9	0.868	7274838	9	0.0106729	7274838
Cdk5r1	CDK5R1	chr10	67862053-67863255	10	0.377	67869952	10	0.115961	67852403
Cdk5r2	CDK5R2	chr9	82120058-82121527	33	0.737	82130333	33	0.132484	82116351
Cdk5rap1	CDK5RAP1	chr3	149835952-149870385,149835952-149870385,149835952-149870385,149835952-149870429,149835953-149870385,149835953-149870405	31	0.0799	149834828	31	0.428573	149850144
Cdk5rap2	CDK5RAP2	chr5	86387237-86554107,86387237-86554107,86387237-86554107,86387237-86554108,86387237-86554108,86387237-86554108,86387237-86554108,86387237-86554108,86387237-86554108,86387237-86554108,86387239-86554102	278	0.232	86466825	278	0.228256	86481388
Cdk7	CDK7	chr2	30710641-30735522	20	0.657	30743997	20	0.703552	30724381
Cdk8	CDK8	chr12	10496272-10561335	160	0.00412	10498717	160	0.060769	10502021
Cdk9	CDK9	chr3	11742268-11747117	50	0.108	11742011	50	0.339738	11745505
Cdkal1	CDKAL1	chr17	36451030-37157882	664	0.153	36979490	664	0.283202	36979490
Cdkl1	CDKL1	chr6	92076246-92121984,92076246-92123108,92077378-92121351,92077640-92089793	90	0.321	92076917	90	0.0291263	92076917
[truncated: 21,900 more rows]
