# Supplementary material for: Genome-wide association studies of human and rat BMI converge on synapse, epigenome, and hormone signaling networks
Source: Cell Rep. Author manuscript; Available in PMC 2023 Oct 3. (PMC10546330; doi:10.1016/j.celrep.2023.112873)
Supplement: 6 [file NIHMS1928248-supplement-6.xlsx]

## Sheet: Table S5 - Human summary statis
Table S5. Gene-level summary statistics for human body mass index (BMI) and human standing height after SNP-to-Gene mapping with PASCAL, Related to Figure 2 and STAR Methods.
Gene						BMI Statistics			Height Statistics
gene_symbol	gene_id	chromosome	start	end	strand	numSnps	pvalue	Status	numSnps	pvalue	Status
A1BG	1	chr19	58858171	58874214	-	227	0.00686	DAVIES_SUCCESS	38	0.0396	DAVIES_SUCCESS
A1BG-AS1	503538	chr19	58859116	58866549	+	200	0.00595	DAVIES_SUCCESS	31	0.0739	DAVIES_SUCCESS
A1CF	29974	chr10	52559168	52645435	-	163	0.199	DAVIES_SUCCESS	84	3.26e-06	DAVIES_SUCCESS
A2M	2	chr12	9220303	9268558	-	256	0.672	DAVIES_SUCCESS	117	2.7e-05	DAVIES_SUCCESS
A2M-AS1	144571	chr12	9217772	9220651	+	188	0.548	DAVIES_SUCCESS	73	1.36e-05	DAVIES_SUCCESS
A2ML1	144568	chr12	8975149	9039597	+	318	0.00885	DAVIES_SUCCESS	109	1e-12	DAVIES_LOWPRECISION_FAREBROTHER_FAIL
A2MP1	3	chr12	9381128	9386803	-	333	0.699	DAVIES_SUCCESS	138	0.00367	DAVIES_SUCCESS
A3GALT2	127550	chr1	33772366	33786699	-	171	1.28e-07	DAVIES_SUCCESS	75	1e-12	DAVIES_LOWPRECISION_FAREBROTHER_FAIL
A4GALT	53947	chr22	43088126	43117286	-	496	0.0493	DAVIES_SUCCESS	114	8.2e-11	DAVIES_SUCCESS
A4GNT	51146	chr3	137842559	137851229	-	173	0.64	DAVIES_SUCCESS	68	0.689	DAVIES_SUCCESS
AA06	100506677	chr17	31856805	31860779	-	273	0.13	DAVIES_SUCCESS	139	0.416	DAVIES_SUCCESS
AAAS	8086	chr12	53701239	53715412	-	99	0.0052	DAVIES_SUCCESS	33	2.36e-07	DAVIES_SUCCESS
AACS	65985	chr12	125549924	125627871	+	346	0.000237	DAVIES_SUCCESS	104	8.46e-07	DAVIES_SUCCESS
AACSP1	729522	chr5	178191863	178245436	-	769	0.216	DAVIES_SUCCESS	163	0.0341	DAVIES_SUCCESS
AADAC	13	chr3	151531860	151546276	+	359	0.0469	DAVIES_SUCCESS	65	2.06e-05	DAVIES_SUCCESS
AADACL2	344752	chr3	151451703	151475556	+	397	0.0093	DAVIES_SUCCESS	110	0.000557	DAVIES_SUCCESS
AADACL3	126767	chr1	12776117	12788726	+	223	0.258	DAVIES_SUCCESS	111	0.0976	DAVIES_SUCCESS
AADACL4	343066	chr1	12704565	12727097	+	218	0.0985	DAVIES_SUCCESS	74	0.322	DAVIES_SUCCESS
AADAT	51166	chr4	170981372	171011372	-	269	7.58e-07	DAVIES_SUCCESS	83	0.0343	DAVIES_SUCCESS
AAED1	195827	chr9	99403532	99417599	-	51	0.00415	DAVIES_SUCCESS	20	7.14e-05	DAVIES_FAIL_FAREBROTHER_SUCCESS
AAGAB	79719	chr15	67493012	67547536	-	273	4.17e-06	DAVIES_SUCCESS	129	1e-12	DAVIES_LOWPRECISION_FAREBROTHER_FAIL
AAK1	22848	chr2	69685126	69870977	-	303	6.25e-06	DAVIES_SUCCESS	123	1.94e-08	DAVIES_SUCCESS
AAMDC	28971	chr11	77532196	77629464	+	331	0.014	DAVIES_SUCCESS	100	1e-12	DAVIES_LOWPRECISION_FAREBROTHER_FAIL
AAMP	14	chr2	219128851	219134893	-	137	0.0263	DAVIES_SUCCESS	35	1e-12	DAVIES_LOWPRECISION_FAREBROTHER_FAIL
AANAT	15	chr17	74449432	74466199	+	243	0.00236	DAVIES_SUCCESS	48	0.00648	DAVIES_SUCCESS
AAR2	25980	chr20	34824338	34844863	+	49	7.93e-05	DAVIES_SUCCESS	20	1.41e-14	DAVIES_LOWPRECISION_FAREBROTHER_SUCCESS
AARD	441376	chr8	117950463	117956239	+	190	0.308	DAVIES_SUCCESS	104	0.432	DAVIES_SUCCESS
AARS	16	chr16	70286296	70323412	-	31	1.13e-13	DAVIES_LOWPRECISION_FAREBROTHER_SUCCESS	3	1.22e-13	DAVIES_FAIL_FAREBROTHER_SUCCESS
AARS2	57505	chr6	44266462	44281063	-	187	0.00372	DAVIES_SUCCESS	79	0.126	DAVIES_SUCCESS
AASDH	132949	chr4	57204456	57253638	-	310	0.139	DAVIES_SUCCESS	106	0.08	DAVIES_SUCCESS
AASDHPPT	60496	chr11	105948291	105969419	+	159	0.372	DAVIES_SUCCESS	90	0.633	DAVIES_SUCCESS
AASS	10157	chr7	121713597	121784344	-	215	0.00392	DAVIES_SUCCESS	87	1.19e-05	DAVIES_SUCCESS
AATF	26574	chr17	35306174	35414171	+	230	0.016	DAVIES_SUCCESS	74	0.0939	DAVIES_SUCCESS
AATK	9625	chr17	79091095	79139872	-	386	1e-12	DAVIES_LOWPRECISION_FAREBROTHER_FAIL	65	8.48e-14	DAVIES_LOWPRECISION_FAREBROTHER_SUCCESS
AATK-AS1	388428	chr17	79139306	79156964	+	305	8.31e-07	DAVIES_SUCCESS	54	4.75e-10	DAVIES_SUCCESS
ABAT	18	chr16	8768443	8878432	+	736	0.38	DAVIES_SUCCESS	204	0.000224	DAVIES_SUCCESS
ABCA1	19	chr9	107543283	107690527	-	705	0.00896	DAVIES_SUCCESS	313	0.0206	DAVIES_SUCCESS
ABCA10	10349	chr17	67144147	67240956	-	347	0.00196	DAVIES_SUCCESS	158	2.78e-06	DAVIES_SUCCESS
ABCA11P	79963	chr4	419223	467998	-	260	0.0054	DAVIES_SUCCESS	77	0.00181	DAVIES_SUCCESS
ABCA12	26154	chr2	215796265	216003151	-	403	0.284	DAVIES_SUCCESS	180	0.000494	DAVIES_SUCCESS
ABCA13	154664	chr7	48211056	48687091	+	1530	0.00035	DAVIES_SUCCESS	524	0.0576	DAVIES_SUCCESS
ABCA17P	650655	chr16	2389290	2476700	+	222	0.159	DAVIES_SUCCESS	52	1e-12	DAVIES_LOWPRECISION_FAREBROTHER_FAIL
ABCA2	20	chr9	139901685	139923374	-	231	0.158	DAVIES_SUCCESS	49	0.344	DAVIES_SUCCESS
ABCA3	21	chr16	2325878	2390747	-	173	0.0321	DAVIES_SUCCESS	51	1e-12	DAVIES_LOWPRECISION_FAREBROTHER_FAIL
ABCA4	24	chr1	94458393	94586705	-	522	0.0497	DAVIES_SUCCESS	264	0.00541	DAVIES_SUCCESS
ABCA5	23461	chr17	67240575	67323323	-	332	0.0125	DAVIES_SUCCESS	124	6.43e-05	DAVIES_SUCCESS
ABCA6	23460	chr17	67074846	67138015	-	246	0.00267	DAVIES_SUCCESS	127	9.84e-07	DAVIES_SUCCESS
ABCA7	10347	chr19	1040101	1065570	+	489	0.0214	DAVIES_SUCCESS	75	4.75e-12	DAVIES_SUCCESS
ABCA8	10351	chr17	66863430	66951533	-	332	0.661	DAVIES_SUCCESS	157	0.0632	DAVIES_SUCCESS
ABCA9	10350	chr17	66970772	67057136	-	249	0.096	DAVIES_SUCCESS	109	0.000294	DAVIES_SUCCESS
ABCB1	5243	chr7	87133178	87342639	-	314	0.321	DAVIES_SUCCESS	146	1e-12	DAVIES_LOWPRECISION_FAREBROTHER_FAIL
ABCB10	23456	chr1	229652328	229694442	-	192	0.613	DAVIES_SUCCESS	67	0.115	DAVIES_SUCCESS
ABCB11	8647	chr2	169779448	169887833	-	368	0.245	DAVIES_SUCCESS	171	1e-12	DAVIES_LOWPRECISION_FAREBROTHER_FAIL
ABCB4	5244	chr7	87031360	87105019	-	279	0.588	DAVIES_SUCCESS	126	1e-12	DAVIES_LOWPRECISION_FAREBROTHER_FAIL
ABCB5	340273	chr7	20655244	20796637	+	641	0.0449	DAVIES_SUCCESS	244	1e-12	DAVIES_LOWPRECISION_FAREBROTHER_FAIL
ABCB6	10058	chr2	220074487	220085174	-	112	4.65e-07	DAVIES_SUCCESS	38	9.48e-14	DAVIES_LOWPRECISION_FAREBROTHER_SUCCESS
ABCB8	11194	chr7	150725509	150744869	+	211	1.04e-09	DAVIES_SUCCESS	46	6.96e-14	DAVIES_LOWPRECISION_FAREBROTHER_SUCCESS
ABCB9	23457	chr12	123405497	123459752	-	68	5.89e-05	DAVIES_SUCCESS	27	5.85e-14	DAVIES_LOWPRECISION_FAREBROTHER_SUCCESS
ABCC1	4363	chr16	16043433	16236930	+	762	0.000108	DAVIES_SUCCESS	280	5.23e-07	DAVIES_SUCCESS
ABCC10	89845	chr6	43395291	43418163	+	155	0.000474	DAVIES_SUCCESS	42	2.09e-10	DAVIES_SUCCESS
ABCC11	85320	chr16	48200821	48281479	-	263	0.411	DAVIES_SUCCESS	102	0.167	DAVIES_SUCCESS
ABCC12	94160	chr16	48116883	48189929	-	96	0.078	DAVIES_SUCCESS	41	0.245	DAVIES_SUCCESS
ABCC13	150000	chr21	15646119	15710337	+	802	0.539	DAVIES_SUCCESS	267	0.659	DAVIES_SUCCESS
ABCC2	1244	chr10	101542462	101611662	+	262	0.586	DAVIES_SUCCESS	90	7.33e-09	DAVIES_SUCCESS
ABCC3	8714	chr17	48712217	48769063	+	256	0.03	DAVIES_SUCCESS	82	1.37e-05	DAVIES_SUCCESS
ABCC4	10257	chr13	95672082	95953687	-	1258	0.227	DAVIES_SUCCESS	422	7.7e-06	DAVIES_SUCCESS
ABCC5	10057	chr3	183637723	183735727	-	506	1.41e-06	DAVIES_SUCCESS	142	1.39e-08	DAVIES_SUCCESS
ABCC5-AS1	100873982	chr3	183724125	183729207	+	256	5.78e-06	DAVIES_SUCCESS	74	1.59e-06	DAVIES_SUCCESS
ABCC6	368	chr16	16243421	16317328	-	268	0.155	DAVIES_SUCCESS	92	0.0188	DAVIES_SUCCESS
ABCC6P1	653190	chr16	18582569	18609607	+	10	0.0063	DAVIES_SUCCESS
ABCC6P2	730013	chr16	14916288	14918559	-	1	0.000338	NOT_RUN
ABCC8	6833	chr11	17414431	17498449	-	520	2.69e-06	DAVIES_SUCCESS	230	1e-12	DAVIES_LOWPRECISION_FAREBROTHER_FAIL
ABCC9	10060	chr12	21950323	22094336	-	238	0.182	DAVIES_SUCCESS	141	0.000751	DAVIES_SUCCESS
ABCD2	225	chr12	39945021	40013843	-	205	0.00237	DAVIES_SUCCESS	64	0.00808	DAVIES_SUCCESS
ABCD3	5825	chr1	94883932	94984219	+	214	0.414	DAVIES_SUCCESS	78	0.0188	DAVIES_SUCCESS
ABCD4	5826	chr14	74751979	74769767	-	183	0.459	DAVIES_SUCCESS	50	3.93e-06	DAVIES_SUCCESS
ABCE1	6059	chr4	146019155	146050676	+	71	4.39e-08	DAVIES_SUCCESS	29	1.21e-13	DAVIES_LOWPRECISION_FAREBROTHER_SUCCESS
ABCF2	10061	chr7	150904922	150924317	-	263	0.00222	DAVIES_SUCCESS	76	1e-12	DAVIES_LOWPRECISION_FAREBROTHER_FAIL
ABCF3	55324	chr3	183903862	183911795	+	136	0.0435	DAVIES_SUCCESS	46	2.3e-06	DAVIES_SUCCESS
ABCG1	9619	chr21	43619798	43717354	+	525	0.148	DAVIES_SUCCESS	171	0.00238	DAVIES_SUCCESS
ABCG2	9429	chr4	89011415	89152474	-	448	4.93e-07	DAVIES_SUCCESS	117	0.00312	DAVIES_SUCCESS
ABCG4	64137	chr11	119019749	119033374	+	162	1.71e-07	DAVIES_SUCCESS	38	1.55e-09	DAVIES_SUCCESS
ABCG5	64240	chr2	44039610	44066004	-	356	0.00116	DAVIES_SUCCESS	168	2.81e-06	DAVIES_SUCCESS
ABCG8	64241	chr2	44066102	44105605	+	359	0.00129	DAVIES_SUCCESS	153	1.43e-06	DAVIES_SUCCESS
ABHD1	84696	chr2	27346656	27353680	+	120	0.119	DAVIES_SUCCESS	42	0.000686	DAVIES_SUCCESS
ABHD10	55347	chr3	111697722	111712215	+	421	0.334	DAVIES_SUCCESS	184	0.000807	DAVIES_SUCCESS
ABHD11	83451	chr7	73150424	73153190	-	154	0.0096	DAVIES_SUCCESS	33	7.18e-14	DAVIES_LOWPRECISION_FAREBROTHER_SUCCESS
ABHD12	26090	chr20	25275378	25371618	-	422	1.45e-08	DAVIES_SUCCESS	100	1.85e-11	DAVIES_SUCCESS
ABHD12B	145447	chr14	51338877	51371688	+	288	0.55	DAVIES_SUCCESS	125	0.333	DAVIES_SUCCESS
ABHD13	84945	chr13	108870762	108886603	+	215	0.339	DAVIES_SUCCESS	90	0.0146	DAVIES_SUCCESS
ABHD14A-ACY1	100526760	chr3	52009041	52023218	+	56	0.000212	DAVIES_SUCCESS	11	1.86e-05	DAVIES_SUCCESS
ABHD14B	84836	chr3	52002525	52017425	-	52	0.000854	DAVIES_SUCCESS	9	0.000102	DAVIES_FAIL_FAREBROTHER_SUCCESS
ABHD15	116236	chr17	27887688	27894042	-	102	7.6e-05	DAVIES_SUCCESS	40	1.55e-13	DAVIES_LOWPRECISION_FAREBROTHER_SUCCESS
ABHD16A	7920	chr6	31654725	31681842	-				23	2.75e-14	DAVIES_LOWPRECISION_FAREBROTHER_SUCCESS
ABHD16B	140701	chr20	62492565	62494341	+	227	3.36e-07	DAVIES_SUCCESS	48	0.000111	DAVIES_SUCCESS
ABHD17A	81926	chr19	1876974	1885518	-	233	1e-12	DAVIES_LOWPRECISION_FAREBROTHER_FAIL	44	0.0166	DAVIES_SUCCESS
ABHD17B	51104	chr9	74477367	74526148	-	100	0.571	DAVIES_SUCCESS	48	0.769	DAVIES_SUCCESS
ABHD17C	58489	chr15	80987651	81047962	+	381	1e-12	DAVIES_LOWPRECISION_FAREBROTHER_FAIL	135	3.99e-05	DAVIES_SUCCESS
ABHD2	11057	chr15	89631380	89745591	+	421	0.196	DAVIES_SUCCESS	187	1e-12	DAVIES_LOWPRECISION_FAREBROTHER_FAIL
ABHD3	171586	chr18	19230857	19284766	-	151	0.283	DAVIES_SUCCESS	36	1.77e-06	DAVIES_SUCCESS
ABHD4	63874	chr14	23067146	23081265	+	460	0.0581	DAVIES_SUCCESS	190	0.17	DAVIES_SUCCESS
ABHD5	51099	chr3	43732374	43764217	+	130	0.028	DAVIES_SUCCESS	62	0.868	DAVIES_SUCCESS
ABHD6	57406	chr3	58223258	58280461	+	483	0.00119	DAVIES_SUCCESS	154	1e-12	DAVIES_LOWPRECISION_FAREBROTHER_FAIL
ABHD8	79575	chr19	17402939	17414282	-	303	0.00935	DAVIES_SUCCESS	55	2.32e-09	DAVIES_SUCCESS
ABI1	10006	chr10	27035524	27150016	-	523	0.156	DAVIES_SUCCESS	179	0.0171	DAVIES_SUCCESS
ABI2	10152	chr2	204193002	204296892	+	128	5.75e-08	DAVIES_SUCCESS	47	0.00074	DAVIES_SUCCESS
ABI3	51225	chr17	47287588	47300587	+	233	0.000214	DAVIES_SUCCESS	63	1e-12	DAVIES_LOWPRECISION_FAREBROTHER_FAIL
ABI3BP	25890	chr3	100468178	100712334	-	762	0.0127	DAVIES_SUCCESS	332	9.04e-06	DAVIES_SUCCESS
ABL1	25	chr9	133589267	133763062	+	501	1.1e-07	DAVIES_SUCCESS	193	1e-12	DAVIES_LOWPRECISION_FAREBROTHER_FAIL
ABL2	27	chr1	179068461	179198819	-	423	0.714	DAVIES_SUCCESS	148	8.07e-10	DAVIES_SUCCESS
ABLIM1	3983	chr10	116190868	116528019	-	878	0.0232	DAVIES_SUCCESS	387	0.000794	DAVIES_SUCCESS
ABLIM2	84448	chr4	7967036	8160559	-	867	0.0313	DAVIES_SUCCESS	281	1e-12	DAVIES_LOWPRECISION_FAREBROTHER_FAIL
ABLIM3	22885	chr5	148521053	148640001	+	391	7.6e-06	DAVIES_SUCCESS	223	0.0258	DAVIES_SUCCESS
ABO	28	chr9	136130562	136150630	-	504	0.213	DAVIES_SUCCESS	139	3.47e-05	DAVIES_SUCCESS
ABP1	26	chr7	150526068	150558379	+	527	2.07e-05	DAVIES_SUCCESS	172	1e-12	DAVIES_LOWPRECISION_FAREBROTHER_FAIL
ABR	29	chr17	906757	1090616	-	775	0.0178	DAVIES_SUCCESS	138	3.13e-12	DAVIES_SUCCESS
ABRA	137735	chr8	107771710	107782472	-	174	0.457	DAVIES_SUCCESS	94	0.647	DAVIES_SUCCESS
ABRACL	58527	chr6	139349818	139364439	+	227	0.241	DAVIES_SUCCESS	62	1.11e-06	DAVIES_SUCCESS
ABT1	29777	chr6	26597170	26600277	+	239	2.68e-06	DAVIES_SUCCESS	81	1e-12	DAVIES_LOWPRECISION_FAREBROTHER_FAIL
ABTB1	80325	chr3	127391780	127399769	+	169	0.102	DAVIES_SUCCESS	87	0.466	DAVIES_SUCCESS
ABTB2	25841	chr11	34172533	34379555	-	743	0.00957	DAVIES_SUCCESS	286	0.022	DAVIES_SUCCESS
ACAA1	30	chr3	38164200	38178733	-	110	0.508	DAVIES_SUCCESS	35	0.000719	DAVIES_SUCCESS
ACAA2	10449	chr18	47309873	47340251	-	379	0.561	DAVIES_SUCCESS	138	0.24	DAVIES_SUCCESS
ACACA	31	chr17	35441926	35766902	-	454	0.000123	DAVIES_SUCCESS	169	0.00239	DAVIES_SUCCESS
ACACB	32	chr12	109554399	109706030	+	461	0.412	DAVIES_SUCCESS	176	1.52e-07	DAVIES_SUCCESS
ACAD10	80724	chr12	112123856	112194911	+	98	0.00749	DAVIES_SUCCESS	42	9.73e-06	DAVIES_SUCCESS
ACAD11	84129	chr3	132276981	132378975	-	220	0.12	DAVIES_SUCCESS	84	1.87e-08	DAVIES_SUCCESS
ACAD8	27034	chr11	134123433	134135746	+	154	0.0195	DAVIES_SUCCESS	60	0.00713	DAVIES_SUCCESS
ACAD9	28976	chr3	128598332	128631957	+	287	0.12	DAVIES_SUCCESS	97	0.0498	DAVIES_SUCCESS
ACADL	33	chr2	211052715	211090215	-	76	0.0129	DAVIES_SUCCESS	35	2.01e-07	DAVIES_SUCCESS
ACADM	34	chr1	76190042	76229355	+	314	0.021	DAVIES_SUCCESS	124	0.0227	DAVIES_SUCCESS
ACADS	35	chr12	121163570	121177811	+	196	0.282	DAVIES_SUCCESS	69	1e-12	DAVIES_LOWPRECISION_FAREBROTHER_FAIL
ACADSB	36	chr10	124768428	124817806	+	325	0.188	DAVIES_SUCCESS	123	0.0678	DAVIES_SUCCESS
ACADVL	37	chr17	7120443	7128586	+	97	3.03e-05	DAVIES_SUCCESS	33	0.012	DAVIES_SUCCESS
ACAN	176	chr15	89346673	89418585	+	376	0.00464	DAVIES_SUCCESS	153	1e-12	DAVIES_LOWPRECISION_FAREBROTHER_FAIL
ACAP1	9744	chr17	7239847	7254793	+	228	8.2e-05	DAVIES_SUCCESS	45	5.51e-12	DAVIES_SUCCESS
ACAP2	23527	chr3	194995464	195163817	-	322	1.96e-07	DAVIES_SUCCESS	78	0.13	DAVIES_SUCCESS
ACAP3	116983	chr1	1227763	1244989	-	97	0.13	DAVIES_SUCCESS	8	0.000108	DAVIES_FAIL_FAREBROTHER_SUCCESS
ACAT1	38	chr11	107992257	108018891	+	170	0.144	DAVIES_SUCCESS	51	0.0167	DAVIES_SUCCESS
ACAT2	39	chr6	160182988	160200087	+	250	0.689	DAVIES_SUCCESS	98	0.032	DAVIES_SUCCESS
ACBD3	64746	chr1	226332379	226374423	-	218	0.344	DAVIES_SUCCESS	66	8.71e-09	DAVIES_SUCCESS
ACBD4	79777	chr17	43209966	43221543	+	188	0.153	DAVIES_SUCCESS	66	1e-12	DAVIES_LOWPRECISION_FAREBROTHER_FAIL
ACBD5	91452	chr10	27484142	27531068	-	378	6.27e-05	DAVIES_SUCCESS	112	0.0309	DAVIES_SUCCESS
ACBD6	84320	chr1	180257351	180472022	-	678	0.087	DAVIES_SUCCESS	248	0.000989	DAVIES_SUCCESS
ACBD7	414149	chr10	15057070	15130775	-	587	0.371	DAVIES_SUCCESS	133	7.4e-06	DAVIES_SUCCESS
ACCS	84680	chr11	44087474	44105569	+	291	0.245	DAVIES_SUCCESS	141	0.0159	DAVIES_SUCCESS
ACCSL	390110	chr11	44069530	44081527	+	330	0.301	DAVIES_SUCCESS	153	0.0873	DAVIES_SUCCESS
ACD	65057	chr16	67691414	67694718	-	47	0.144	DAVIES_SUCCESS	9	2.68e-09	DAVIES_FAIL_FAREBROTHER_SUCCESS
ACE	1636	chr17	61554421	61599203	+	174	6.96e-07	DAVIES_SUCCESS	52	1e-12	DAVIES_LOWPRECISION_FAREBROTHER_FAIL
ACER1	125981	chr19	6306509	6333640	-	278	0.186	DAVIES_SUCCESS	38	4.04e-11	DAVIES_SUCCESS
ACER2	340485	chr9	19397806	19452500	+	280	0.032	DAVIES_SUCCESS	117	0.692	DAVIES_SUCCESS
ACER3	55331	chr11	76571916	76734850	+	550	0.303	DAVIES_SUCCESS	192	0.836	DAVIES_SUCCESS
ACHE	43	chr7	100487614	100494539	-	217	0.000242	DAVIES_SUCCESS	54	1e-12	DAVIES_LOWPRECISION_FAREBROTHER_FAIL
ACIN1	22985	chr14	23527773	23564823	-	209	0.109	DAVIES_SUCCESS	80	1.7e-09	DAVIES_SUCCESS
ACLY	47	chr17	40023178	40075272	-	249	0.436	DAVIES_SUCCESS	75	0.0139	DAVIES_SUCCESS
ACMSD	130013	chr2	135596185	135659602	+	207	6.79e-08	DAVIES_SUCCESS	82	0.102	DAVIES_SUCCESS
ACN9	57001	chr7	96745904	96811075	+	228	0.248	DAVIES_SUCCESS	68	0.00278	DAVIES_SUCCESS
ACO1	48	chr9	32384600	32450832	+	333	0.32	DAVIES_SUCCESS	143	3.32e-05	DAVIES_SUCCESS
ACO2	50	chr22	41865128	41924993	+	176	0.0104	DAVIES_SUCCESS	69	0.000224	DAVIES_FAIL_FAREBROTHER_SUCCESS
ACOT1	641371	chr14	74003927	74042362	+	233	0.000174	DAVIES_SUCCESS	38	2.08e-08	DAVIES_SUCCESS
ACOT11	26027	chr1	55007929	55100417	+	411	0.209	DAVIES_SUCCESS	139	7.09e-07	DAVIES_SUCCESS
ACOT12	134526	chr5	80625946	80689988	-	296	0.000203	DAVIES_SUCCESS	94	0.000638	DAVIES_SUCCESS
ACOT13	55856	chr6	24667262	24705295	+	268	0.00178	DAVIES_SUCCESS	96	1.37e-12	DAVIES_SUCCESS
ACOT2	10965	chr14	74034323	74042362	+	184	0.000706	DAVIES_SUCCESS	24	1.58e-05	DAVIES_SUCCESS
ACOT4	122970	chr14	74058409	74062470	+	210	0.00101	DAVIES_SUCCESS	32	3.75e-05	DAVIES_SUCCESS
ACOT6	641372	chr14	74083547	74086592	+	218	0.000777	DAVIES_SUCCESS	43	0.000112	DAVIES_SUCCESS
ACOT7	11332	chr1	6324331	6453826	-	386	0.0981	DAVIES_SUCCESS	57	0.00749	DAVIES_SUCCESS
ACOT8	10005	chr20	44470359	44486048	-	155	0.0637	DAVIES_SUCCESS	55	3.7e-09	DAVIES_SUCCESS
ACOX1	51	chr17	73937588	73975515	-	204	5.74e-07	DAVIES_SUCCESS	54	2.95e-05	DAVIES_SUCCESS
ACOX2	8309	chr3	58490862	58522929	-	192	0.00216	DAVIES_SUCCESS	64	3.59e-09	DAVIES_SUCCESS
ACOX3	8310	chr4	8368008	8442452	-	423	0.521	DAVIES_SUCCESS	198	5.05e-10	DAVIES_SUCCESS
ACOXL	55289	chr2	111490149	111875799	+	738	0.000166	DAVIES_SUCCESS	376	1e-12	DAVIES_LOWPRECISION_FAREBROTHER_FAIL
ACP1	52	chr2	264868	278282	+	176	9.32e-11	DAVIES_SUCCESS	80	1e-12	DAVIES_LOWPRECISION_FAREBROTHER_FAIL
ACP2	53	chr11	47260852	47270457	-	170	2.81e-09	DAVIES_SUCCESS	60	1e-12	DAVIES_LOWPRECISION_FAREBROTHER_FAIL
ACP5	54	chr19	11685474	11689801	-	201	0.109	DAVIES_SUCCESS	45	0.267	DAVIES_SUCCESS
ACP6	51205	chr1	147119167	147142634	-	188	0.0067	DAVIES_SUCCESS	87	1.17e-10	DAVIES_SUCCESS
ACPL2	92370	chr3	140950681	141013486	+	325	0.000421	DAVIES_SUCCESS	137	1e-12	DAVIES_LOWPRECISION_FAREBROTHER_FAIL
ACPP	55	chr3	132036210	132087146	+	434	0.00512	DAVIES_SUCCESS	116	0.00505	DAVIES_SUCCESS
ACPT	93650	chr19	51293671	51298481	+	323	1.09e-06	DAVIES_SUCCESS	85	0.0594	DAVIES_SUCCESS
ACR	49	chr22	51176651	51183727	+	129	0.00513	DAVIES_SUCCESS	23	0.192	DAVIES_SUCCESS
ACRBP	84519	chr12	6747241	6756580	-	84	0.0318	DAVIES_SUCCESS	21	1.06e-05	DAVIES_SUCCESS
ACRV1	56	chr11	125542228	125550793	-	275	0.164	DAVIES_SUCCESS	112	2.18e-07	DAVIES_SUCCESS
ACSBG1	23205	chr15	78463186	78527049	-	323	0.00133	DAVIES_SUCCESS	129	0.0056	DAVIES_SUCCESS
ACSBG2	81616	chr19	6135650	6193112	+	218	0.00495	DAVIES_SUCCESS	63	1.23e-11	DAVIES_SUCCESS
ACSF2	80221	chr17	48503518	48552200	+	287	0.66	DAVIES_SUCCESS	101	0.00427	DAVIES_SUCCESS
ACSF3	197322	chr16	89160216	89222171	+	576	0.00012	DAVIES_SUCCESS	89	4.32e-11	DAVIES_SUCCESS
ACSL1	2180	chr4	185676748	185747215	-	602	0.346	DAVIES_SUCCESS	153	0.00111	DAVIES_SUCCESS
ACSL3	2181	chr2	223725731	223808119	+	348	0.0162	DAVIES_SUCCESS	126	7.33e-06	DAVIES_SUCCESS
ACSL5	51703	chr10	114133915	114188138	+	274	0.000743	DAVIES_SUCCESS	123	7.31e-05	DAVIES_SUCCESS
ACSL6	23305	chr5	131142683	131347870	-	297	0.000871	DAVIES_SUCCESS	149	1e-12	DAVIES_LOWPRECISION_FAREBROTHER_FAIL
ACSM1	116285	chr16	20634558	20709066	-	367	0.292	DAVIES_SUCCESS	103	1e-12	DAVIES_LOWPRECISION_FAREBROTHER_FAIL
ACSM2A	123876	chr16	20462858	20498991	+	238	0.586	DAVIES_SUCCESS	62	0.0388	DAVIES_SUCCESS
ACSM2B	348158	chr16	20548082	20587695	-	249	0.759	DAVIES_SUCCESS	67	3.48e-11	DAVIES_SUCCESS
ACSM3	6296	chr16	20775311	20808479	+	183	0.092	DAVIES_SUCCESS	78	1	DAVIES_FAIL_FAREBROTHER_FAIL
ACSM4	341392	chr12	7456927	7480969	+	221	0.705	DAVIES_SUCCESS	64	0.0824	DAVIES_SUCCESS
ACSM5	54988	chr16	20420855	20452281	+	272	8.44e-08	DAVIES_SUCCESS	81	0.00721	DAVIES_SUCCESS
ACSS1	84532	chr20	24986865	25038818	-	342	4.41e-07	DAVIES_SUCCESS	161	0.00559	DAVIES_SUCCESS
ACSS2	55902	chr20	33462765	33515769	+	207	0.000442	DAVIES_SUCCESS	68	1e-12	DAVIES_LOWPRECISION_FAREBROTHER_FAIL
ACSS3	79611	chr12	81471808	81649582	+	553	0.078	DAVIES_SUCCESS	246	0.0693	DAVIES_SUCCESS
ACTA1	58	chr1	229566992	229569843	-	146	0.359	DAVIES_SUCCESS	39	0.0535	DAVIES_SUCCESS
ACTA2	59	chr10	90694830	90751147	-	332	0.419	DAVIES_SUCCESS	156	0.07	DAVIES_SUCCESS
ACTB	60	chr7	5566778	5570232	-	259	2.01e-06	DAVIES_SUCCESS	60	0.000245	DAVIES_SUCCESS
ACTBL2	345651	chr5	56775842	56778636	-	220	0.0451	DAVIES_SUCCESS	102	0.000157	DAVIES_SUCCESS
ACTC1	70	chr15	35080296	35087927	-	313	0.39	DAVIES_SUCCESS	136	0.0999	DAVIES_SUCCESS
ACTG1	71	chr17	79476996	79479892	-	265	0.023	DAVIES_SUCCESS	33	3.9e-11	DAVIES_SUCCESS
ACTG1P4	648740	chr1	104112025	104114008	+	71	0.0832	DAVIES_SUCCESS	16	0.0556	DAVIES_SUCCESS
ACTG2	72	chr2	74120092	74146780	+	253	0.1	DAVIES_SUCCESS	102	2e-11	DAVIES_SUCCESS
ACTL10	170487	chr20	32254303	32256331	+	74	0.0393	DAVIES_SUCCESS	23	1e-12	DAVIES_LOWPRECISION_FAREBROTHER_FAIL
ACTL6A	86	chr3	179280707	179306193	+	176	0.399	DAVIES_SUCCESS	44	0.209	DAVIES_SUCCESS
ACTL6B	51412	chr7	100240725	100254084	-	137	0.00208	DAVIES_SUCCESS	29	2.36e-08	DAVIES_SUCCESS
ACTL7A	10881	chr9	111624602	111626035	+	399	4.76e-05	DAVIES_SUCCESS	227	2.75e-10	DAVIES_SUCCESS
ACTL7B	10880	chr9	111616868	111618275	-	400	9.42e-05	DAVIES_SUCCESS	221	1.85e-09	DAVIES_SUCCESS
ACTL8	81569	chr1	18081807	18153558	+	323	0.0883	DAVIES_SUCCESS	111	0.195	DAVIES_SUCCESS
ACTL9	284382	chr19	8807750	8809172	-	195	0.0954	DAVIES_SUCCESS	53	2.54e-12	DAVIES_SUCCESS
ACTN1	87	chr14	69340839	69446083	-	593	1.06e-05	DAVIES_SUCCESS	211	1.04e-05	DAVIES_SUCCESS
ACTN1-AS1	161159	chr14	69446398	69454180	+	296	9.82e-06	DAVIES_SUCCESS	112	5.99e-06	DAVIES_SUCCESS
ACTN2	88	chr1	236849769	236927558	+	513	0.323	DAVIES_SUCCESS	193	0.0233	DAVIES_SUCCESS
ACTN3	89	chr11	66313865	66330799	+	166	0.000138	DAVIES_SUCCESS	51	1e-12	DAVIES_LOWPRECISION_FAREBROTHER_FAIL
ACTN4	81	chr19	39138266	39221171	+	374	0.0494	DAVIES_SUCCESS	103	1.04e-08	DAVIES_SUCCESS
ACTR10	55860	chr14	58666832	58702353	+	138	0.143	DAVIES_SUCCESS	41	0.000837	DAVIES_SUCCESS
ACTR1A	10121	chr10	104238985	104262512	-	254	4.1e-05	DAVIES_SUCCESS	95	1e-12	DAVIES_LOWPRECISION_FAREBROTHER_FAIL
ACTR1B	10120	chr2	98272401	98280561	-	74	9.87e-06	DAVIES_SUCCESS	26	0.0565	DAVIES_SUCCESS
ACTR2	10097	chr2	65454828	65498390	+	291	0.236	DAVIES_SUCCESS	92	0.00133	DAVIES_SUCCESS
ACTR3	10096	chr2	114647510	114719129	+	408	0.232	DAVIES_SUCCESS	149	1e-12	DAVIES_LOWPRECISION_FAREBROTHER_FAIL
ACTR3B	57180	chr7	152456833	152552464	+	315	0.438	DAVIES_SUCCESS	47	0.0141	DAVIES_SUCCESS
ACTR3BP2	440888	chr2	92129158	92130496	+	37	0.203	DAVIES_SUCCESS
ACTR3BP5	399746	chr10	38989726	38991371	+	187	0.00337	DAVIES_SUCCESS	12	4.27e-07	DAVIES_SUCCESS
ACTR3C	653857	chr7	149944300	150020758	-	277	0.034	DAVIES_SUCCESS	51	0.0548	DAVIES_SUCCESS
ACTR5	79913	chr20	37377096	37401089	+	336	0.021	DAVIES_SUCCESS	108	0.011	DAVIES_SUCCESS
ACTR6	64431	chr12	100593864	100635629	+	142	0.00574	DAVIES_SUCCESS	51	0.822	DAVIES_SUCCESS
ACTR8	93973	chr3	53901093	53916229	-	162	2.92e-05	DAVIES_SUCCESS	58	0.128	DAVIES_SUCCESS
ACTRT2	140625	chr1	2938045	2939467	+	251	0.0818	DAVIES_SUCCESS	79	0.0148	DAVIES_SUCCESS
ACTRT3	84517	chr3	169484710	169487683	-	90	0.188	DAVIES_SUCCESS	34	4.94e-05	DAVIES_FAIL_FAREBROTHER_SUCCESS
ACVR1	90	chr2	158592957	158732374	-	189	0.00612	DAVIES_SUCCESS	82	0.00215	DAVIES_SUCCESS
ACVR1B	91	chr12	52345450	52390863	+	181	0.0265	DAVIES_SUCCESS	57	0.00574	DAVIES_SUCCESS
ACVR1C	130399	chr2	158383278	158485399	-	160	0.0864	DAVIES_SUCCESS	82	0.124	DAVIES_SUCCESS
ACVR2A	92	chr2	148602085	148688393	+	183	0.208	DAVIES_SUCCESS	96	1.5e-05	DAVIES_SUCCESS
ACVR2B	93	chr3	38495789	38534633	+	190	2.77e-07	DAVIES_SUCCESS	93	0.509	DAVIES_SUCCESS
ACVR2B-AS1	100128640	chr3	38492517	38496311	-	139	5.31e-07	DAVIES_SUCCESS	54	0.583	DAVIES_FAIL_FAREBROTHER_SUCCESS
ACVRL1	94	chr12	52300691	52317145	+	225	0.00535	DAVIES_SUCCESS	67	0.0105	DAVIES_SUCCESS
ACY1	95	chr3	52017299	52023218	+	52	0.000239	DAVIES_SUCCESS	10	2.47e-05	DAVIES_FAIL_FAREBROTHER_SUCCESS
ACY3	91703	chr11	67410025	67418130	-	226	0.167	DAVIES_SUCCESS	61	1e-12	DAVIES_LOWPRECISION_FAREBROTHER_FAIL
ACYP1	97	chr14	75519927	75530736	-	112	1	DAVIES_FAIL_FAREBROTHER_FAIL	43	1	DAVIES_FAIL_FAREBROTHER_FAIL
ACYP2	98	chr2	54342409	54532435	+	625	0.000136	DAVIES_SUCCESS	257	1e-12	DAVIES_LOWPRECISION_FAREBROTHER_FAIL
ADA	100	chr20	43248162	43280376	-	226	0.000165	DAVIES_SUCCESS	71	6.96e-05	DAVIES_SUCCESS
ADAD1	132612	chr4	123300120	123350947	+	180	0.108	DAVIES_SUCCESS	63	0.000668	DAVIES_SUCCESS
ADAD2	161931	chr16	84224722	84230772	+	408	0.88	DAVIES_SUCCESS	160	0.00234	DAVIES_SUCCESS
ADAL	161823	chr15	43622871	43646096	+	162	5.44e-05	DAVIES_SUCCESS	65	0.136	DAVIES_SUCCESS
ADAM10	102	chr15	58888509	59042177	-	349	7.52e-09	DAVIES_SUCCESS	153	0.0102	DAVIES_SUCCESS
ADAM11	4185	chr17	42836567	42859214	+	182	0.0255	DAVIES_SUCCESS	44	1e-12	DAVIES_LOWPRECISION_FAREBROTHER_FAIL
ADAM12	8038	chr10	127702901	128077127	-	1321	1.24e-05	DAVIES_SUCCESS	689	1e-12	DAVIES_LOWPRECISION_FAREBROTHER_FAIL
ADAM15	8751	chr1	155023421	155035252	+	132	6.4e-08	DAVIES_SUCCESS	49	6.15e-09	DAVIES_SUCCESS
ADAM17	6868	chr2	9629410	9695917	-	270	0.0901	DAVIES_SUCCESS	87	1e-12	DAVIES_LOWPRECISION_FAREBROTHER_FAIL
ADAM18	8749	chr8	39442086	39587583	+	394	0.0635	DAVIES_SUCCESS	157	0.00292	DAVIES_SUCCESS
ADAM19	8728	chr5	156822541	157002831	-	779	0.669	DAVIES_SUCCESS	282	6.17e-11	DAVIES_SUCCESS
ADAM1A	8759	chr12	112336866	112339706	+	144	0.00925	DAVIES_SUCCESS	34	3.99e-05	DAVIES_FAIL_FAREBROTHER_SUCCESS
ADAM2	2515	chr8	39601254	39695808	-	385	0.255	DAVIES_SUCCESS	126	0.0188	DAVIES_SUCCESS
ADAM20	8748	chr14	70989077	71001732	-	197	0.0055	DAVIES_SUCCESS	41	0.219	DAVIES_SUCCESS
ADAM20P1	317760	chr14	70935595	70950473	-	257	0.0241	DAVIES_SUCCESS	48	0.148	DAVIES_SUCCESS
ADAM21	8747	chr14	70918873	70926622	+	247	0.0543	DAVIES_SUCCESS	44	0.0521	DAVIES_SUCCESS
ADAM21P1	145241	chr14	70712469	70714518	-	252	0.261	DAVIES_SUCCESS	57	0.334	DAVIES_SUCCESS
ADAM22	53616	chr7	87563565	87832204	+	366	0.208	DAVIES_SUCCESS	148	0.267	DAVIES_SUCCESS
ADAM23	8745	chr2	207308367	207485854	+	395	0.00047	DAVIES_SUCCESS	148	0.0186	DAVIES_SUCCESS
ADAM28	10863	chr8	24151579	24212726	+	296	0.000763	DAVIES_SUCCESS	128	1e-12	DAVIES_LOWPRECISION_FAREBROTHER_FAIL
ADAM29	11086	chr4	175839508	175899331	+	504	0.0208	DAVIES_SUCCESS	140	2.8e-05	DAVIES_SUCCESS
ADAM30	11085	chr1	120436155	120439147	-	121	0.299	DAVIES_SUCCESS	61	0.0126	DAVIES_SUCCESS
ADAM32	203102	chr8	38965049	39142436	+	424	0.0436	DAVIES_SUCCESS	123	3.21e-05	DAVIES_SUCCESS
ADAM33	80332	chr20	3648617	3662738	-	313	0.395	DAVIES_SUCCESS	131	0.000143	DAVIES_SUCCESS
ADAM3A	1587	chr8	39308563	39380508	-	151	0.0498	DAVIES_SUCCESS	17	0.00426	DAVIES_SUCCESS
ADAM5	255926	chr8	39172181	39274897	+	172	0.0234	DAVIES_SUCCESS	54	0.169	DAVIES_SUCCESS
ADAM6	8755	chr14	106435818	106438358	-	295	0.133	DAVIES_SUCCESS
ADAM7	8756	chr8	24298508	24384483	+	379	0.00138	DAVIES_SUCCESS	220	4.25e-05	DAVIES_SUCCESS
ADAM8	101	chr10	135075919	135090407	-	211	0.327	DAVIES_SUCCESS	55	0.576	DAVIES_SUCCESS
ADAM9	8754	chr8	38854504	38962779	+	335	0.00208	DAVIES_SUCCESS	110	1.72e-08	DAVIES_SUCCESS
ADAMDEC1	27299	chr8	24241797	24263526	+	214	0.000188	DAVIES_SUCCESS	106	1e-12	DAVIES_LOWPRECISION_FAREBROTHER_FAIL
ADAMTS1	9510	chr21	28208605	28217728	-	354	0.332	DAVIES_SUCCESS	142	1.7e-08	DAVIES_SUCCESS
ADAMTS10	81794	chr19	8645125	8675588	-	137	0.336	DAVIES_SUCCESS	24	1e-12	DAVIES_LOWPRECISION_FAREBROTHER_FAIL
ADAMTS12	81792	chr5	33527286	33892124	-	1090	0.6	DAVIES_SUCCESS	421	7.18e-05	DAVIES_SUCCESS
ADAMTS13	11093	chr9	136279458	136324508	+	382	0.149	DAVIES_SUCCESS	59	2.69e-10	DAVIES_SUCCESS
ADAMTS14	140766	chr10	72432558	72522195	+	721	0.45	DAVIES_SUCCESS	305	8.58e-05	DAVIES_SUCCESS
ADAMTS15	170689	chr11	130318868	130346539	+	237	0.071	DAVIES_SUCCESS	83	0.000475	DAVIES_SUCCESS
ADAMTS16	170690	chr5	5140442	5320412	+	886	0.0354	DAVIES_SUCCESS	402	0.0618	DAVIES_SUCCESS
ADAMTS17	170691	chr15	100511642	100882183	-	1409	0.0267	DAVIES_SUCCESS	418	1e-12	DAVIES_LOWPRECISION_FAREBROTHER_FAIL
ADAMTS18	170692	chr16	77316024	77469011	-	959	0.000318	DAVIES_SUCCESS	369	0.132	DAVIES_SUCCESS
ADAMTS19	171019	chr5	128796102	129074376	+	694	0.0152	DAVIES_SUCCESS	302	1e-12	DAVIES_LOWPRECISION_FAREBROTHER_FAIL
ADAMTS2	9509	chr5	178537851	178772431	-	886	4.98e-05	DAVIES_SUCCESS	321	1e-12	DAVIES_LOWPRECISION_FAREBROTHER_FAIL
ADAMTS20	80070	chr12	43748011	43945724	-	660	0.0136	DAVIES_SUCCESS	304	1.03e-06	DAVIES_SUCCESS
ADAMTS3	9508	chr4	73146685	73434516	-	391	0.0803	DAVIES_SUCCESS	147	1e-12	DAVIES_LOWPRECISION_FAREBROTHER_FAIL
ADAMTS4	9507	chr1	161159537	161168845	-	155	0.000593	DAVIES_SUCCESS	61	0.248	DAVIES_SUCCESS
ADAMTS5	11096	chr21	28290230	28339439	-	397	0.0782	DAVIES_SUCCESS	163	2.69e-11	DAVIES_SUCCESS
ADAMTS6	11174	chr5	64444562	64777704	-	762	4.57e-05	DAVIES_SUCCESS	317	1e-12	DAVIES_LOWPRECISION_FAREBROTHER_FAIL
ADAMTS7	11173	chr15	79051544	79103773	-	425	0.0624	DAVIES_SUCCESS	64	0.0119	DAVIES_SUCCESS
ADAMTS8	11095	chr11	130274817	130298539	-	201	0.0407	DAVIES_SUCCESS	70	5.33e-05	DAVIES_SUCCESS
ADAMTS9	56999	chr3	64501330	64673365	-	598	0.00872	DAVIES_SUCCESS	253	0.000903	DAVIES_SUCCESS
ADAMTS9-AS2	100507098	chr3	64670545	64997143	+	1124	9.49e-06	DAVIES_SUCCESS	455	0.00605	DAVIES_SUCCESS
ADAMTSL1	92949	chr9	18474078	18910947	+	1487	0.0114	DAVIES_SUCCESS	757	1e-12	DAVIES_LOWPRECISION_FAREBROTHER_FAIL
ADAMTSL2	9719	chr9	136397285	136440641	+	431	1.24e-05	DAVIES_SUCCESS	48	1.98e-09	DAVIES_SUCCESS
ADAMTSL3	57188	chr15	84322837	84708593	+	950	0.000115	DAVIES_SUCCESS	364	1e-12	DAVIES_LOWPRECISION_FAREBROTHER_FAIL
ADAMTSL4	54507	chr1	150521897	150533412	+	157	0.00131	DAVIES_SUCCESS	44	2.94e-08	DAVIES_SUCCESS
ADAMTSL5	339366	chr19	1505016	1513188	-	225	0.14	DAVIES_SUCCESS	28	0.396	DAVIES_SUCCESS
ADAP1	11033	chr7	937536	1015235	-	473	0.000207	DAVIES_SUCCESS	78	2.18e-07	DAVIES_SUCCESS
ADAP2	55803	chr17	29248753	29286211	+	104	0.0789	DAVIES_SUCCESS	24	4e-14	DAVIES_LOWPRECISION_FAREBROTHER_SUCCESS
ADAR	103	chr1	154554533	154600456	-	226	0.311	DAVIES_SUCCESS	81	1e-12	DAVIES_LOWPRECISION_FAREBROTHER_FAIL
ADARB1	104	chr21	46494492	46646478	+	530	1e-12	DAVIES_LOWPRECISION_FAREBROTHER_FAIL	222	0.00491	DAVIES_SUCCESS
ADARB2	105	chr10	1223252	1779670	-	1816	5.37e-07	DAVIES_SUCCESS	732	1.87e-07	DAVIES_SUCCESS
ADARB2-AS1	642394	chr10	1568824	1599179	+	459	0.000174	DAVIES_SUCCESS	159	0.603	DAVIES_SUCCESS
ADAT1	23536	chr16	75632246	75657221	-	207	0.0533	DAVIES_SUCCESS	52	0.00923	DAVIES_SUCCESS
ADAT2	134637	chr6	143743968	143771841	-	248	0.117	DAVIES_SUCCESS	155	8.1e-05	DAVIES_SUCCESS
ADC	113451	chr1	33546713	33586131	+	132	0.188	DAVIES_SUCCESS	53	0.183	DAVIES_SUCCESS
ADCK1	57143	chr14	78266425	78400297	+	714	0.000201	DAVIES_SUCCESS	275	3.97e-05	DAVIES_SUCCESS
ADCK2	90956	chr7	140372952	140395745	+	118	0.153	DAVIES_SUCCESS	33	1.8e-07	DAVIES_SUCCESS
ADCK3	56997	chr1	227084588	227175246	+	414	0.0131	DAVIES_SUCCESS	164	1e-12	DAVIES_LOWPRECISION_FAREBROTHER_FAIL
ADCK4	79934	chr19	41197433	41222790	-	220	0.0253	DAVIES_SUCCESS	47	2.77e-11	DAVIES_SUCCESS
ADCK5	203054	chr8	145597730	145618453	+	150	0.000615	DAVIES_SUCCESS	33	0.000559	DAVIES_SUCCESS
ADCY1	107	chr7	45613738	45762714	+	403	0.475	DAVIES_SUCCESS	119	0.00838	DAVIES_SUCCESS
ADCY10	55811	chr1	167778624	167883453	-	412	0.0554	DAVIES_SUCCESS	147	6.46e-07	DAVIES_SUCCESS
ADCY10P1	221442	chr6	41068772	41108573	+	154	0.000119	DAVIES_SUCCESS	71	0.274	DAVIES_SUCCESS
ADCY2	108	chr5	7396342	7830194	+	986	7.97e-05	DAVIES_SUCCESS	504	6.71e-05	DAVIES_SUCCESS
ADCY3	109	chr2	25042038	25142055	-	445	1e-12	DAVIES_LOWPRECISION_FAREBROTHER_FAIL	152	1e-12	DAVIES_LOWPRECISION_FAREBROTHER_FAIL
ADCY4	196883	chr14	24787554	24804277	-	253	0.149	DAVIES_SUCCESS	95	1e-12	DAVIES_LOWPRECISION_FAREBROTHER_FAIL
ADCY5	111	chr3	123001142	123167392	-	433	5.08e-06	DAVIES_SUCCESS	158	1e-12	DAVIES_LOWPRECISION_FAREBROTHER_FAIL
ADCY6	112	chr12	49159974	49182820	-	152	3.72e-06	DAVIES_SUCCESS	41	8.46e-07	DAVIES_SUCCESS
ADCY7	113	chr16	50300461	50352043	+	232	0.0478	DAVIES_SUCCESS	82	2.13e-09	DAVIES_SUCCESS
ADCY8	114	chr8	131792546	132052835	-	876	0.000628	DAVIES_SUCCESS	392	0.0981	DAVIES_SUCCESS
ADCY9	115	chr16	4012649	4166186	-	735	1e-12	DAVIES_LOWPRECISION_FAREBROTHER_FAIL	207	1e-12	DAVIES_LOWPRECISION_FAREBROTHER_FAIL
ADCYAP1	116	chr18	904943	912173	+	392	3.73e-07	DAVIES_SUCCESS	134	0.169	DAVIES_SUCCESS
ADCYAP1R1	117	chr7	31092075	31151093	+	368	0.714	DAVIES_SUCCESS	121	0.000483	DAVIES_SUCCESS
ADD1	118	chr4	2845583	2931802	+	279	5.92e-06	DAVIES_SUCCESS	95	6.38e-06	DAVIES_SUCCESS
ADD2	119	chr2	70834749	70995375	-	713	0.00325	DAVIES_SUCCESS	354	0.00422	DAVIES_SUCCESS
ADD3	120	chr10	111756107	111895323	+	215	0.0609	DAVIES_SUCCESS	97	0.00763	DAVIES_SUCCESS
ADGB	79747	chr6	146920135	147136597	+	581	0.0541	DAVIES_SUCCESS	256	0.0834	DAVIES_SUCCESS
ADH1A	124	chr4	100197522	100212185	-	257	0.000238	DAVIES_SUCCESS	77	0.000966	DAVIES_SUCCESS
ADH1B	125	chr4	100227526	100242572	-	365	4.11e-06	DAVIES_SUCCESS	107	2.98e-05	DAVIES_SUCCESS
ADH1C	126	chr4	100257648	100273917	-	463	1.05e-06	DAVIES_SUCCESS	142	3.29e-05	DAVIES_SUCCESS
ADH4	127	chr4	100044832	100065449	-	373	0.123	DAVIES_SUCCESS	147	0.246	DAVIES_SUCCESS
ADH5	128	chr4	99992129	100009931	-	322	0.192	DAVIES_SUCCESS	151	0.298	DAVIES_SUCCESS
ADH6	130	chr4	100123794	100140403	-	210	0.00655	DAVIES_SUCCESS	59	0.304	DAVIES_SUCCESS
ADH7	131	chr4	100333417	100356667	-	353	2.54e-05	DAVIES_SUCCESS	119	1.52e-05	DAVIES_SUCCESS
ADHFE1	137872	chr8	67344717	67381044	+	206	2.06e-05	DAVIES_SUCCESS	92	0.000698	DAVIES_SUCCESS
ADI1	55256	chr2	3501689	3523350	-	248	0.0299	DAVIES_SUCCESS	81	0.00349	DAVIES_SUCCESS
ADIG	149685	chr20	37209837	37217104	+	99	0.667	DAVIES_SUCCESS	56	0.0857	DAVIES_SUCCESS
ADIPOQ	9370	chr3	186560462	186576252	+	233	0.0183	DAVIES_SUCCESS	57	0.356	DAVIES_SUCCESS
ADIPOQ-AS1	100874095	chr3	186569675	186573912	-	217	0.0268	DAVIES_SUCCESS	51	0.323	DAVIES_SUCCESS
ADIPOR1	51094	chr1	202909959	202927700	-	159	0.021	DAVIES_SUCCESS	67	4.05e-05	DAVIES_SUCCESS
ADIPOR2	79602	chr12	1800246	1897845	+	394	0.000386	DAVIES_SUCCESS	142	0.102	DAVIES_SUCCESS
ADIRF	10974	chr10	88728187	88730666	+	198	0.0121	DAVIES_SUCCESS	44	3.05e-07	DAVIES_SUCCESS
ADK	132	chr10	75910942	76469061	+	735	1.05e-07	DAVIES_SUCCESS	342	0.129	DAVIES_SUCCESS
ADM	133	chr11	10326641	10328923	+	253	0.439	DAVIES_SUCCESS	88	1e-12	DAVIES_LOWPRECISION_FAREBROTHER_FAIL
ADM2	79924	chr22	50919984	50924866	+	229	0.00306	DAVIES_SUCCESS	47	4.19e-06	DAVIES_SUCCESS
ADM5	199800	chr19	50191941	50194247	+	105	0.531	DAVIES_SUCCESS	22	1.77e-09	DAVIES_SUCCESS
ADNP	23394	chr20	49506882	49547527	-	212	0.0292	DAVIES_SUCCESS	77	0.366	DAVIES_SUCCESS
ADNP2	22850	chr18	77866914	77898228	+	393	0.181	DAVIES_SUCCESS	117	0.202	DAVIES_SUCCESS
ADO	84890	chr10	64564515	64568239	+	242	0.325	DAVIES_SUCCESS	90	1e-12	DAVIES_LOWPRECISION_FAREBROTHER_FAIL
ADORA1	134	chr1	203096835	203136533	+	250	0.701	DAVIES_SUCCESS	149	0.725	DAVIES_SUCCESS
ADORA2A	135	chr22	24813708	24838325	+	114	0.486	DAVIES_SUCCESS	52	0.704	DAVIES_SUCCESS
ADORA2A-AS1	646023	chr22	24825177	24890783	-	154	0.389	DAVIES_SUCCESS	71	0.342	DAVIES_SUCCESS
ADORA2B	136	chr17	15848230	15879210	+	143	3.96e-09	DAVIES_SUCCESS	41	0.163	DAVIES_SUCCESS
ADORA3	140	chr1	112025969	112106597	-	361	0.00218	DAVIES_SUCCESS	160	0.333	DAVIES_SUCCESS
ADPGK	83440	chr15	73043707	73076126	-	188	1e-12	DAVIES_LOWPRECISION_FAREBROTHER_FAIL	74	8.96e-08	DAVIES_SUCCESS
ADPGK-AS1	100287559	chr15	73075175	73090540	+	160	1e-12	DAVIES_LOWPRECISION_FAREBROTHER_FAIL	62	2.24e-07	DAVIES_SUCCESS
ADPRH	141	chr3	119298522	119308792	+	309	0.359	DAVIES_SUCCESS	92	7.88e-08	DAVIES_SUCCESS
ADPRHL1	113622	chr13	114076259	114107839	-	334	0.265	DAVIES_SUCCESS	80	0.0182	DAVIES_SUCCESS
ADPRHL2	54936	chr1	36554452	36559533	+	91	0.0447	DAVIES_SUCCESS	26	0.000737	DAVIES_SUCCESS
ADPRM	56985	chr17	10600926	10614875	+	224	0.513	DAVIES_SUCCESS	103	0.0112	DAVIES_SUCCESS
ADRA1A	148	chr8	26605666	26722922	-	699	0.107	DAVIES_SUCCESS	301	0.0218	DAVIES_SUCCESS
ADRA1B	147	chr5	159343739	159400017	+	261	0.218	DAVIES_SUCCESS	102	0.023	DAVIES_SUCCESS
ADRA1D	146	chr20	4201277	4229659	-	324	6.61e-05	DAVIES_SUCCESS	92	3.83e-07	DAVIES_SUCCESS
ADRA2A	150	chr10	112836789	112840662	+	130	0.00766	DAVIES_SUCCESS	64	0.267	DAVIES_SUCCESS
ADRA2B	151	chr2	96778622	96781888	-	54	0.00226	DAVIES_SUCCESS	23	0.161	DAVIES_FAIL_FAREBROTHER_SUCCESS
ADRA2C	152	chr4	3768295	3770253	+	341	0.211	DAVIES_SUCCESS	42	0.378	DAVIES_SUCCESS
ADRB1	153	chr10	115803805	115806667	+	248	0.000286	DAVIES_SUCCESS	87	3.93e-08	DAVIES_SUCCESS
ADRB2	154	chr5	148206155	148208197	+	214	0.571	DAVIES_SUCCESS	89	1.03e-05	DAVIES_SUCCESS
ADRB3	155	chr8	37820513	37824184	-	104	0.0884	DAVIES_SUCCESS
ADRBK1	156	chr11	67033904	67054029	+	26	0.0307	DAVIES_SUCCESS	7	9.76e-10	DAVIES_FAIL_FAREBROTHER_SUCCESS
ADRBK2	157	chr22	25960860	26125258	+	280	0.138	DAVIES_SUCCESS	119	1.6e-10	DAVIES_SUCCESS
ADRM1	11047	chr20	60878026	60883918	+	246	0.748	DAVIES_SUCCESS	70	1.52e-07	DAVIES_SUCCESS
ADSL	158	chr22	40742503	40762575	+	98	5.96e-11	DAVIES_SUCCESS	45	0.00276	DAVIES_SUCCESS
ADSS	159	chr1	244571793	244615436	-	254	0.959	DAVIES_SUCCESS	99	7.67e-06	DAVIES_SUCCESS
ADSSL1	122622	chr14	105190533	105213647	+	292	0.15	DAVIES_SUCCESS	40	0.000765	DAVIES_SUCCESS
ADTRP	84830	chr6	11713887	11779280	-	452	0.00627	DAVIES_SUCCESS	285	0.00185	DAVIES_SUCCESS
AEBP1	165	chr7	44143959	44154164	+	214	0.076	DAVIES_SUCCESS	69	1.05e-06	DAVIES_SUCCESS
AEBP2	121536	chr12	19592607	19675173	+	451	0.00158	DAVIES_SUCCESS	150	0.000104	DAVIES_SUCCESS
AEN	64782	chr15	89164526	89175512	+	336	0.74	DAVIES_SUCCESS	69	1e-12	DAVIES_LOWPRECISION_FAREBROTHER_FAIL
AES	166	chr19	3052907	3062964	-	327	0.000603	DAVIES_SUCCESS	34	0.0031	DAVIES_SUCCESS
AFAP1	60312	chr4	7760439	7941653	-	1102	0.0134	DAVIES_SUCCESS	344	1e-12	DAVIES_LOWPRECISION_FAREBROTHER_FAIL
AFAP1-AS1	84740	chr4	7755816	7780654	+	526	0.102	DAVIES_SUCCESS	192	8.95e-07	DAVIES_SUCCESS
AFAP1L1	134265	chr5	148651400	148721367	+	260	4.2e-07	DAVIES_SUCCESS	135	1.19e-07	DAVIES_SUCCESS
AFAP1L2	84632	chr10	116054582	116164515	-	404	0.000731	DAVIES_SUCCESS	182	1e-12	DAVIES_LOWPRECISION_FAREBROTHER_FAIL
AFF1	4299	chr4	87856153	88062206	+	462	0.00141	DAVIES_SUCCESS	179	1e-12	DAVIES_LOWPRECISION_FAREBROTHER_FAIL
AFF3	3899	chr2	100163715	100759037	-	966	3.84e-09	DAVIES_SUCCESS	478	1.72e-07	DAVIES_SUCCESS
AFF4	27125	chr5	132211070	132299354	-	337	0.0838	DAVIES_SUCCESS	105	6.3e-05	DAVIES_SUCCESS
AFG3L1P	172	chr16	90038987	90067195	+	436	0.00282	DAVIES_SUCCESS	69	1e-12	DAVIES_LOWPRECISION_FAREBROTHER_FAIL
AFG3L2	10939	chr18	12328942	12377275	-	292	0.802	DAVIES_SUCCESS	79	0.0297	DAVIES_SUCCESS
AFM	173	chr4	74347461	74369718	+	166	0.532	DAVIES_SUCCESS	70	0.355	DAVIES_SUCCESS
AFMID	125061	chr17	76183397	76203782	+	392	0.102	DAVIES_SUCCESS	87	4.24e-11	DAVIES_SUCCESS
AFP	174	chr4	74296854	74321492	+	162	0.182	DAVIES_SUCCESS	71	0.344	DAVIES_SUCCESS
AFTPH	54812	chr2	64751438	64820138	+	266	0.0384	DAVIES_SUCCESS	134	0.611	DAVIES_SUCCESS
AGA	175	chr4	178351928	178363657	-	230	0.0807	DAVIES_SUCCESS	69	0.0587	DAVIES_SUCCESS
AGAP1	116987	chr2	236402732	237040444	+	1406	1.59e-09	DAVIES_SUCCESS	504	9.52e-05	DAVIES_SUCCESS
AGAP11	119385	chr10	88730497	88784487	+	277	0.0134	DAVIES_SUCCESS	56	6.87e-07	DAVIES_SUCCESS
AGAP2	116986	chr12	58118075	58135944	-	131	0.015	DAVIES_SUCCESS	46	1.54e-13	DAVIES_LOWPRECISION_FAREBROTHER_SUCCESS
AGAP2-AS1	100130776	chr12	58120022	58122139	+	111	0.0118	DAVIES_SUCCESS	36	7.65e-14	DAVIES_LOWPRECISION_FAREBROTHER_SUCCESS
AGAP3	116988	chr7	150782953	150841523	+	255	6.96e-06	DAVIES_SUCCESS	66	1.39e-05	DAVIES_SUCCESS
AGAP4	119016	chr10	46321049	46349325	-	1	0.913	NOT_RUN
AGAP5	729092	chr10	75434032	75490272	-	123	0.00017	DAVIES_SUCCESS	32	9.34e-05	DAVIES_SUCCESS
AGAP6	414189	chr10	51748077	51770259	+	130	0.412	DAVIES_SUCCESS	13	0.178	DAVIES_SUCCESS
AGAP7	653268	chr10	51464150	51486327	-	91	0.168	DAVIES_SUCCESS	26	0.431	DAVIES_FAIL_FAREBROTHER_SUCCESS
AGAP9	642517	chr10	47191767	48237584	+	586	0.00373	DAVIES_SUCCESS	7	0.668	DAVIES_FAIL_FAREBROTHER_SUCCESS
AGBL1	123624	chr15	86685241	87572283	+	2255	0.000188	DAVIES_SUCCESS	1052	0.0458	DAVIES_SUCCESS
AGBL1-AS1	727915	chr15	86840064	86860199	-	249	0.0516	DAVIES_SUCCESS	151	0.271	DAVIES_SUCCESS
AGBL2	79841	chr11	47681142	47736928	-	174	1e-12	DAVIES_LOWPRECISION_FAREBROTHER_FAIL	52	1e-12	DAVIES_LOWPRECISION_FAREBROTHER_FAIL
AGBL3	340351	chr7	134671258	134820530	+	438	8.35e-05	DAVIES_SUCCESS	163	0.0719	DAVIES_SUCCESS
AGBL4	84871	chr1	48998526	50489626	-	1456	1e-12	DAVIES_LOWPRECISION_FAREBROTHER_FAIL	727	0.118	DAVIES_SUCCESS
AGBL5	60509	chr2	27274490	27293490	+	96	0.0414	DAVIES_SUCCESS	43	0.00436	DAVIES_SUCCESS
AGFG1	3267	chr2	228336887	228425938	+	494	0.407	DAVIES_SUCCESS	119	5.14e-07	DAVIES_SUCCESS
AGFG2	3268	chr7	100136833	100165843	+	128	0.0656	DAVIES_SUCCESS	17	9.74e-06	DAVIES_SUCCESS
AGGF1	55109	chr5	76326209	76361058	+	268	0.00953	DAVIES_SUCCESS	77	0.377	DAVIES_SUCCESS
AGK	55750	chr7	141251077	141354209	+	111	0.209	DAVIES_SUCCESS	39	0.562	DAVIES_SUCCESS
AGL	178	chr1	100315639	100389579	+	336	0.518	DAVIES_SUCCESS	146	0.00262	DAVIES_SUCCESS
AGMAT	79814	chr1	15898193	15911605	-	284	2.72e-05	DAVIES_SUCCESS	64	0.00646	DAVIES_SUCCESS
AGMO	392636	chr7	15239942	15601640	-	1166	0.194	DAVIES_SUCCESS	444	2.19e-07	DAVIES_SUCCESS
AGO1	26523	chr1	36335408	36389899	+	87	0.193	DAVIES_SUCCESS	22	0.275	DAVIES_FAIL_FAREBROTHER_SUCCESS
AGO2	27161	chr8	141541263	141645646	-	373	0.367	DAVIES_SUCCESS	121	4.76e-09	DAVIES_SUCCESS
AGO3	192669	chr1	36396318	36522063	+	124	0.237	DAVIES_SUCCESS	37	0.0369	DAVIES_SUCCESS
AGO4	192670	chr1	36273827	36323490	+	102	0.144	DAVIES_SUCCESS	21	0.307	DAVIES_FAIL_FAREBROTHER_SUCCESS
AGPAT2	10555	chr9	139567594	139581911	-	264	0.263	DAVIES_SUCCESS	46	1.49e-07	DAVIES_SUCCESS
AGPAT3	56894	chr21	45285115	45407475	+	422	0.00317	DAVIES_SUCCESS	114	0.0275	DAVIES_SUCCESS
AGPAT4	56895	chr6	161551056	161695107	-	619	0.627	DAVIES_SUCCESS	234	2.61e-06	DAVIES_SUCCESS
AGPAT4-IT1	79992	chr6	161581163	161583014	-	228	0.628	DAVIES_SUCCESS	119	0.000763	DAVIES_SUCCESS
AGPAT5	55326	chr8	6565877	6619021	+	446	0.41	DAVIES_SUCCESS	187	0.00236	DAVIES_SUCCESS
AGPAT6	137964	chr8	41435706	41482520	+	362	0.0218	DAVIES_SUCCESS	109	0.0087	DAVIES_SUCCESS
AGPAT9	84803	chr4	84457066	84527027	+	436	0.753	DAVIES_SUCCESS	93	0.0705	DAVIES_SUCCESS
AGPHD1	123688	chr15	78799905	78829715	+	238	0.00837	DAVIES_SUCCESS	97	0.0713	DAVIES_SUCCESS
AGPS	8540	chr2	178257470	178408564	+	347	0.0387	DAVIES_SUCCESS	181	0.000188	DAVIES_SUCCESS
AGR2	10551	chr7	16832263	16844738	-	481	0.00417	DAVIES_SUCCESS	183	1.07e-07	DAVIES_SUCCESS
AGR3	155465	chr7	16899029	16921613	-	398	0.00262	DAVIES_SUCCESS	146	2.55e-05	DAVIES_SUCCESS
AGRN	375790	chr1	955502	991499	+	271	0.468	DAVIES_SUCCESS	18	0.000166	DAVIES_SUCCESS
AGRP	181	chr16	67516473	67517716	-	24	0.00283	DAVIES_SUCCESS	6	7.06e-12	DAVIES_FAIL_FAREBROTHER_SUCCESS
AGT	183	chr1	230838271	230850336	-	377	0.644	DAVIES_SUCCESS	183	0.0504	DAVIES_SUCCESS
AGTPBP1	23287	chr9	88161453	88356944	-	314	0.00666	DAVIES_SUCCESS	161	0.00255	DAVIES_SUCCESS
AGTR1	185	chr3	148415657	148460790	+	294	0.00523	DAVIES_SUCCESS	159	0.109	DAVIES_SUCCESS
AGTRAP	57085	chr1	11796141	11810828	+	342	0.00143	DAVIES_SUCCESS	86	0.0412	DAVIES_SUCCESS
AGXT	189	chr2	241808161	241818536	+	391	0.0235	DAVIES_SUCCESS	86	1e-12	DAVIES_LOWPRECISION_FAREBROTHER_FAIL
AGXT2	64902	chr5	34998205	35048240	-	297	0.0567	DAVIES_SUCCESS	134	0.0134	DAVIES_SUCCESS
AGXT2L1	64850	chr4	109663201	109684235	-	263	0.437	DAVIES_SUCCESS	101	1.86e-05	DAVIES_SUCCESS
AGXT2L2	85007	chr5	177635539	177659803	-	394	0.105	DAVIES_SUCCESS	126	8.3e-09	DAVIES_SUCCESS
AHCTF1	25909	chr1	247002401	247094726	-	386	0.592	DAVIES_SUCCESS	106	0.0364	DAVIES_SUCCESS
AHCTF1P1	285116	chr2	162355577	162364413	-	137	0.00122	DAVIES_SUCCESS	54	0.0598	DAVIES_SUCCESS
AHCY	191	chr20	32868070	32899608	-	138	0.00108	DAVIES_SUCCESS	45	6.64e-14	DAVIES_LOWPRECISION_FAREBROTHER_SUCCESS
AHCYL1	10768	chr1	110527386	110566364	+	138	0.00292	DAVIES_SUCCESS	57	3.61e-08	DAVIES_SUCCESS
AHCYL2	23382	chr7	128864854	129070052	+	369	0.0188	DAVIES_SUCCESS	121	4.37e-05	DAVIES_SUCCESS
AHDC1	27245	chr1	27860755	27930361	-	88	0.00289	DAVIES_SUCCESS	15	0.445	DAVIES_SUCCESS
AHI1	54806	chr6	135605109	135818903	-	188	0.0685	DAVIES_SUCCESS	98	0.00141	DAVIES_SUCCESS
AHNAK	79026	chr11	62201013	62314332	-	256	0.426	DAVIES_SUCCESS	89	0.751	DAVIES_SUCCESS
AHNAK2	113146	chr14	105403590	105444694	-	282	0.287	DAVIES_SUCCESS	65	0.199	DAVIES_SUCCESS
AHR	196	chr7	17338275	17385775	+	118	1.87e-06	DAVIES_SUCCESS	64	3.86e-07	DAVIES_SUCCESS
AHRR	57491	chr5	304291	438405	+	698	0.000552	DAVIES_SUCCESS	152	1e-12	DAVIES_LOWPRECISION_FAREBROTHER_FAIL
AHSA1	10598	chr14	77924372	77935815	+	239	0.278	DAVIES_SUCCESS	92	4.41e-06	DAVIES_SUCCESS
AHSA2	130872	chr2	61404552	61414686	+	184	0.0674	DAVIES_SUCCESS	79	0.000169	DAVIES_SUCCESS
AHSG	197	chr3	186330849	186339107	+	235	0.0946	DAVIES_SUCCESS	86	0.0703	DAVIES_SUCCESS
AHSP	51327	chr16	31539202	31540124	+	242	0.000456	DAVIES_SUCCESS	46	5.36e-06	DAVIES_SUCCESS
AICDA	57379	chr12	8754761	8765442	-	219	0.402	DAVIES_SUCCESS	71	0.166	DAVIES_SUCCESS
AIDA	64853	chr1	222841354	222886526	-	172	0.0336	DAVIES_SUCCESS	8	0.0016	DAVIES_FAIL_FAREBROTHER_SUCCESS
AIF1	199	chr6	31582993	31584798	+				24	5.25e-14	DAVIES_LOWPRECISION_FAREBROTHER_SUCCESS
AIF1L	83543	chr9	133971862	133998539	+	281	0.41	DAVIES_SUCCESS	110	0.00189	DAVIES_SUCCESS
AIFM2	84883	chr10	71857978	71892690	-	225	0.155	DAVIES_SUCCESS	98	8.65e-05	DAVIES_SUCCESS
AIFM3	150209	chr22	21319417	21335649	+	278	0.0191	DAVIES_SUCCESS	83	0.464	DAVIES_SUCCESS
AIG1	51390	chr6	143380499	143661441	+	505	0.00032	DAVIES_SUCCESS	275	1e-12	DAVIES_LOWPRECISION_FAREBROTHER_FAIL
AIM1	202	chr6	106959304	107018334	+	642	0.433	DAVIES_SUCCESS	288	0.035	DAVIES_SUCCESS
AIM1L	55057	chr1	26648349	26680621	-	377	0.268	DAVIES_SUCCESS	137	1e-12	DAVIES_LOWPRECISION_FAREBROTHER_FAIL
AIM2	9447	chr1	159032274	159046647	-	183	0.181	DAVIES_SUCCESS	68	0.169	DAVIES_SUCCESS
AIMP1	9255	chr4	107236766	107270381	+	222	0.0494	DAVIES_SUCCESS	88	0.000668	DAVIES_SUCCESS
AIMP2	7965	chr7	6048881	6063465	+	296	0.0203	DAVIES_SUCCESS	68	0.000182	DAVIES_SUCCESS
AIP	9049	chr11	67250504	67258579	+	77	0.000336	DAVIES_SUCCESS	29	3.09e-13	DAVIES_LOWPRECISION_FAREBROTHER_SUCCESS
AIPL1	23746	chr17	6327058	6338519	-	369	0.00384	DAVIES_SUCCESS	105	0.0133	DAVIES_SUCCESS
AIRE	326	chr21	45705720	45718102	+	292	0.489	DAVIES_SUCCESS	66	0.515	DAVIES_SUCCESS
AIRN	100271873	chr6	160424322	160428696	-	187	0.0614	DAVIES_SUCCESS	99	1.54e-07	DAVIES_SUCCESS
AJAP1	55966	chr1	4715104	4843851	+	712	0.00235	DAVIES_SUCCESS	309	0.0746	DAVIES_SUCCESS
AJUBA	84962	chr14	23440409	23451848	-	129	0.877	DAVIES_SUCCESS	46	0.319	DAVIES_SUCCESS
AK1	203	chr9	130628758	130640022	-	119	0.000256	DAVIES_SUCCESS	26	0.00427	DAVIES_SUCCESS
AK2	204	chr1	33473540	33502512	-	123	0.0496	DAVIES_SUCCESS	49	0.0991	DAVIES_SUCCESS
AK3	50808	chr9	4709556	4742043	-	497	0.00226	DAVIES_SUCCESS	164	3.18e-07	DAVIES_SUCCESS
AK4	205	chr1	65613231	65697828	+	340	0.000115	DAVIES_SUCCESS	111	0.00691	DAVIES_SUCCESS
AK5	26289	chr1	77747661	78025654	+	859	1e-12	DAVIES_LOWPRECISION_FAREBROTHER_FAIL	374	1e-12	DAVIES_LOWPRECISION_FAREBROTHER_FAIL
AK7	122481	chr14	96858447	96955764	+	283	0.00118	DAVIES_SUCCESS	77	0.000375	DAVIES_SUCCESS
AK8	158067	chr9	135600964	135754198	-	474	1.49e-06	DAVIES_SUCCESS	239	0.000234	DAVIES_SUCCESS
AK9	221264	chr6	109814058	110012415	-	511	0.0292	DAVIES_SUCCESS	228	1e-12	DAVIES_LOWPRECISION_FAREBROTHER_FAIL
AKAP1	8165	chr17	55162552	55198710	+	364	0.558	DAVIES_SUCCESS	91	0.000324	DAVIES_SUCCESS
AKAP10	11216	chr17	19807764	19881169	-	181	0.0419	DAVIES_SUCCESS	43	0.0768	DAVIES_FAIL_FAREBROTHER_SUCCESS
AKAP11	11215	chr13	42846288	42897403	+	316	0.00143	DAVIES_SUCCESS	158	6.93e-07	DAVIES_SUCCESS
AKAP12	9590	chr6	151561133	151679694	+	483	0.000398	DAVIES_SUCCESS	169	1e-12	DAVIES_LOWPRECISION_FAREBROTHER_FAIL
AKAP13	11214	chr15	85923846	86292589	+	1204	0.284	DAVIES_SUCCESS	545	1e-12	DAVIES_LOWPRECISION_FAREBROTHER_FAIL
AKAP2	11217	chr9	112810877	112934791	+	493	0.719	DAVIES_SUCCESS	235	4.49e-10	DAVIES_SUCCESS
AKAP3	10566	chr12	4724675	4758213	-	284	0.531	DAVIES_SUCCESS	127	0.0136	DAVIES_SUCCESS
AKAP5	9495	chr14	64932216	64941221	+	177	0.0111	DAVIES_SUCCESS	47	6.47e-06	DAVIES_SUCCESS
AKAP6	9472	chr14	32798478	33302268	+	1477	2.4e-11	DAVIES_SUCCESS	585	3.37e-05	DAVIES_SUCCESS
AKAP7	9465	chr6	131456825	131604675	+	449	0.133	DAVIES_SUCCESS	166	2.31e-07	DAVIES_SUCCESS
AKAP8	10270	chr19	15464331	15490612	-	104	0.398	DAVIES_SUCCESS	40	0.00332	DAVIES_SUCCESS
AKAP8L	26993	chr19	15490858	15529833	-	112	0.507	DAVIES_SUCCESS	42	0.00856	DAVIES_SUCCESS
AKAP9	10142	chr7	91570188	91739987	+	395	0.607	DAVIES_SUCCESS	111	1e-12	DAVIES_LOWPRECISION_FAREBROTHER_FAIL
AKIP1	56672	chr11	8932700	8941626	+	205	0.529	DAVIES_SUCCESS	85	6.99e-06	DAVIES_SUCCESS
AKIRIN1	79647	chr1	39456915	39471737	+	279	0.000303	DAVIES_SUCCESS	50	0.0179	DAVIES_SUCCESS
AKIRIN2	55122	chr6	88384577	88411985	-	191	0.172	DAVIES_SUCCESS	62	0.211	DAVIES_SUCCESS
AKNA	80709	chr9	117096432	117160752	-	295	0.00117	DAVIES_SUCCESS	166	1.21e-09	DAVIES_SUCCESS
AKNAD1	254268	chr1	109358519	109506121	-	657	0.302	DAVIES_SUCCESS	219	0.0279	DAVIES_SUCCESS
AKR1A1	10327	chr1	46016454	46035723	+	178	5.47e-07	DAVIES_SUCCESS	53	1e-12	DAVIES_LOWPRECISION_FAREBROTHER_FAIL
AKR1B1	231	chr7	134127106	134143888	-	193	0.684	DAVIES_SUCCESS	99	0.00251	DAVIES_SUCCESS
AKR1B10	57016	chr7	134212343	134226166	+	260	0.748	DAVIES_SUCCESS	89	0.444	DAVIES_SUCCESS
AKR1B15	441282	chr7	134233848	134264592	+	367	0.63	DAVIES_SUCCESS	123	0.386	DAVIES_SUCCESS
AKR1C1	1645	chr10	4934795	5020158	+	612	0.52	DAVIES_SUCCESS	205	1e-12	DAVIES_LOWPRECISION_FAREBROTHER_FAIL
AKR1C2	1646	chr10	5029967	5060225	-	406	0.527	DAVIES_SUCCESS	105	1e-12	DAVIES_LOWPRECISION_FAREBROTHER_FAIL
AKR1C3	8644	chr10	5005453	5149878	+	894	0.0435	DAVIES_SUCCESS	333	1e-12	DAVIES_LOWPRECISION_FAREBROTHER_FAIL
AKR1C4	1109	chr10	5238797	5260910	+	488	0.00522	DAVIES_SUCCESS	158	1.61e-10	DAVIES_SUCCESS
AKR1C6P	389932	chr10	4913858	4958465	-	463	0.466	DAVIES_SUCCESS	173	1e-12	DAVIES_LOWPRECISION_FAREBROTHER_FAIL
AKR1CL1	340811	chr10	5196654	5227150	-	565	0.00633	DAVIES_SUCCESS	222	4.18e-09	DAVIES_SUCCESS
AKR1D1	6718	chr7	137687069	137803050	+	387	0.372	DAVIES_SUCCESS	162	3.04e-07	DAVIES_SUCCESS
AKR1E2	83592	chr10	4868368	4890251	+	422	0.689	DAVIES_SUCCESS	187	3.03e-05	DAVIES_SUCCESS
AKR7A2	8574	chr1	19629201	19638640	-	269	0.00816	DAVIES_SUCCESS	82	1.27e-13	DAVIES_LOWPRECISION_FAREBROTHER_SUCCESS
AKR7A2P1	246182	chr1	113465971	113467295	+	112	0.0425	DAVIES_SUCCESS	40	0.000222	DAVIES_SUCCESS
AKR7A3	22977	chr1	19609056	19615280	-	259	0.00157	DAVIES_SUCCESS	64	3.04e-13	DAVIES_LOWPRECISION_FAREBROTHER_SUCCESS
AKR7L	246181	chr1	19592475	19600568	-	243	0.00075	DAVIES_SUCCESS	67	5.72e-05	DAVIES_SUCCESS
AKT1	207	chr14	105235686	105262080	-	243	0.145	DAVIES_SUCCESS	33	4.91e-05	DAVIES_SUCCESS
AKT1S1	84335	chr19	50372289	50381613	-	126	0.00941	DAVIES_SUCCESS	47	5.58e-05	DAVIES_SUCCESS
AKT2	208	chr19	40736223	40791302	-	218	0.0189	DAVIES_SUCCESS	46	7.92e-06	DAVIES_SUCCESS
AKT3	10000	chr1	243651534	244006886	-	449	1.9e-10	DAVIES_SUCCESS	185	1.97e-05	DAVIES_SUCCESS
AKTIP	64400	chr16	53525191	53537170	-	183	8.9e-05	DAVIES_SUCCESS	67	1e-12	DAVIES_LOWPRECISION_FAREBROTHER_FAIL
ALAD	210	chr9	116148591	116163618	-	347	0.0237	DAVIES_SUCCESS	87	6.53e-08	DAVIES_SUCCESS
ALAS1	211	chr3	52232098	52248343	+	118	3.86e-09	DAVIES_SUCCESS	37	1.25e-13	DAVIES_LOWPRECISION_FAREBROTHER_SUCCESS
ALB	213	chr4	74269971	74287129	+	137	0.115	DAVIES_SUCCESS	55	0.261	DAVIES_SUCCESS
ALCAM	214	chr3	105085556	105295757	+	711	0.00672	DAVIES_SUCCESS	297	1e-12	DAVIES_LOWPRECISION_FAREBROTHER_FAIL
ALDH16A1	126133	chr19	49956472	49974305	+	195	0.195	DAVIES_SUCCESS	54	4.73e-07	DAVIES_SUCCESS
ALDH18A1	5832	chr10	97365685	97416567	-	426	0.0551	DAVIES_SUCCESS	168	1.19e-05	DAVIES_SUCCESS
ALDH1A1	216	chr9	75515577	75695358	-	387	0.0351	DAVIES_SUCCESS	224	0.00258	DAVIES_SUCCESS
ALDH1A2	8854	chr15	58245621	58571462	-	1060	0.105	DAVIES_SUCCESS	481	0.0104	DAVIES_SUCCESS
ALDH1A3	220	chr15	101420008	101456830	+	263	0.419	DAVIES_SUCCESS	60	0.252	DAVIES_SUCCESS
ALDH1B1	219	chr9	38392660	38398662	+	331	0.704	DAVIES_SUCCESS	104	0.079	DAVIES_SUCCESS
ALDH1L1	10840	chr3	125822403	125900029	-	647	0.0934	DAVIES_SUCCESS	294	0.00233	DAVIES_SUCCESS
ALDH1L1-AS1	100874204	chr3	125822482	125826912	+	364	0.0808	DAVIES_SUCCESS	164	0.0186	DAVIES_SUCCESS
ALDH1L1-AS2	100862662	chr3	125898907	125929011	+	534	0.184	DAVIES_SUCCESS	231	0.00611	DAVIES_SUCCESS
ALDH1L2	160428	chr12	105413561	105478341	-	406	0.000542	DAVIES_SUCCESS	135	9.3e-07	DAVIES_SUCCESS
ALDH2	217	chr12	112204690	112247789	+	139	0.00448	DAVIES_SUCCESS	35	1.04e-05	DAVIES_FAIL_FAREBROTHER_SUCCESS
ALDH3A1	218	chr17	19641297	19651746	-	131	0.503	DAVIES_SUCCESS	51	0.249	DAVIES_SUCCESS
ALDH3A2	224	chr17	19552063	19580908	+	167	0.503	DAVIES_SUCCESS	47	0.43	DAVIES_SUCCESS
ALDH3B1	221	chr11	67776047	67796743	+	190	0.229	DAVIES_SUCCESS	38	0.0102	DAVIES_SUCCESS
ALDH3B2	222	chr11	67429632	67448685	-	316	0.123	DAVIES_SUCCESS	53	8.17e-14	DAVIES_LOWPRECISION_FAREBROTHER_SUCCESS
ALDH4A1	8659	chr1	19197923	19229293	-	432	0.269	DAVIES_SUCCESS	67	0.0418	DAVIES_SUCCESS
ALDH5A1	7915	chr6	24495196	24537435	+	424	0.0191	DAVIES_SUCCESS	168	4.78e-06	DAVIES_SUCCESS
ALDH6A1	4329	chr14	74526871	74551196	-	355	0.00361	DAVIES_SUCCESS	76	8.63e-07	DAVIES_SUCCESS
ALDH7A1	501	chr5	125877532	125931082	-	345	0.702	DAVIES_SUCCESS	118	0.359	DAVIES_SUCCESS
ALDH8A1	64577	chr6	135238527	135271260	-	223	0.226	DAVIES_SUCCESS	107	0.0223	DAVIES_SUCCESS
ALDH9A1	223	chr1	165631448	165667900	-	434	0.354	DAVIES_SUCCESS	169	2.03e-06	DAVIES_SUCCESS
ALDOA	226	chr16	30064410	30081741	+	112	1e-12	DAVIES_LOWPRECISION_FAREBROTHER_FAIL	33	8.84e-14	DAVIES_LOWPRECISION_FAREBROTHER_SUCCESS
ALDOB	229	chr9	104182841	104198062	-	255	0.0697	DAVIES_SUCCESS	129	0.101	DAVIES_SUCCESS
ALDOC	230	chr17	26900132	26903951	-	59	0.00136	DAVIES_SUCCESS	25	7.99e-09	DAVIES_SUCCESS
ALG1	56052	chr16	5083702	5137380	+	446	0.000585	DAVIES_SUCCESS	90	0.00514	DAVIES_SUCCESS
ALG10	84920	chr12	34175215	34181236	+	172	0.0118	DAVIES_SUCCESS	67	5.43e-07	DAVIES_SUCCESS
ALG10B	144245	chr12	38710556	38723528	+	202	0.383	DAVIES_SUCCESS	76	0.0583	DAVIES_SUCCESS
ALG12	79087	chr22	50296853	50312106	-	384	0.158	DAVIES_SUCCESS	65	2.12e-06	DAVIES_SUCCESS
ALG14	199857	chr1	95448278	95538507	-	368	0.192	DAVIES_SUCCESS	142	0.00689	DAVIES_SUCCESS
ALG1L	200810	chr3	125648117	125655887	-	301	0.00239	DAVIES_SUCCESS	41	0.127	DAVIES_SUCCESS
ALG1L2	644974	chr3	129800673	129817233	+	246	0.901	DAVIES_SUCCESS	12	0.0282	DAVIES_FAIL_FAREBROTHER_SUCCESS
ALG1L9P	285407	chr11	71505408	71524905	-	220	0.000676	DAVIES_SUCCESS	24	4.03e-06	DAVIES_SUCCESS
ALG2	85365	chr9	101978706	101984246	-	187	0.00578	DAVIES_SUCCESS	55	0.000752	DAVIES_SUCCESS
ALG3	10195	chr3	183960116	183967313	-	136	3.15e-05	DAVIES_SUCCESS	42	2.13e-08	DAVIES_SUCCESS
ALG5	29880	chr13	37523907	37573504	-	157	0.0984	DAVIES_SUCCESS	68	0.00105	DAVIES_SUCCESS
ALG6	29929	chr1	63833260	63904233	+	294	0.155	DAVIES_SUCCESS	97	3.26e-06	DAVIES_SUCCESS
ALG8	79053	chr11	77811987	77850699	-	432	0.177	DAVIES_SUCCESS	147	0.00179	DAVIES_SUCCESS
ALG9	79796	chr11	111652918	111750181	-	162	0.808	DAVIES_SUCCESS	72	7.22e-05	DAVIES_SUCCESS
ALK	238	chr2	29415639	30144477	-	1997	0.000118	DAVIES_SUCCESS	1019	0.00315	DAVIES_SUCCESS
ALKBH1	8846	chr14	78138748	78174356	-	487	0.000318	DAVIES_SUCCESS	143	2.86e-05	DAVIES_SUCCESS
ALKBH2	121642	chr12	109525992	109531293	-	147	0.103	DAVIES_SUCCESS	53	1.28e-05	DAVIES_SUCCESS
ALKBH3	221120	chr11	43902356	43941825	+	349	1e-12	DAVIES_LOWPRECISION_FAREBROTHER_FAIL	141	0.127	DAVIES_SUCCESS
ALKBH4	54784	chr7	102096666	102105321	-	150	0.0866	DAVIES_SUCCESS	28	4.38e-09	DAVIES_SUCCESS
ALKBH5	54890	chr17	18086866	18113267	+	214	0.0406	DAVIES_SUCCESS	88	1e-12	DAVIES_LOWPRECISION_FAREBROTHER_FAIL
ALKBH6	84964	chr19	36500021	36505141	-	122	0.00655	DAVIES_SUCCESS	34	0.0668	DAVIES_SUCCESS
ALKBH7	84266	chr19	6372443	6375261	+	205	0.437	DAVIES_SUCCESS	26	0.0939	DAVIES_SUCCESS
ALKBH8	91801	chr11	107373452	107436461	-	302	0.251	DAVIES_SUCCESS	140	0.611	DAVIES_SUCCESS
ALLC	55821	chr2	3705785	3750260	+	402	0.213	DAVIES_SUCCESS	151	0.658	DAVIES_SUCCESS
ALMS1	7840	chr2	73612885	73837046	+	474	0.135	DAVIES_SUCCESS	238	0.0107	DAVIES_SUCCESS
ALMS1P	200420	chr2	73872045	73912694	+	291	0.0441	DAVIES_SUCCESS	131	0.00604	DAVIES_SUCCESS
ALOX12	239	chr17	6899383	6914055	+	227	0.585	DAVIES_SUCCESS	67	1.42e-07	DAVIES_SUCCESS
ALOX12B	242	chr17	7975953	7991021	-	272	0.114	DAVIES_SUCCESS	91	2.04e-12	DAVIES_SUCCESS
ALOX12P2	245	chr17	6756894	6803668	+	262	0.0872	DAVIES_SUCCESS	54	0.025	DAVIES_SUCCESS
ALOX15	246	chr17	4534213	4545589	-	242	0.0389	DAVIES_SUCCESS	57	0.809	DAVIES_SUCCESS
ALOX15B	247	chr17	7942357	7952451	+	226	0.0379	DAVIES_SUCCESS	73	9.73e-06	DAVIES_SUCCESS
ALOX15P1	100652883	chr17	6561037	6564701	+	305	0.109	DAVIES_SUCCESS	102	2.73e-08	DAVIES_SUCCESS
ALOX5	240	chr10	45869623	45941567	+	401	0.314	DAVIES_SUCCESS	113	0.0451	DAVIES_SUCCESS
ALOX5AP	241	chr13	31287614	31338565	+	406	0.0114	DAVIES_SUCCESS	189	0.9	DAVIES_SUCCESS
ALOXE3	59344	chr17	7999217	8022234	-	268	0.0213	DAVIES_SUCCESS	99	1e-12	DAVIES_LOWPRECISION_FAREBROTHER_FAIL
ALPI	248	chr2	233320832	233324742	+	305	0.204	DAVIES_SUCCESS	55	1.04e-13	DAVIES_LOWPRECISION_FAREBROTHER_SUCCESS
ALPK1	80216	chr4	113218498	113363764	+	481	1.45e-07	DAVIES_SUCCESS	219	0.421	DAVIES_SUCCESS
ALPK2	115701	chr18	56148481	56296189	-	663	0.0692	DAVIES_SUCCESS	242	0.0978	DAVIES_SUCCESS
ALPK3	57538	chr15	85359910	85416713	+	368	0.0105	DAVIES_SUCCESS	133	1e-12	DAVIES_LOWPRECISION_FAREBROTHER_FAIL
ALPL	249	chr1	21835857	21904905	+	474	0.0251	DAVIES_SUCCESS	154	3.35e-05	DAVIES_SUCCESS
ALPP	250	chr2	233243347	233247599	+	254	0.00772	DAVIES_SUCCESS	46	9.28e-14	DAVIES_LOWPRECISION_FAREBROTHER_SUCCESS
ALPPL2	251	chr2	233271551	233275424	+	294	0.041	DAVIES_SUCCESS	45	7.37e-14	DAVIES_LOWPRECISION_FAREBROTHER_SUCCESS
ALS2	57679	chr2	202564985	202645895	-	352	0.479	DAVIES_SUCCESS	146	0.323	DAVIES_SUCCESS
ALS2CL	259173	chr3	46710484	46735194	-	317	0.00944	DAVIES_SUCCESS	115	1e-12	DAVIES_LOWPRECISION_FAREBROTHER_FAIL
ALS2CR11	151254	chr2	202352143	202483905	-	412	0.731	DAVIES_SUCCESS	125	0.284	DAVIES_SUCCESS
ALS2CR12	130540	chr2	202153146	202222121	-	270	0.364	DAVIES_SUCCESS	92	0.0126	DAVIES_SUCCESS
ALS2CR8	79800	chr2	203776977	203851060	+	207	4.6e-06	DAVIES_SUCCESS	31	4.8e-09	DAVIES_SUCCESS
ALX1	8092	chr12	85674035	85695561	+	93	0.0386	DAVIES_SUCCESS	55	1.71e-07	DAVIES_SUCCESS
ALX3	257	chr1	110602996	110613322	-	151	0.000742	DAVIES_SUCCESS	56	0.000143	DAVIES_SUCCESS
ALX4	60529	chr11	44282277	44331716	-	296	0.408	DAVIES_SUCCESS	136	1.09e-07	DAVIES_SUCCESS
ALYREF	10189	chr17	79845710	79849462	-	86	0.403	DAVIES_SUCCESS	1	0.97	NOT_RUN
AMACR	23600	chr5	33987090	34008220	-	163	0.145	DAVIES_SUCCESS	101	0.0107	DAVIES_SUCCESS
AMBN	258	chr4	71457974	71473004	+	288	0.703	DAVIES_SUCCESS	34	0.0448	DAVIES_SUCCESS
AMBP	259	chr9	116822407	116840752	-	299	0.0372	DAVIES_SUCCESS	147	3.55e-07	DAVIES_SUCCESS
AMBRA1	55626	chr11	46417961	46615619	-	146	1.99e-08	DAVIES_SUCCESS	44	0.215	DAVIES_FAIL_FAREBROTHER_SUCCESS
AMD1	262	chr6	111135823	111216913	+	371	0.59	DAVIES_SUCCESS	82	9.13e-06	DAVIES_SUCCESS
AMDHD1	144193	chr12	96337070	96362370	+	366	0.634	DAVIES_SUCCESS	147	0.0521	DAVIES_SUCCESS
AMDHD2	51005	chr16	2570362	2580955	+	12	4.31e-09	DAVIES_SUCCESS
AMER2	219287	chr13	25742671	25746305	-	233	0.0146	DAVIES_SUCCESS	104	0.065	DAVIES_SUCCESS
AMER3	205147	chr2	131513076	131525707	+	83	0.0449	DAVIES_SUCCESS	22	0.664	DAVIES_SUCCESS
AMFR	267	chr16	56395363	56459450	-	232	8.9e-06	DAVIES_SUCCESS	101	0.424	DAVIES_SUCCESS
AMH	268	chr19	2249112	2252072	+	168	0.0018	DAVIES_SUCCESS	30	1e-12	DAVIES_LOWPRECISION_FAREBROTHER_FAIL
AMHR2	269	chr12	53817638	53825318	+	108	1.91e-06	DAVIES_SUCCESS	36	3.65e-08	DAVIES_SUCCESS
AMICA1	120425	chr11	118064441	118095809	-	313	0.0087	DAVIES_SUCCESS	148	0.000115	DAVIES_SUCCESS
AMIGO1	57463	chr1	110049445	110052336	-	170	1.43e-08	DAVIES_SUCCESS	58	0.0374	DAVIES_SUCCESS
AMIGO2	347902	chr12	47469489	47473734	-	195	0.00195	DAVIES_SUCCESS	84	1.13e-09	DAVIES_SUCCESS
AMIGO3	386724	chr3	49754266	49757238	-	103	1e-12	DAVIES_LOWPRECISION_FAREBROTHER_FAIL	23	0.0023	DAVIES_FAIL_FAREBROTHER_SUCCESS
AMMECR1L	83607	chr2	128619206	128643514	-	250	0.178	DAVIES_SUCCESS	65	0.00886	DAVIES_SUCCESS
AMN	81693	chr14	103388992	103397179	+	97	1e-12	DAVIES_LOWPRECISION_FAREBROTHER_FAIL	39	0.539	DAVIES_SUCCESS
AMN1	196394	chr12	31824070	31882108	-	362	0.0206	DAVIES_SUCCESS	115	1e-12	DAVIES_LOWPRECISION_FAREBROTHER_FAIL
AMOTL1	154810	chr11	94501507	94609918	+	168	0.1	DAVIES_SUCCESS	83	0.672	DAVIES_SUCCESS
AMOTL2	51421	chr3	134074189	134094259	-	211	0.319	DAVIES_SUCCESS	85	1e-12	DAVIES_LOWPRECISION_FAREBROTHER_FAIL
AMPD1	270	chr1	115215719	115238239	-	145	6.47e-09	DAVIES_SUCCESS	58	0.00465	DAVIES_SUCCESS
AMPD2	271	chr1	110162125	110174677	+	145	1.67e-06	DAVIES_SUCCESS	65	0.00777	DAVIES_SUCCESS
AMPD3	272	chr11	10471867	10529126	+	426	0.000108	DAVIES_SUCCESS	170	0.0264	DAVIES_SUCCESS
AMPH	273	chr7	38423296	38671167	-	998	0.0307	DAVIES_SUCCESS	356	0.0378	DAVIES_SUCCESS
AMT	275	chr3	49454210	49460111	-	131	1e-12	DAVIES_LOWPRECISION_FAREBROTHER_FAIL	31	8.9e-07	DAVIES_FAIL_FAREBROTHER_SUCCESS
AMTN	401138	chr4	71384297	71398459	+	520	0.824	DAVIES_SUCCESS	80	0.268	DAVIES_SUCCESS
AMY1A	276	chr1	104198140	104301311	+	53	0.078	DAVIES_SUCCESS	14	0.202	DAVIES_FAIL_FAREBROTHER_SUCCESS
AMY2A	279	chr1	104159998	104168400	+	25	0.168	DAVIES_SUCCESS	8	0.0323	DAVIES_FAIL_FAREBROTHER_SUCCESS
AMY2B	280	chr1	104078747	104153092	+	99	0.0855	DAVIES_SUCCESS	23	0.0707	DAVIES_SUCCESS
AMZ1	155185	chr7	2719162	2755069	+	388	0.23	DAVIES_SUCCESS	88	1e-12	DAVIES_LOWPRECISION_FAREBROTHER_FAIL
AMZ2	51321	chr17	66244144	66253305	+	321	0.26	DAVIES_SUCCESS	50	1e-12	DAVIES_LOWPRECISION_FAREBROTHER_FAIL
AMZ2P1	201283	chr17	62962667	62971703	-	107	0.0568	DAVIES_SUCCESS	13	0.148	DAVIES_FAIL_FAREBROTHER_SUCCESS
ANAPC1	64682	chr2	112525213	112641741	-	284	0.101	DAVIES_SUCCESS	64	1.45e-07	DAVIES_SUCCESS
ANAPC10	10393	chr4	145915726	146019693	-	97	3.51e-08	DAVIES_SUCCESS	34	9.77e-14	DAVIES_LOWPRECISION_FAREBROTHER_SUCCESS
ANAPC11	51529	chr17	79849598	79858363	+	93	0.369	DAVIES_SUCCESS	1	0.97	NOT_RUN
ANAPC13	25847	chr3	134196545	134204865	-	193	0.958	DAVIES_SUCCESS	79	1e-12	DAVIES_LOWPRECISION_FAREBROTHER_FAIL
ANAPC15	25906	chr11	71817423	71823822	-	172	0.122	DAVIES_SUCCESS	61	0.00019	DAVIES_SUCCESS
ANAPC16	119504	chr10	73621146	73995618	+	842	0.000363	DAVIES_SUCCESS	255	4.16e-10	DAVIES_SUCCESS
ANAPC1P1	100286979	chr2	87088947	87122165	+	121	0.166	DAVIES_SUCCESS	20	0.0205	DAVIES_SUCCESS
ANAPC2	29882	chr9	140069235	140083057	-	161	0.477	DAVIES_SUCCESS	8	2.14e-06	DAVIES_SUCCESS
ANAPC4	29945	chr4	25378847	25420120	+	285	1e-12	DAVIES_LOWPRECISION_FAREBROTHER_FAIL	110	4.3e-05	DAVIES_SUCCESS
ANAPC5	51433	chr12	121746047	121792012	-	191	4.8e-06	DAVIES_SUCCESS	31	0.000966	DAVIES_SUCCESS
ANAPC7	51434	chr12	110810704	110841535	-	117	8.36e-05	DAVIES_SUCCESS	14	0.00913	DAVIES_FAIL_FAREBROTHER_SUCCESS
ANGEL1	23357	chr14	77253585	77279283	-	301	0.225	DAVIES_SUCCESS	91	0.0514	DAVIES_SUCCESS
ANGEL2	90806	chr1	213165523	213189168	-	92	0.000732	DAVIES_SUCCESS	37	0.000658	DAVIES_SUCCESS
ANGPT1	284	chr8	108261709	108510254	-	747	0.232	DAVIES_SUCCESS	388	1.67e-09	DAVIES_SUCCESS
ANGPT2	285	chr8	6357174	6420784	-	671	1.48e-06	DAVIES_SUCCESS	359	1.6e-11	DAVIES_SUCCESS
ANGPT4	51378	chr20	853296	896960	-	523	3.48e-05	DAVIES_SUCCESS	209	9.88e-06	DAVIES_SUCCESS
ANGPTL1	9068	chr1	178818669	178840215	-	112	0.0584	DAVIES_SUCCESS	46	0.0234	DAVIES_SUCCESS
ANGPTL2	23452	chr9	129849627	129885044	-	113	0.000145	DAVIES_SUCCESS	52	1e-12	DAVIES_LOWPRECISION_FAREBROTHER_FAIL
ANGPTL3	27329	chr1	63063157	63071976	+	91	0.00332	DAVIES_SUCCESS	43	0.0307	DAVIES_FAIL_FAREBROTHER_SUCCESS
ANGPTL4	51129	chr19	8429010	8439257	+	273	0.75	DAVIES_SUCCESS	37	4.56e-07	DAVIES_SUCCESS
ANGPTL5	253935	chr11	101761404	101787253	-	171	0.012	DAVIES_SUCCESS	89	0.0639	DAVIES_SUCCESS
ANGPTL6	83854	chr19	10203012	10213425	-	208	0.422	DAVIES_SUCCESS	56	7.85e-14	DAVIES_LOWPRECISION_FAREBROTHER_SUCCESS
ANGPTL7	10218	chr1	11249345	11256038	+	89	4.89e-10	DAVIES_SUCCESS	28	1e-12	DAVIES_LOWPRECISION_FAREBROTHER_FAIL
ANHX	647589	chr12	133794897	133812422	-	203	0.00391	DAVIES_SUCCESS	27	0.0323	DAVIES_FAIL_FAREBROTHER_SUCCESS
ANK1	286	chr8	41510743	41754280	-	646	0.00679	DAVIES_SUCCESS	236	0.000702	DAVIES_SUCCESS
ANK2	287	chr4	113739238	114304896	+	1197	0.249	DAVIES_SUCCESS	561	0.000139	DAVIES_SUCCESS
ANK3	288	chr10	61786055	62493284	-	1866	3.28e-05	DAVIES_SUCCESS	862	1e-12	DAVIES_LOWPRECISION_FAREBROTHER_FAIL
ANKAR	150709	chr2	190539218	190611376	+	136	0.141	DAVIES_SUCCESS	47	3.54e-05	DAVIES_SUCCESS
ANKDD1A	348094	chr15	65204100	65251041	+	208	0.0087	DAVIES_SUCCESS	67	1.14e-08	DAVIES_SUCCESS
ANKDD1B	728780	chr5	74907300	74967671	+	276	1e-12	DAVIES_LOWPRECISION_FAREBROTHER_FAIL	125	7.41e-06	DAVIES_SUCCESS
ANKEF1	63926	chr20	10015696	10037407	+	352	0.222	DAVIES_SUCCESS	128	0.809	DAVIES_SUCCESS
ANKFN1	162282	chr17	54230835	54560007	+	654	0.127	DAVIES_SUCCESS	327	1e-12	DAVIES_LOWPRECISION_FAREBROTHER_FAIL
ANKFY1	51479	chr17	4066664	4167274	-	352	0.000196	DAVIES_SUCCESS	100	0.00404	DAVIES_SUCCESS
ANKH	56172	chr5	14704908	14871887	-	515	0.0423	DAVIES_SUCCESS	200	4.23e-08	DAVIES_SUCCESS
ANKHD1-EIF4EBP3	404734	chr5	139781398	139929163	+	141	0.000531	DAVIES_SUCCESS	51	8.81e-10	DAVIES_SUCCESS
ANKIB1	54467	chr7	91875547	92030698	+	172	0.735	DAVIES_SUCCESS	58	1e-12	DAVIES_LOWPRECISION_FAREBROTHER_FAIL
ANKK1	255239	chr11	113258512	113271140	+	213	1.93e-08	DAVIES_SUCCESS	137	0.0487	DAVIES_SUCCESS
ANKLE1	126549	chr19	17392453	17398454	+	272	0.0183	DAVIES_SUCCESS	48	3.97e-09	DAVIES_SUCCESS
ANKLE2	23141	chr12	133302253	133338451	-	326	1.3e-06	DAVIES_SUCCESS	63	0.000147	DAVIES_SUCCESS
ANKMY1	51281	chr2	241418838	241500275	-	517	0.0127	DAVIES_SUCCESS	92	0.0225	DAVIES_SUCCESS
ANKMY2	57037	chr7	16639400	16685442	-	379	0.00028	DAVIES_SUCCESS	144	4.41e-05	DAVIES_SUCCESS
ANKRA2	57763	chr5	72848024	72861511	-	320	0.0855	DAVIES_SUCCESS	120	0.0028	DAVIES_SUCCESS
ANKRD1	27063	chr10	92671856	92681032	-	278	0.498	DAVIES_SUCCESS	118	0.000365	DAVIES_SUCCESS
ANKRD10	55608	chr13	111530886	111567416	-	309	5.75e-05	DAVIES_SUCCESS	122	0.000109	DAVIES_SUCCESS
ANKRD11	29123	chr16	89334028	89556969	-	590	0.00033	DAVIES_SUCCESS	149	1.88e-10	DAVIES_SUCCESS
ANKRD12	23253	chr18	9136750	9285983	+	358	1.49e-07	DAVIES_SUCCESS	138	0.0509	DAVIES_SUCCESS
ANKRD13A	88455	chr12	110436990	110477235	+	127	2.79e-05	DAVIES_SUCCESS	38	0.0425	DAVIES_SUCCESS
ANKRD13B	124930	chr17	27916800	27941779	+	85	2.27e-09	DAVIES_SUCCESS	38	3.32e-14	DAVIES_LOWPRECISION_FAREBROTHER_SUCCESS
ANKRD13C	81573	chr1	70724684	70820417	-	232	0.0127	DAVIES_SUCCESS	72	0.26	DAVIES_SUCCESS
ANKRD13D	338692	chr11	67056761	67069955	+	22	0.0211	DAVIES_SUCCESS	5	8.18e-11	DAVIES_FAIL_FAREBROTHER_SUCCESS
ANKRD16	54522	chr10	5903688	5931860	-	313	0.144	DAVIES_SUCCESS	120	0.00678	DAVIES_SUCCESS
ANKRD17	26057	chr4	73940501	74124502	-	128	0.372	DAVIES_SUCCESS	44	0.154	DAVIES_SUCCESS
ANKRD18A	253650	chr9	38543235	38620360	-	327	0.428	DAVIES_SUCCESS	86	0.0992	DAVIES_SUCCESS
ANKRD18B	441459	chr9	33524410	33573001	+	347	0.0218	DAVIES_SUCCESS	74	0.0392	DAVIES_SUCCESS
ANKRD18DP	348840	chr3	197784403	197807542	-	223	0.675	DAVIES_SUCCESS	55	0.0127	DAVIES_SUCCESS
ANKRD19P	138649	chr9	95571892	95650975	+	361	0.00789	DAVIES_SUCCESS	122	1e-12	DAVIES_LOWPRECISION_FAREBROTHER_FAIL
ANKRD2	26287	chr10	99332255	99343641	+	155	0.226	DAVIES_SUCCESS	51	0.117	DAVIES_SUCCESS
ANKRD20A11P	391267	chr21	15316095	15352765	-	397	0.203	DAVIES_SUCCESS	18	0.535	DAVIES_SUCCESS
ANKRD20A12P	100874392	chr1	142697420	142713605	-	3	0.29	DAVIES_FAIL_FAREBROTHER_SUCCESS
ANKRD20A19P	400110	chr13	24481422	24523454	-	483	0.0671	DAVIES_SUCCESS	194	0.00356	DAVIES_SUCCESS
ANKRD20A4	728747	chr9	69381980	69425109	+	1	0.322	NOT_RUN
ANKRD20A5P	440482	chr18	14179095	14227049	+	231	0.0337	DAVIES_SUCCESS	11	0.0365	DAVIES_SUCCESS
ANKRD20A8P	729171	chr2	95426672	95522820	-	144	0.547	DAVIES_SUCCESS	31	1.36e-09	DAVIES_SUCCESS
ANKRD20A9P	284232	chr13	19408542	19446109	-	330	0.714	DAVIES_SUCCESS	32	0.865	DAVIES_FAIL_FAREBROTHER_SUCCESS
ANKRD22	118932	chr10	90579658	90611732	-	206	0.156	DAVIES_SUCCESS	104	0.235	DAVIES_SUCCESS
ANKRD23	200539	chr2	97503650	97509758	-	90	0.00609	DAVIES_SUCCESS	33	0.00157	DAVIES_SUCCESS
ANKRD24	170961	chr19	4183350	4224811	+	375	0.00104	DAVIES_SUCCESS	63	6.21e-12	DAVIES_SUCCESS
ANKRD26	22852	chr10	27293044	27389427	-	489	2.03e-08	DAVIES_SUCCESS	141	0.1	DAVIES_SUCCESS
ANKRD26P1	124149	chr16	46503248	46603009	-	30	0.124	DAVIES_SUCCESS	6	0.00474	DAVIES_FAIL_FAREBROTHER_SUCCESS
ANKRD26P3	100101938	chr13	19836939	19919113	-	624	0.000181	DAVIES_SUCCESS	112	0.0997	DAVIES_SUCCESS
ANKRD27	84079	chr19	33087906	33166102	-	448	0.0965	DAVIES_SUCCESS	128	3.03e-06	DAVIES_SUCCESS
ANKRD28	23243	chr3	15708743	15901053	-	496	4.95e-09	DAVIES_SUCCESS	205	0.00473	DAVIES_SUCCESS
ANKRD29	147463	chr18	21179977	21242849	-	162	1e-12	DAVIES_LOWPRECISION_FAREBROTHER_FAIL	57	1.52e-10	DAVIES_SUCCESS
ANKRD30B	374860	chr18	14748238	14852737	+	322	0.0357	DAVIES_SUCCESS	90	0.445	DAVIES_SUCCESS
ANKRD30BL	554226	chr2	132905163	133015542	-	135	0.133	DAVIES_SUCCESS	15	0.437	DAVIES_FAIL_FAREBROTHER_SUCCESS
ANKRD30BP2	149992	chr21	14410486	14490571	+	1	0.179	NOT_RUN
ANKRD30BP3	338579	chr10	45642841	45681489	+	269	0.2	DAVIES_SUCCESS	105	0.648	DAVIES_SUCCESS
ANKRD31	256006	chr5	74364121	74532703	-	463	1e-12	DAVIES_LOWPRECISION_FAREBROTHER_FAIL	133	0.18	DAVIES_SUCCESS
ANKRD32	84250	chr5	93954390	94031573	+	325	0.0477	DAVIES_SUCCESS	127	0.793	DAVIES_SUCCESS
ANKRD33	341405	chr12	52281792	52285505	+	234	0.00394	DAVIES_SUCCESS	62	0.0171	DAVIES_SUCCESS
ANKRD33B	651746	chr5	10564434	10657928	+	523	0.44	DAVIES_SUCCESS	187	0.000735	DAVIES_SUCCESS
ANKRD34A	284615	chr1	145470507	145475647	+	44	0.0711	DAVIES_SUCCESS	18	0.78	DAVIES_SUCCESS
ANKRD34B	340120	chr5	79852573	79866304	-	230	0.213	DAVIES_SUCCESS	72	3.4e-09	DAVIES_SUCCESS
ANKRD34C	390616	chr15	79575145	79590581	+	303	0.167	DAVIES_SUCCESS	150	0.395	DAVIES_SUCCESS
ANKRD35	148741	chr1	145549208	145568526	+	107	0.0337	DAVIES_SUCCESS	34	0.0405	DAVIES_SUCCESS
ANKRD36	375248	chr2	97779232	97930257	+	76	0.000364	DAVIES_SUCCESS	17	0.615	DAVIES_FAIL_FAREBROTHER_SUCCESS
ANKRD36B	57730	chr2	98109129	98206428	-	71	0.0315	DAVIES_SUCCESS	7	0.796	DAVIES_FAIL_FAREBROTHER_SUCCESS
ANKRD36BP1	84832	chr1	168214818	168216668	-	177	0.0508	DAVIES_SUCCESS	65	1.49e-06	DAVIES_SUCCESS
ANKRD36BP2	645784	chr2	89065418	89106109	+	116	0.394	DAVIES_SUCCESS	35	1e-12	DAVIES_LOWPRECISION_FAREBROTHER_FAIL
ANKRD37	353322	chr4	186317839	186321782	+	190	0.715	DAVIES_SUCCESS	60	0.632	DAVIES_SUCCESS
ANKRD39	51239	chr2	97513723	97523756	-	109	0.000433	DAVIES_SUCCESS	33	0.018	DAVIES_SUCCESS
ANKRD40	91369	chr17	48770550	48785270	-	174	0.0611	DAVIES_SUCCESS	50	0.0335	DAVIES_SUCCESS
ANKRD42	338699	chr11	82905290	82967042	+	225	0.00514	DAVIES_SUCCESS	102	0.275	DAVIES_SUCCESS
ANKRD44	91526	chr2	197831740	198175521	-	704	5.05e-05	DAVIES_SUCCESS	305	0.000301	DAVIES_SUCCESS
ANKRD45	339416	chr1	173577474	173639001	-	143	0.0197	DAVIES_SUCCESS	47	0.133	DAVIES_SUCCESS
ANKRD46	157567	chr8	101521979	101572014	-	246	0.836	DAVIES_SUCCESS	104	0.385	DAVIES_SUCCESS
ANKRD49	54851	chr11	94227152	94232744	+	187	2e-05	DAVIES_SUCCESS	96	0.852	DAVIES_SUCCESS
ANKRD50	57182	chr4	125585203	125633887	-	237	0.00251	DAVIES_SUCCESS	84	0.000235	DAVIES_SUCCESS
ANKRD52	283373	chr12	56631590	56652143	-	98	0.0272	DAVIES_SUCCESS	27	3.31e-14	DAVIES_LOWPRECISION_FAREBROTHER_SUCCESS
ANKRD53	79998	chr2	71205574	71212629	+	215	0.0559	DAVIES_SUCCESS	54	3.25e-08	DAVIES_SUCCESS
ANKRD54	129138	chr22	38226861	38240353	-	122	7.64e-07	DAVIES_SUCCESS	48	1e-12	DAVIES_LOWPRECISION_FAREBROTHER_FAIL
ANKRD55	79722	chr5	55395506	55529186	-	455	0.063	DAVIES_SUCCESS	197	0.00294	DAVIES_SUCCESS
ANKRD6	22881	chr6	90142896	90343553	+	447	9.74e-07	DAVIES_SUCCESS	205	0.000333	DAVIES_SUCCESS
ANKRD61	100310846	chr7	6071006	6076183	+	327	0.0212	DAVIES_SUCCESS	77	0.000125	DAVIES_SUCCESS
ANKRD62	342850	chr18	12093847	12129748	+	336	0.231	DAVIES_SUCCESS	95	0.758	DAVIES_SUCCESS
ANKRD62P1-PARP4P3	23783	chr22	17134598	17156430	-	152	0.488	DAVIES_SUCCESS	24	0.641	DAVIES_SUCCESS
ANKRD63	100131244	chr15	40573644	40574787	-	203	0.0996	DAVIES_SUCCESS	56	2.94e-05	DAVIES_SUCCESS
ANKRD65	441869	chr1	1353799	1356824	-	164	0.105	DAVIES_SUCCESS	2	5.56e-09	DAVIES_FAIL_FAREBROTHER_SUCCESS
ANKRD66	100287718	chr6	46714653	46726954	+	123	0.0542	DAVIES_SUCCESS	72	0.0129	DAVIES_SUCCESS
ANKRD7	56311	chr7	117864711	117882784	+	124	0.351	DAVIES_SUCCESS	53	0.374	DAVIES_FAIL_FAREBROTHER_SUCCESS
ANKRD9	122416	chr14	102973197	102976128	-	201	0.0195	DAVIES_SUCCESS	33	1e-12	DAVIES_LOWPRECISION_FAREBROTHER_FAIL
ANKS1A	23294	chr6	34857037	35085320	+	520	1e-12	DAVIES_LOWPRECISION_FAREBROTHER_FAIL	225	1e-12	DAVIES_LOWPRECISION_FAREBROTHER_FAIL
ANKS1B	56899	chr12	99128568	100378432	-	2393	1e-12	DAVIES_LOWPRECISION_FAREBROTHER_FAIL	1017	0.0442	DAVIES_SUCCESS
ANKS3	124401	chr16	4746510	4784378	-	234	0.0159	DAVIES_SUCCESS	64	1e-12	DAVIES_LOWPRECISION_FAREBROTHER_FAIL
ANKS4B	257629	chr16	21245015	21263750	+	221	0.0323	DAVIES_SUCCESS	75	0.0133	DAVIES_SUCCESS
ANKS6	203286	chr9	101493610	101558794	-	217	2.98e-05	DAVIES_SUCCESS	92	0.217	DAVIES_SUCCESS
ANKUB1	389161	chr3	149478889	149510610	-	148	0.0142	DAVIES_SUCCESS	64	7.17e-05	DAVIES_SUCCESS
ANKZF1	55139	chr2	220094478	220101391	+	104	2.54e-10	DAVIES_SUCCESS	36	1.23e-13	DAVIES_LOWPRECISION_FAREBROTHER_SUCCESS
ANLN	54443	chr7	36429431	36493400	+	350	0.167	DAVIES_SUCCESS	117	0.001	DAVIES_SUCCESS
ANO1	55107	chr11	69924407	70035652	+	601	0.0273	DAVIES_SUCCESS	176	1e-12	DAVIES_LOWPRECISION_FAREBROTHER_FAIL
ANO10	55129	chr3	43407817	43663560	-	311	0.000324	DAVIES_SUCCESS	126	0.0951	DAVIES_SUCCESS
ANO2	57101	chr12	5671816	6055398	-	1234	0.0141	DAVIES_SUCCESS	518	0.00972	DAVIES_SUCCESS
ANO3	63982	chr11	26210828	26684836	+	1570	0.0698	DAVIES_SUCCESS	631	0.0443	DAVIES_SUCCESS
ANO4	121601	chr12	101111303	101522419	+	1224	0.0592	DAVIES_SUCCESS	586	0.000238	DAVIES_SUCCESS
ANO5	203859	chr11	22214721	22304913	+	218	0.00586	DAVIES_SUCCESS	105	0.000227	DAVIES_SUCCESS
ANO6	196527	chr12	45609769	45834187	+	382	0.0686	DAVIES_SUCCESS	187	0.0998	DAVIES_SUCCESS
ANO7	50636	chr2	242127923	242164791	+	286	0.000974	DAVIES_SUCCESS	101	1e-12	DAVIES_LOWPRECISION_FAREBROTHER_FAIL
ANO8	57719	chr19	17434031	17445638	-	323	0.0115	DAVIES_SUCCESS	47	1.7e-13	DAVIES_LOWPRECISION_FAREBROTHER_SUCCESS
ANO9	338440	chr11	417929	442011	-	267	0.00108	DAVIES_SUCCESS	38	1.97e-06	DAVIES_SUCCESS
ANP32A	8125	chr15	69070874	69113261	-	152	0.00838	DAVIES_SUCCESS	44	1.41e-07	DAVIES_SUCCESS
ANP32A-IT1	80035	chr15	69096159	69099440	-	74	0.000661	DAVIES_SUCCESS	32	0.000155	DAVIES_SUCCESS
ANP32AP1	723972	chr15	35529526	35530264	+	102	0.155	DAVIES_SUCCESS	43	0.648	DAVIES_SUCCESS
ANP32B	10541	chr9	100745488	100778224	+	176	0.0102	DAVIES_SUCCESS	52	2.2e-13	DAVIES_LOWPRECISION_FAREBROTHER_SUCCESS
ANP32C	23520	chr4	165118158	165118863	-	317	0.397	DAVIES_SUCCESS	121	0.0232	DAVIES_SUCCESS
ANP32D	23519	chr12	48866447	48866843	+	301	0.425	DAVIES_SUCCESS	91	0.559	DAVIES_SUCCESS
ANP32E	81611	chr1	150190716	150208504	-	128	0.284	DAVIES_SUCCESS	44	1e-12	DAVIES_LOWPRECISION_FAREBROTHER_FAIL
ANPEP	290	chr15	90328125	90358072	-	316	0.0235	DAVIES_SUCCESS	88	0.00349	DAVIES_SUCCESS
ANTXR1	84168	chr2	69240275	69476459	+	647	0.00599	DAVIES_SUCCESS	259	1e-12	DAVIES_LOWPRECISION_FAREBROTHER_FAIL
ANTXR2	118429	chr4	80822770	80994477	-	567	2.66e-08	DAVIES_SUCCESS	153	0.000679	DAVIES_SUCCESS
ANXA1	301	chr9	75766780	75785307	+	275	0.403	DAVIES_SUCCESS	148	0.0302	DAVIES_SUCCESS
ANXA10	11199	chr4	169013687	169108893	+	264	0.141	DAVIES_SUCCESS	119	0.00246	DAVIES_SUCCESS
ANXA11	311	chr10	81914879	81965433	-	435	0.000206	DAVIES_SUCCESS	132	0.0622	DAVIES_SUCCESS
ANXA13	312	chr8	124693033	124749647	-	380	0.157	DAVIES_SUCCESS	167	0.00502	DAVIES_SUCCESS
ANXA2	302	chr15	60639349	60690185	-	410	0.135	DAVIES_SUCCESS	155	5.04e-07	DAVIES_SUCCESS
ANXA2P1	303	chr4	154228620	154229963	-	168	0.0391	DAVIES_SUCCESS	53	0.129	DAVIES_SUCCESS
ANXA2P2	304	chr9	33624222	33625532	+	281	0.000118	DAVIES_SUCCESS	95	2.2e-05	DAVIES_SUCCESS
ANXA2P3	305	chr10	66585284	66586634	+	230	1.01e-07	DAVIES_SUCCESS	90	0.243	DAVIES_SUCCESS
ANXA2R	389289	chr5	43039181	43040447	-	160	0.000614	DAVIES_SUCCESS	51	2.77e-05	DAVIES_SUCCESS
ANXA3	306	chr4	79472741	79531605	+	451	0.0423	DAVIES_SUCCESS	212	0.838	DAVIES_SUCCESS
ANXA4	307	chr2	69969126	70053596	+	295	0.00727	DAVIES_SUCCESS	92	7.99e-07	DAVIES_SUCCESS
ANXA5	308	chr4	122589151	122618147	-	355	0.037	DAVIES_SUCCESS	116	1e-12	DAVIES_LOWPRECISION_FAREBROTHER_FAIL
ANXA6	309	chr5	150480266	150537443	-	521	0.296	DAVIES_SUCCESS	217	0.521	DAVIES_SUCCESS
ANXA7	310	chr10	75135188	75173841	-	140	0.483	DAVIES_SUCCESS	47	0.00241	DAVIES_FAIL_FAREBROTHER_SUCCESS
ANXA8L2	244	chr10	47746919	47770647	+	22	0.13	DAVIES_SUCCESS
ANXA9	8416	chr1	150954498	150968114	+	171	1.5e-05	DAVIES_SUCCESS	57	1.94e-12	DAVIES_SUCCESS
AOAH	313	chr7	36552548	36764154	-	763	0.0133	DAVIES_SUCCESS	318	0.0525	DAVIES_SUCCESS
AOAH-IT1	100874264	chr7	36637439	36639726	-	240	0.102	DAVIES_SUCCESS	84	0.176	DAVIES_SUCCESS
AOC2	314	chr17	40996608	41002724	+	17	0.00533	DAVIES_SUCCESS	1	0.067	NOT_RUN
AOC3	8639	chr17	41003200	41010147	+	30	0.0179	DAVIES_SUCCESS	8	0.118	DAVIES_FAIL_FAREBROTHER_SUCCESS
AOC4	90586	chr17	41019161	41021234	+	38	0.0293	DAVIES_SUCCESS	12	0.194	DAVIES_FAIL_FAREBROTHER_SUCCESS
AOX1	316	chr2	201450730	201536217	+	387	0.00234	DAVIES_SUCCESS	171	0.000426	DAVIES_SUCCESS
AOX2P	344454	chr2	201560445	201658941	+	399	0.000987	DAVIES_SUCCESS	166	0.00535	DAVIES_SUCCESS
AP1AR	55435	chr4	113152894	113191211	+	181	0.499	DAVIES_SUCCESS	49	0.499	DAVIES_SUCCESS
AP1B1	162	chr22	29723668	29784572	-	222	0.0358	DAVIES_SUCCESS	87	0.000193	DAVIES_SUCCESS
AP1B1P1	23782	chr22	32517963	32529456	+	219	0.059	DAVIES_SUCCESS	66	0.00575	DAVIES_SUCCESS
AP1G1	164	chr16	71762904	71842976	-	328	0.00336	DAVIES_SUCCESS	85	1e-12	DAVIES_LOWPRECISION_FAREBROTHER_FAIL
AP1G2	8906	chr14	24028776	24037279	-	79	0.607	DAVIES_SUCCESS	28	1.36e-05	DAVIES_SUCCESS
AP1M1	8907	chr19	16308664	16346156	+	345	0.163	DAVIES_SUCCESS	82	0.238	DAVIES_SUCCESS
AP1M2	10053	chr19	10683346	10697991	-	294	0.0616	DAVIES_SUCCESS	42	1e-12	DAVIES_LOWPRECISION_FAREBROTHER_FAIL
AP1S1	1174	chr7	100797685	100804557	+	233	1.56e-07	DAVIES_SUCCESS	59	1e-12	DAVIES_LOWPRECISION_FAREBROTHER_FAIL
AP1S3	130340	chr2	224620046	224702319	-	449	0.0231	DAVIES_SUCCESS	143	0.0159	DAVIES_SUCCESS
AP2A1	160	chr19	50270179	50310369	+	163	0.0176	DAVIES_SUCCESS	41	5.81e-07	DAVIES_SUCCESS
AP2A2	161	chr11	925808	1012245	+	406	1.63e-10	DAVIES_SUCCESS	85	2.48e-05	DAVIES_SUCCESS
AP2B1	163	chr17	33914281	34053436	+	411	0.0156	DAVIES_SUCCESS	141	0.0118	DAVIES_SUCCESS
AP2M1	1173	chr3	183892633	183901879	+	139	0.0595	DAVIES_SUCCESS	44	5.37e-06	DAVIES_SUCCESS
AP2S1	1175	chr19	47341422	47354203	-	140	0.000582	DAVIES_SUCCESS	25	0.000949	DAVIES_SUCCESS
AP3B1	8546	chr5	77298149	77590579	-	570	2.7e-06	DAVIES_SUCCESS	207	1e-12	DAVIES_LOWPRECISION_FAREBROTHER_FAIL
AP3B2	8120	chr15	83328032	83378635	-	191	0.0211	DAVIES_SUCCESS	71	3.89e-05	DAVIES_SUCCESS
AP3D1	8943	chr19	2100986	2151556	-	293	0.0277	DAVIES_SUCCESS	61	1e-12	DAVIES_LOWPRECISION_FAREBROTHER_FAIL
AP3M1	26985	chr10	75880014	75910826	-	179	3.38e-10	DAVIES_SUCCESS	102	0.107	DAVIES_SUCCESS
AP3M2	10947	chr8	42010463	42028701	+	166	0.0231	DAVIES_SUCCESS	55	0.00535	DAVIES_SUCCESS
AP3S1	1176	chr5	115177618	115249778	+	237	0.0157	DAVIES_SUCCESS	98	1.54e-05	DAVIES_SUCCESS
AP4B1	10717	chr1	114437370	114447741	-	131	0.00809	DAVIES_SUCCESS	69	0.202	DAVIES_SUCCESS
AP4B1-AS1	100287722	chr1	114399256	114443859	+	169	0.00358	DAVIES_SUCCESS	85	0.118	DAVIES_SUCCESS
AP4E1	23431	chr15	51200868	51298097	+	347	0.224	DAVIES_SUCCESS	133	1e-12	DAVIES_LOWPRECISION_FAREBROTHER_FAIL
AP4M1	9179	chr7	99699129	99707942	+	129	5.72e-05	DAVIES_SUCCESS	41	1.04e-05	DAVIES_SUCCESS
AP4S1	11154	chr14	31494311	31565656	+	244	0.00252	DAVIES_SUCCESS	63	0.000839	DAVIES_SUCCESS
AP5B1	91056	chr11	65541368	65548062	-	221	6.01e-11	DAVIES_SUCCESS	50	7.15e-14	DAVIES_LOWPRECISION_FAREBROTHER_SUCCESS
AP5M1	55745	chr14	57735605	57756797	+	81	0.386	DAVIES_SUCCESS	43	0.124	DAVIES_SUCCESS
AP5S1	55317	chr20	3801170	3805954	+	199	0.0022	DAVIES_SUCCESS	47	1.32e-09	DAVIES_SUCCESS
AP5Z1	9907	chr7	4815261	4834026	+	205	0.152	DAVIES_SUCCESS	53	0.0314	DAVIES_SUCCESS
APAF1	317	chr12	99039077	99129211	+	276	0.0435	DAVIES_SUCCESS	99	0.00304	DAVIES_SUCCESS
APBA1	320	chr9	72042448	72287275	-	586	0.00576	DAVIES_SUCCESS	300	0.000919	DAVIES_SUCCESS
APBA2	321	chr15	29131167	29410516	+	614	0.788	DAVIES_SUCCESS	207	0.203	DAVIES_SUCCESS
APBA3	9546	chr19	3750770	3761673	-	254	0.208	DAVIES_SUCCESS	48	0.062	DAVIES_SUCCESS
APBB1	322	chr11	6416354	6440644	-	194	0.207	DAVIES_SUCCESS	66	0.136	DAVIES_SUCCESS
APBB1IP	54518	chr10	26727265	26856732	+	603	0.00488	DAVIES_SUCCESS	197	0.346	DAVIES_SUCCESS
APBB2	323	chr4	40812043	41216635	-	1217	0.00394	DAVIES_SUCCESS	389	0.13	DAVIES_SUCCESS
APBB3	10307	chr5	139937852	139944189	-	99	0.000414	DAVIES_SUCCESS	36	3.34e-09	DAVIES_SUCCESS
APC	324	chr5	112043201	112181936	+	395	4.9e-06	DAVIES_SUCCESS	167	1e-12	DAVIES_LOWPRECISION_FAREBROTHER_FAIL
APC2	10297	chr19	1450147	1473243	+	161	0.19	DAVIES_SUCCESS	26	8.43e-06	DAVIES_SUCCESS
APCDD1	147495	chr18	10454624	10488698	+	361	0.00517	DAVIES_SUCCESS	161	0.0163	DAVIES_SUCCESS
APCDD1L	164284	chr20	57034425	57089949	-	320	0.00799	DAVIES_SUCCESS	129	3.75e-05	DAVIES_SUCCESS
APCDD1L-AS1	149773	chr20	57090434	57194948	+	438	0.0634	DAVIES_SUCCESS	206	0.307	DAVIES_SUCCESS
APCS	325	chr1	159557615	159558661	+	196	0.0977	DAVIES_SUCCESS	98	0.187	DAVIES_SUCCESS
APEH	327	chr3	49711434	49720934	+	119	1e-12	DAVIES_LOWPRECISION_FAREBROTHER_FAIL	42	0.000199	DAVIES_FAIL_FAREBROTHER_SUCCESS
APEX1	328	chr14	20923289	20925931	+	318	0.891	DAVIES_SUCCESS	110	0.000156	DAVIES_SUCCESS
APH1A	51107	chr1	150237798	150241609	-	158	0.00358	DAVIES_SUCCESS	53	2.27e-13	DAVIES_LOWPRECISION_FAREBROTHER_SUCCESS
APH1B	83464	chr15	63569748	63601325	+	187	0.168	DAVIES_SUCCESS	68	0.0155	DAVIES_SUCCESS
API5	8539	chr11	43333504	43366080	+	213	1.64e-08	DAVIES_SUCCESS	67	1.42e-05	DAVIES_SUCCESS
APIP	51074	chr11	34896713	34937939	-	574	0.00597	DAVIES_SUCCESS	277	8.33e-05	DAVIES_SUCCESS
APITD1-CORT	100526739	chr1	10490158	10512060	+	189	0.0444	DAVIES_SUCCESS	56	1e-12	DAVIES_LOWPRECISION_FAREBROTHER_FAIL
APLF	200558	chr2	68694690	68857856	+	437	0.942	DAVIES_SUCCESS	169	0.0206	DAVIES_SUCCESS
APLNR	187	chr11	57001051	57004927	-	192	3.17e-06	DAVIES_SUCCESS	109	1.45e-08	DAVIES_SUCCESS
APLP1	333	chr19	36359137	36370699	+	65	0.682	DAVIES_SUCCESS	9	5.9e-06	DAVIES_SUCCESS
APLP2	334	chr11	129939715	130014706	+	341	7.3e-06	DAVIES_SUCCESS	73	0.296	DAVIES_SUCCESS
APMAP	57136	chr20	24943579	24973425	-	435	2.32e-05	DAVIES_SUCCESS	199	0.27	DAVIES_SUCCESS
APOA1	335	chr11	116706468	116708338	-	214	0.000463	DAVIES_SUCCESS	61	8.94e-10	DAVIES_SUCCESS
APOA1BP	128240	chr1	156561557	156566601	+	115	0.00781	DAVIES_SUCCESS	46	0.186	DAVIES_SUCCESS
APOA2	336	chr1	161192082	161193418	-	189	0.00263	DAVIES_SUCCESS	80	0.209	DAVIES_SUCCESS
APOA4	337	chr11	116691417	116694011	-	208	0.0209	DAVIES_SUCCESS	52	9.2e-09	DAVIES_SUCCESS
APOA5	116519	chr11	116660085	116663136	-	254	0.0439	DAVIES_SUCCESS	76	8.8e-05	DAVIES_SUCCESS
APOB	338	chr2	21224300	21266945	-	210	0.0436	DAVIES_SUCCESS	113	0.55	DAVIES_SUCCESS
APOBEC1	339	chr12	7801995	7818502	-	350	0.73	DAVIES_SUCCESS	102	0.124	DAVIES_SUCCESS
APOBEC2	10930	chr6	41020939	41032630	+	163	9.73e-08	DAVIES_SUCCESS	96	0.382	DAVIES_SUCCESS
APOBEC3A_B	100913187	chr22	39353526	39388784	+	239	0.866	DAVIES_SUCCESS	64	0.0048	DAVIES_SUCCESS
APOBEC3B	9582	chr22	39378403	39388784	+	207	0.89	DAVIES_SUCCESS	55	0.00237	DAVIES_SUCCESS
APOBEC3C	27350	chr22	39410264	39414825	+	143	0.532	DAVIES_SUCCESS	26	5.44e-05	DAVIES_SUCCESS
APOBEC3D	140564	chr22	39417117	39429256	+	152	0.515	DAVIES_SUCCESS	28	3.11e-05	DAVIES_SUCCESS
APOBEC3G	60489	chr22	39436672	39483748	+	310	0.261	DAVIES_SUCCESS	69	4.5e-12	DAVIES_SUCCESS
APOBEC3H	164668	chr22	39493228	39500072	+	242	0.145	DAVIES_SUCCESS	56	1e-12	DAVIES_LOWPRECISION_FAREBROTHER_FAIL
APOBEC4	403314	chr1	183615410	183622448	-	129	0.00459	DAVIES_SUCCESS	43	2.04e-07	DAVIES_FAIL_FAREBROTHER_SUCCESS
APOBR	55911	chr16	28505969	28510291	+	86	1e-12	DAVIES_LOWPRECISION_FAREBROTHER_FAIL	7	4.57e-05	DAVIES_FAIL_FAREBROTHER_SUCCESS
APOC1	341	chr19	45417576	45422606	+	218	3.08e-11	DAVIES_SUCCESS	49	5.97e-14	DAVIES_LOWPRECISION_FAREBROTHER_SUCCESS
APOC1P1	342	chr19	45430059	45434643	+	198	3.41e-10	DAVIES_SUCCESS	40	7.64e-14	DAVIES_LOWPRECISION_FAREBROTHER_SUCCESS
APOC2	344	chr19	45451541	45452652	+	176	1.36e-05	DAVIES_SUCCESS	38	9.41e-14	DAVIES_LOWPRECISION_FAREBROTHER_SUCCESS
APOC3	345	chr11	116700623	116703787	+	217	0.0025	DAVIES_SUCCESS	60	1.82e-09	DAVIES_SUCCESS
APOC4-APOC2	100533990	chr19	45445494	45452822	+	190	4.72e-07	DAVIES_SUCCESS	40	7.26e-14	DAVIES_LOWPRECISION_FAREBROTHER_SUCCESS
APOD	347	chr3	195295572	195311076	-	262	0.134	DAVIES_SUCCESS
APOE	348	chr19	45409038	45412650	+	247	4.42e-12	DAVIES_SUCCESS	53	9.33e-14	DAVIES_LOWPRECISION_FAREBROTHER_SUCCESS
APOF	319	chr12	56754354	56756583	-	55	0.0545	DAVIES_SUCCESS	17	1.98e-14	DAVIES_LOWPRECISION_FAREBROTHER_SUCCESS
APOH	350	chr17	64208146	64225556	-	323	0.0541	DAVIES_SUCCESS	119	1e-12	DAVIES_LOWPRECISION_FAREBROTHER_FAIL
APOL1	8542	chr22	36649116	36663577	+	349	0.265	DAVIES_SUCCESS	157	3.28e-08	DAVIES_SUCCESS
APOL2	23780	chr22	36622254	36636000	-	392	0.0617	DAVIES_SUCCESS	174	0.0353	DAVIES_SUCCESS
APOL3	80833	chr22	36536370	36562225	-	370	0.000399	DAVIES_SUCCESS	178	0.0501	DAVIES_SUCCESS
APOL4	80832	chr22	36585175	36600879	-	402	0.00301	DAVIES_SUCCESS	195	0.26	DAVIES_SUCCESS
APOL5	80831	chr22	36113918	36125529	+	209	0.11	DAVIES_SUCCESS	56	0.22	DAVIES_SUCCESS
APOL6	80830	chr22	36044423	36064456	+	259	0.188	DAVIES_SUCCESS	90	0.442	DAVIES_SUCCESS
APP	351	chr21	27252860	27543446	-	689	0.0109	DAVIES_SUCCESS	330	7.01e-12	DAVIES_SUCCESS
APPBP2	10513	chr17	58520519	58603580	-	24	0.0576	DAVIES_SUCCESS	8	0.0297	DAVIES_FAIL_FAREBROTHER_SUCCESS
APPL1	26060	chr3	57261764	57307498	+	135	0.853	DAVIES_SUCCESS	62	0.00022	DAVIES_SUCCESS
APPL2	55198	chr12	105567074	105630008	-	399	0.000652	DAVIES_SUCCESS	192	2.26e-05	DAVIES_SUCCESS
APRT	353	chr16	88875876	88878342	-	321	0.317	DAVIES_SUCCESS	66	1e-12	DAVIES_LOWPRECISION_FAREBROTHER_FAIL
APTX	54840	chr9	32972603	33001639	-	333	0.329	DAVIES_SUCCESS	122	0.00734	DAVIES_SUCCESS
AQP1	358	chr7	30893009	30965131	+	352	0.157	DAVIES_SUCCESS	106	0.000623	DAVIES_SUCCESS
AQP10	89872	chr1	154293591	154297801	+	230	0.000158	DAVIES_SUCCESS	63	0.000408	DAVIES_SUCCESS
AQP11	282679	chr11	77300435	77321401	+	200	0.0067	DAVIES_SUCCESS	50	1.59e-13	DAVIES_LOWPRECISION_FAREBROTHER_SUCCESS
AQP12A	375318	chr2	241631261	241637900	+	248	0.127	DAVIES_SUCCESS	65	6.89e-06	DAVIES_SUCCESS
AQP12B	653437	chr2	241615834	241622323	-	258	0.291	DAVIES_SUCCESS	75	1.95e-05	DAVIES_SUCCESS
AQP2	359	chr12	50344523	50352664	+	157	0.0918	DAVIES_SUCCESS	58	0.00108	DAVIES_SUCCESS
AQP3	360	chr9	33441151	33447631	-	296	0.092	DAVIES_SUCCESS	80	0.0158	DAVIES_SUCCESS
AQP4	361	chr18	24432007	24445716	-	270	0.000179	DAVIES_SUCCESS	117	0.136	DAVIES_SUCCESS
AQP4-AS1	147429	chr18	24445271	24770658	+	858	0.000116	DAVIES_SUCCESS	344	0.0307	DAVIES_SUCCESS
AQP5	362	chr12	50355278	50359465	+	144	0.0887	DAVIES_SUCCESS	49	0.000253	DAVIES_SUCCESS
AQP6	363	chr12	50360976	50370922	+	147	0.148	DAVIES_SUCCESS	49	0.0012	DAVIES_SUCCESS
AQP7	364	chr9	33384947	33402517	-	255	0.073	DAVIES_SUCCESS	65	0.000196	DAVIES_SUCCESS
AQP8	343	chr16	25228284	25240253	+	237	0.000943	DAVIES_SUCCESS	65	0.00723	DAVIES_SUCCESS
AQP9	366	chr15	58430394	58478110	+	282	0.351	DAVIES_SUCCESS	160	0.00121	DAVIES_SUCCESS
AQPEP	206338	chr5	115298150	115363299	+	491	0.00219	DAVIES_SUCCESS	245	0.051	DAVIES_SUCCESS
AQR	9716	chr15	35148551	35261995	-	376	0.186	DAVIES_SUCCESS	140	0.148	DAVIES_SUCCESS
ARAP1	116985	chr11	72396113	72504750	-	401	2.9e-05	DAVIES_SUCCESS	102	7.08e-06	DAVIES_SUCCESS
ARAP2	116984	chr4	35949842	36245979	-	796	0.000698	DAVIES_SUCCESS	373	0.00487	DAVIES_SUCCESS
ARAP3	64411	chr5	141032967	141061800	-	262	2.11e-06	DAVIES_SUCCESS	104	6.07e-12	DAVIES_SUCCESS
ARC	23237	chr8	143692404	143695833	-	298	0.0224	DAVIES_SUCCESS	85	0.512	DAVIES_SUCCESS
ARCN1	372	chr11	118443101	118473747	+	172	0.00409	DAVIES_SUCCESS	55	3.92e-10	DAVIES_SUCCESS
AREG	374	chr4	75310852	75490485	+	403	0.238	DAVIES_SUCCESS	157	0.0114	DAVIES_SUCCESS
AREL1	9870	chr14	75127954	75179807	-	166	0.0224	DAVIES_SUCCESS	76	2.27e-10	DAVIES_SUCCESS
ARF1	375	chr1	228270360	228286913	+	82	0.185	DAVIES_SUCCESS	36	1e-12	DAVIES_LOWPRECISION_FAREBROTHER_FAIL
ARF3	377	chr12	49329991	49351252	-	205	0.0446	DAVIES_SUCCESS	41	0.00103	DAVIES_SUCCESS
ARF4	378	chr3	57557089	57583215	-	233	0.1	DAVIES_SUCCESS	64	1e-12	DAVIES_LOWPRECISION_FAREBROTHER_FAIL
ARF5	381	chr7	127228405	127231759	+	147	0.00491	DAVIES_SUCCESS	61	0.00683	DAVIES_SUCCESS
ARF6	382	chr14	50359735	50363772	+	146	0.0355	DAVIES_SUCCESS	30	0.665	DAVIES_SUCCESS
ARFGAP1	55738	chr20	61904164	61921142	+	338	0.00295	DAVIES_SUCCESS	47	0.368	DAVIES_SUCCESS
ARFGAP2	84364	chr11	47185848	47198676	-	137	0.00062	DAVIES_SUCCESS	53	1e-12	DAVIES_LOWPRECISION_FAREBROTHER_FAIL
ARFGAP3	26286	chr22	43192531	43253408	-	405	0.000386	DAVIES_SUCCESS	120	1e-12	DAVIES_LOWPRECISION_FAREBROTHER_FAIL
ARFGEF1	10565	chr8	68085746	68255912	-	157	2.46e-05	DAVIES_SUCCESS	49	1e-05	DAVIES_SUCCESS
ARFGEF2	10564	chr20	47538274	47653230	+	455	6.1e-09	DAVIES_SUCCESS	179	1e-12	DAVIES_LOWPRECISION_FAREBROTHER_FAIL
ARFIP1	27236	chr4	153701111	153833063	+	229	0.973	DAVIES_SUCCESS	76	0.00561	DAVIES_SUCCESS
ARFIP2	23647	chr11	6495912	6502709	-	188	0.719	DAVIES_SUCCESS	99	0.235	DAVIES_SUCCESS
ARFRP1	10139	chr20	62329994	62339365	-	309	2.22e-05	DAVIES_SUCCESS	83	7.51e-10	DAVIES_SUCCESS
ARG1	383	chr6	131894343	131905472	+	122	2.62e-12	DAVIES_SUCCESS	68	0.132	DAVIES_SUCCESS
ARG2	384	chr14	68086578	68118436	+	237	0.051	DAVIES_SUCCESS	83	0.000664	DAVIES_SUCCESS
ARGFX	503582	chr3	121286777	121309469	+	267	0.108	DAVIES_SUCCESS	100	6.94e-05	DAVIES_SUCCESS
ARGFXP2	503640	chr17	30477386	30478590	-	116	0.000152	DAVIES_SUCCESS	32	1	DAVIES_FAIL_FAREBROTHER_FAIL
ARGLU1	55082	chr13	107195661	107220514	-	181	4.29e-05	DAVIES_SUCCESS	104	0.0771	DAVIES_SUCCESS
ARHGAP1	392	chr11	46698624	46722215	-	128	2.66e-10	DAVIES_SUCCESS	34	4.09e-14	DAVIES_LOWPRECISION_FAREBROTHER_SUCCESS
ARHGAP10	79658	chr4	148653452	148993927	+	487	0.108	DAVIES_SUCCESS	220	0.00227	DAVIES_SUCCESS
ARHGAP11A	9824	chr15	32907344	32931868	+	132	0.00415	DAVIES_SUCCESS	51	0.874	DAVIES_SUCCESS
ARHGAP11B	89839	chr15	30916696	30977810	+	118	0.0244	DAVIES_SUCCESS	23	0.0848	DAVIES_FAIL_FAREBROTHER_SUCCESS
ARHGAP12	94134	chr10	32094325	32217804	-	345	6.77e-05	DAVIES_SUCCESS	161	4.1e-07	DAVIES_SUCCESS
ARHGAP15	55843	chr2	143886898	144525921	+	1246	1e-12	DAVIES_LOWPRECISION_FAREBROTHER_FAIL	571	0.00194	DAVIES_SUCCESS
ARHGAP17	55114	chr16	24930711	25026675	-	389	0.0107	DAVIES_SUCCESS	117	2.72e-06	DAVIES_SUCCESS
ARHGAP18	93663	chr6	129898239	130182692	-	954	0.0097	DAVIES_SUCCESS	456	1e-12	DAVIES_LOWPRECISION_FAREBROTHER_FAIL
ARHGAP19	84986	chr10	98981929	99052430	-	347	4.61e-07	DAVIES_SUCCESS	101	6.34e-05	DAVIES_SUCCESS
ARHGAP19-SLIT1	100533184	chr10	98912798	99052430	-	539	1.55e-07	DAVIES_SUCCESS	192	1.64e-05	DAVIES_SUCCESS
ARHGAP20	57569	chr11	110447758	110583912	-	501	0.000544	DAVIES_SUCCESS	243	3.38e-09	DAVIES_SUCCESS
ARHGAP21	57584	chr10	24872537	25012597	-	380	0.0498	DAVIES_SUCCESS	136	1e-12	DAVIES_LOWPRECISION_FAREBROTHER_FAIL
ARHGAP22	58504	chr10	49654067	49864310	-	777	0.294	DAVIES_SUCCESS	315	1e-05	DAVIES_SUCCESS
ARHGAP23	57636	chr17	36584719	36668628	+	384	0.0215	DAVIES_SUCCESS	71	6.41e-05	DAVIES_SUCCESS
ARHGAP24	83478	chr4	86396283	86923823	+	1292	0.000959	DAVIES_SUCCESS	469	2.94e-11	DAVIES_SUCCESS
ARHGAP25	9938	chr2	68906745	69053957	+	672	0.911	DAVIES_SUCCESS	315	4.35e-05	DAVIES_SUCCESS
ARHGAP26	23092	chr5	142150291	142608572	+	717	0.085	DAVIES_SUCCESS	394	2.9e-10	DAVIES_SUCCESS
ARHGAP26-AS1	100874239	chr5	142239169	142248475	-	106	0.543	DAVIES_SUCCESS	74	0.0921	DAVIES_SUCCESS
ARHGAP27	201176	chr17	43471267	43511112	-	35	0.1	DAVIES_SUCCESS	4	1e-15	DAVIES_LOWPRECISION_FAREBROTHER_SUCCESS
ARHGAP28	79822	chr18	6788492	6915712	+	482	0.000874	DAVIES_SUCCESS	197	0.247	DAVIES_SUCCESS
ARHGAP29	9411	chr1	94615402	94740624	-	334	0.361	DAVIES_SUCCESS	163	0.00722	DAVIES_SUCCESS
ARHGAP30	257106	chr1	161016731	161039760	-	181	0.000357	DAVIES_SUCCESS	75	0.331	DAVIES_SUCCESS
ARHGAP31	57514	chr3	119013219	119138323	+	518	1.38e-05	DAVIES_SUCCESS	191	1.95e-12	DAVIES_SUCCESS
ARHGAP32	9743	chr11	128834954	129062093	-	586	0.187	DAVIES_SUCCESS	259	9.81e-12	DAVIES_SUCCESS
ARHGAP33	115703	chr19	36266416	36279724	+	236	0.00854	DAVIES_SUCCESS	54	1e-12	DAVIES_LOWPRECISION_FAREBROTHER_FAIL
ARHGAP35	2909	chr19	47421932	47508333	+	173	2.09e-07	DAVIES_SUCCESS	47	0.000893	DAVIES_SUCCESS
ARHGAP39	80728	chr8	145754562	145911194	-	116	0.633	DAVIES_SUCCESS	29	0.3	DAVIES_SUCCESS
ARHGAP40	343578	chr20	37230576	37279295	+	241	0.245	DAVIES_SUCCESS	128	0.0895	DAVIES_SUCCESS
ARHGAP42	143872	chr11	100558406	100861656	+	1255	0.799	DAVIES_SUCCESS	626	1.78e-06	DAVIES_SUCCESS
ARHGAP44	9912	chr17	12692828	12894960	+	825	0.00836	DAVIES_SUCCESS	251	0.188	DAVIES_SUCCESS
ARHGAP5	394	chr14	32546188	32628934	+	160	0.289	DAVIES_SUCCESS	62	4.71e-05	DAVIES_SUCCESS
ARHGAP5-AS1	84837	chr14	32544624	32545905	-	63	0.161	DAVIES_SUCCESS	20	0.000121	DAVIES_SUCCESS
ARHGAP8	23779	chr22	45148437	45258664	+	885	0.177	DAVIES_SUCCESS	259	0.0165	DAVIES_SUCCESS
ARHGAP9	64333	chr12	57866037	57882597	-	123	0.00105	DAVIES_SUCCESS	42	3.26e-09	DAVIES_SUCCESS
ARHGDIA	396	chr17	79825596	79829282	-	121	0.334	DAVIES_SUCCESS	1	0.97	NOT_RUN
ARHGDIB	397	chr12	15094949	15114562	-	290	0.000225	DAVIES_SUCCESS	153	7.73e-10	DAVIES_SUCCESS
ARHGEF1	9138	chr19	42387266	42434296	+	117	0.22	DAVIES_SUCCESS	31	0.00271	DAVIES_SUCCESS
ARHGEF10	9639	chr8	1772148	1906807	+	842	0.000682	DAVIES_SUCCESS	262	0.0222	DAVIES_SUCCESS
ARHGEF10L	55160	chr1	17846826	18024370	+	436	0.876	DAVIES_SUCCESS	159	0.0311	DAVIES_SUCCESS
ARHGEF11	9826	chr1	156904631	157015162	-	452	0.376	DAVIES_SUCCESS	186	9.83e-12	DAVIES_SUCCESS
ARHGEF12	23365	chr11	120207617	120360645	+	387	0.00357	DAVIES_SUCCESS	130	1e-12	DAVIES_LOWPRECISION_FAREBROTHER_FAIL
ARHGEF15	22899	chr17	8213555	8225834	+	247	0.00321	DAVIES_SUCCESS	54	1e-12	DAVIES_LOWPRECISION_FAREBROTHER_FAIL
ARHGEF16	27237	chr1	3371146	3397677	+	309	0.267	DAVIES_SUCCESS	45	0.00132	DAVIES_SUCCESS
ARHGEF17	9828	chr11	73019662	73080425	+	267	0.0033	DAVIES_SUCCESS	82	0.128	DAVIES_SUCCESS
ARHGEF18	23370	chr19	7447719	7537371	+	448	0.304	DAVIES_SUCCESS	107	0.352	DAVIES_SUCCESS
ARHGEF19	128272	chr1	16524598	16539104	-	223	0.0127	DAVIES_SUCCESS	65	2.13e-06	DAVIES_SUCCESS
ARHGEF2	9181	chr1	155916629	155959864	-	139	3.11e-09	DAVIES_SUCCESS	51	0.00122	DAVIES_SUCCESS
ARHGEF25	115557	chr12	58003962	58011028	+	146	0.00183	DAVIES_SUCCESS	42	1.33e-13	DAVIES_LOWPRECISION_FAREBROTHER_SUCCESS
ARHGEF26	26084	chr3	153838791	153975616	+	432	3.75e-12	DAVIES_SUCCESS	222	1.33e-07	DAVIES_SUCCESS
ARHGEF26-AS1	100507524	chr3	153742189	153838999	-	592	1e-12	DAVIES_LOWPRECISION_FAREBROTHER_FAIL	262	6.52e-08	DAVIES_SUCCESS
ARHGEF28	64283	chr5	72921982	73237818	+	949	0.00324	DAVIES_SUCCESS	442	0.000109	DAVIES_SUCCESS
ARHGEF3	50650	chr3	56761445	57113336	-	1062	0.042	DAVIES_SUCCESS	356	1e-12	DAVIES_LOWPRECISION_FAREBROTHER_FAIL
ARHGEF3-AS1	100874200	chr3	56974067	56994880	+	301	0.0683	DAVIES_SUCCESS	105	0.00275	DAVIES_SUCCESS
ARHGEF33	100271715	chr2	39146503	39202590	+	200	0.062	DAVIES_SUCCESS	99	0.128	DAVIES_SUCCESS
ARHGEF34P	728377	chr7	143956088	143991256	-	4	0.684	DAVIES_FAIL_FAREBROTHER_SUCCESS
ARHGEF35	445328	chr7	143883175	143892791	-	104	0.736	DAVIES_SUCCESS	42	0.548	DAVIES_FAIL_FAREBROTHER_SUCCESS
ARHGEF37	389337	chr5	148961134	149014527	+	338	0.192	DAVIES_SUCCESS	125	0.0729	DAVIES_SUCCESS
ARHGEF38	54848	chr4	106473776	106602070	+	493	0.128	DAVIES_SUCCESS	208	8.26e-12	DAVIES_SUCCESS
ARHGEF38-IT1	100874374	chr4	106482747	106491392	+	297	0.107	DAVIES_SUCCESS	132	1e-12	DAVIES_LOWPRECISION_FAREBROTHER_FAIL
ARHGEF39	84904	chr9	35658871	35675863	-	184	0.000586	DAVIES_SUCCESS	67	2.68e-11	DAVIES_SUCCESS
ARHGEF4	50649	chr2	131672785	131804836	+	327	5.11e-06	DAVIES_SUCCESS	104	0.143	DAVIES_SUCCESS
ARHGEF40	55701	chr14	21538526	21558036	+	231	0.702	DAVIES_SUCCESS	71	5.41e-14	DAVIES_LOWPRECISION_FAREBROTHER_SUCCESS
ARHGEF5	7984	chr7	144052488	144077725	+	106	0.594	DAVIES_SUCCESS	39	0.0947	DAVIES_SUCCESS
ARHGEF7	8874	chr13	111767623	111958081	+	646	1.26e-12	DAVIES_SUCCESS	222	0.258	DAVIES_SUCCESS
ARID1A	8289	chr1	27022521	27108601	+	176	0.00762	DAVIES_SUCCESS	26	2.35e-14	DAVIES_LOWPRECISION_FAREBROTHER_SUCCESS
ARID1B	57492	chr6	157099063	157531913	+	684	0.0837	DAVIES_SUCCESS	321	6.85e-05	DAVIES_SUCCESS
ARID2	196528	chr12	46123619	46301819	+	237	0.00773	DAVIES_SUCCESS	90	2.11e-08	DAVIES_SUCCESS
ARID3A	1820	chr19	926036	972803	+	509	0.0748	DAVIES_SUCCESS	65	1.77e-06	DAVIES_SUCCESS
ARID3B	10620	chr15	74833547	74890472	+	137	0.197	DAVIES_SUCCESS	54	3.05e-10	DAVIES_SUCCESS
ARID3C	138715	chr9	34621454	34628011	-	167	5.11e-06	DAVIES_SUCCESS	58	0.0678	DAVIES_SUCCESS
ARID4A	5926	chr14	58765221	58840451	+	148	0.043	DAVIES_SUCCESS	41	0.000146	DAVIES_SUCCESS
ARID4B	51742	chr1	235294497	235491532	-	531	0.0174	DAVIES_SUCCESS	140	1e-12	DAVIES_LOWPRECISION_FAREBROTHER_FAIL
ARID5A	10865	chr2	97202463	97218371	+	56	0.293	DAVIES_SUCCESS	30	0.00212	DAVIES_SUCCESS
ARID5B	84159	chr10	63661012	63856707	+	430	0.00325	DAVIES_SUCCESS	170	1e-12	DAVIES_LOWPRECISION_FAREBROTHER_FAIL
ARIH1	25820	chr15	72766666	72878896	+	63	0.0126	DAVIES_SUCCESS	24	9.69e-12	DAVIES_SUCCESS
ARIH2	10425	chr3	48956280	49022971	+	96	0.000238	DAVIES_SUCCESS	36	1e-12	DAVIES_LOWPRECISION_FAREBROTHER_FAIL
ARIH2OS	646450	chr3	48955220	48956818	-	65	0.000703	DAVIES_SUCCESS	24	6.48e-14	DAVIES_LOWPRECISION_FAREBROTHER_SUCCESS
ARL1	400	chr12	101786902	101801572	-	196	0.186	DAVIES_SUCCESS	66	0.00305	DAVIES_SUCCESS
ARL10	285598	chr5	175792501	175800503	+	166	0.145	DAVIES_SUCCESS	50	5.04e-09	DAVIES_SUCCESS
ARL11	115761	chr13	50202434	50208008	+	294	0.405	DAVIES_SUCCESS	60	1.71e-13	DAVIES_LOWPRECISION_FAREBROTHER_SUCCESS
ARL13B	200894	chr3	93698982	93774522	+	81	1e-12	DAVIES_LOWPRECISION_FAREBROTHER_FAIL	29	0.107	DAVIES_SUCCESS
ARL14	80117	chr3	160394947	160396235	+	174	0.266	DAVIES_SUCCESS	81	0.452	DAVIES_SUCCESS
ARL14EP	120534	chr11	30344648	30359165	+	213	1.25e-11	DAVIES_SUCCESS	106	1e-12	DAVIES_LOWPRECISION_FAREBROTHER_FAIL
ARL14EPL	644100	chr5	115387162	115394827	+	361	3.9e-05	DAVIES_SUCCESS	159	0.167	DAVIES_SUCCESS
ARL15	54622	chr5	53180613	53606403	-	1293	1.32e-05	DAVIES_SUCCESS	558	2.77e-05	DAVIES_SUCCESS
ARL16	339231	chr17	79648223	79650954	-	368	0.256	DAVIES_SUCCESS	35	0.37	DAVIES_SUCCESS
ARL2-SNX15	100528018	chr11	64781584	64808044	+	164	0.000218	DAVIES_SUCCESS	55	1e-12	DAVIES_LOWPRECISION_FAREBROTHER_FAIL
ARL2BP	23568	chr16	57279037	57287545	+	178	0.217	DAVIES_SUCCESS	29	0.497	DAVIES_SUCCESS
ARL3	403	chr10	104433483	104474190	-	207	4.29e-11	DAVIES_SUCCESS	78	1e-12	DAVIES_LOWPRECISION_FAREBROTHER_FAIL
ARL4A	10124	chr7	12726451	12730558	+	399	0.137	DAVIES_SUCCESS	118	0.0739	DAVIES_SUCCESS
ARL4C	10123	chr2	235401685	235405693	-	291	0.0283	DAVIES_SUCCESS	97	0.0395	DAVIES_SUCCESS
ARL4D	379	chr17	41476352	41478504	+	176	1.93e-08	DAVIES_SUCCESS	33	8.88e-06	DAVIES_SUCCESS
ARL5A	26225	chr2	152645591	152685009	-	183	0.529	DAVIES_SUCCESS	82	0.681	DAVIES_SUCCESS
ARL5B	221079	chr10	18948312	18966940	+	331	0.0637	DAVIES_SUCCESS	132	5.98e-06	DAVIES_SUCCESS
ARL5C	390790	chr17	37313146	37323318	-	257	0.0603	DAVIES_SUCCESS	65	5.25e-05	DAVIES_SUCCESS
ARL6	84100	chr3	97483594	97519953	+	124	0.16	DAVIES_SUCCESS	54	0.0421	DAVIES_SUCCESS
ARL6IP1	23204	chr16	18802990	18812857	-	143	0.0261	DAVIES_SUCCESS	57	0.359	DAVIES_FAIL_FAREBROTHER_SUCCESS
ARL6IP4	51329	chr12	123464879	123467460	+	37	0.0123	DAVIES_SUCCESS	11	1e-12	DAVIES_LOWPRECISION_FAREBROTHER_FAIL
ARL6IP5	10550	chr3	69134089	69155239	+	137	0.356	DAVIES_SUCCESS	57	0.00128	DAVIES_SUCCESS
ARL6IP6	151188	chr2	153574406	153617767	+	222	0.476	DAVIES_SUCCESS	98	2.69e-05	DAVIES_SUCCESS
ARL8A	127829	chr1	202102531	202113871	-	278	1.55e-07	DAVIES_SUCCESS	85	0.00338	DAVIES_SUCCESS
ARL8B	55207	chr3	5163929	5222601	+	296	0.622	DAVIES_SUCCESS	77	0.226	DAVIES_SUCCESS
ARL9	132946	chr4	57371374	57390058	+	255	0.0467	DAVIES_SUCCESS	55	0.0167	DAVIES_SUCCESS
ARMC1	55156	chr8	66514690	66546452	-	337	0.0601	DAVIES_SUCCESS	83	0.15	DAVIES_SUCCESS
ARMC10	83787	chr7	102715327	102740210	+	92	0.491	DAVIES_SUCCESS	18	0.0388	DAVIES_SUCCESS
ARMC12	221481	chr6	35704858	35716688	+	208	8.08e-06	DAVIES_SUCCESS	34	1.06e-13	DAVIES_LOWPRECISION_FAREBROTHER_SUCCESS
ARMC2	84071	chr6	109169618	109295352	+	351	0.0733	DAVIES_SUCCESS	183	1e-12	DAVIES_LOWPRECISION_FAREBROTHER_FAIL
ARMC3	219681	chr10	23216953	23326514	+	371	0.000501	DAVIES_SUCCESS	162	0.022	DAVIES_SUCCESS
ARMC4	55130	chr10	28101096	28287977	-	487	9.32e-05	DAVIES_SUCCESS	197	1e-12	DAVIES_LOWPRECISION_FAREBROTHER_FAIL
ARMC5	79798	chr16	31469593	31478488	+	107	1.87e-05	DAVIES_SUCCESS	32	1.48e-06	DAVIES_SUCCESS
ARMC6	93436	chr19	19144386	19170310	+	167	0.000378	DAVIES_SUCCESS	49	0.00364	DAVIES_FAIL_FAREBROTHER_SUCCESS
ARMC7	79637	chr17	73106081	73126360	+	173	0.364	DAVIES_SUCCESS	29	2.92e-05	DAVIES_SUCCESS
ARMC8	25852	chr3	137906114	138017228	+	155	0.0978	DAVIES_SUCCESS	69	0.00157	DAVIES_SUCCESS
ARMC9	80210	chr2	232063293	232238606	+	367	0.35	DAVIES_SUCCESS	110	4.31e-12	DAVIES_SUCCESS
ARMS2	387715	chr10	124214178	124216868	+	238	0.0489	DAVIES_SUCCESS	104	1e-12	DAVIES_LOWPRECISION_FAREBROTHER_FAIL
ARNT	405	chr1	150782180	150849244	-	158	0.00976	DAVIES_SUCCESS	37	0.0747	DAVIES_FAIL_FAREBROTHER_SUCCESS
ARNT2	9915	chr15	80696691	80890277	+	691	2.51e-08	DAVIES_SUCCESS	261	0.0654	DAVIES_SUCCESS
ARNTL	406	chr11	13299324	13408812	+	390	1e-12	DAVIES_LOWPRECISION_FAREBROTHER_FAIL	199	1e-12	DAVIES_LOWPRECISION_FAREBROTHER_FAIL
ARNTL2	56938	chr12	27485786	27578746	+	396	0.0809	DAVIES_SUCCESS	207	0.0029	DAVIES_SUCCESS
ARPC1A	10552	chr7	98923495	98985884	+	137	2.49e-09	DAVIES_SUCCESS	46	1.04e-06	DAVIES_SUCCESS
ARPC1B	10095	chr7	98972297	98992404	+	96	2.01e-10	DAVIES_SUCCESS	27	6.87e-09	DAVIES_SUCCESS
ARPC2	10109	chr2	219081816	219119071	+	163	0.0232	DAVIES_SUCCESS	38	1e-12	DAVIES_LOWPRECISION_FAREBROTHER_FAIL
ARPC3	10094	chr12	110872705	110888158	-	117	7.6e-05	DAVIES_SUCCESS	15	0.0159	DAVIES_SUCCESS
ARPC4	10093	chr3	9834178	9848789	+	194	0.0602	DAVIES_SUCCESS	54	0.0127	DAVIES_SUCCESS
ARPC4-TTLL3	100526693	chr3	9834231	9896822	+	291	0.0652	DAVIES_SUCCESS	72	5.4e-06	DAVIES_SUCCESS
ARPC5	10092	chr1	183595327	183605076	-	160	0.00521	DAVIES_SUCCESS	57	6.62e-08	DAVIES_SUCCESS
ARPC5L	81873	chr9	127631483	127639696	+	168	0.0405	DAVIES_SUCCESS	59	3.46e-06	DAVIES_SUCCESS
ARPP19	10776	chr15	52839431	52861364	-	229	0.0511	DAVIES_SUCCESS	77	0.00728	DAVIES_SUCCESS
ARPP21	10777	chr3	35680665	35835988	+	377	2.85e-10	DAVIES_SUCCESS	227	0.038	DAVIES_SUCCESS
ARRB1	408	chr11	74971165	75062875	-	306	0.0556	DAVIES_SUCCESS	115	3.72e-11	DAVIES_SUCCESS
ARRB2	409	chr17	4613788	4624795	+	267	0.00801	DAVIES_SUCCESS	58	0.129	DAVIES_SUCCESS
ARRDC1	92714	chr9	140500095	140510657	+	125	0.00172	DAVIES_SUCCESS	29	0.377	DAVIES_SUCCESS
ARRDC2	27106	chr19	18111943	18124911	+	233	0.00199	DAVIES_SUCCESS	50	1.15e-13	DAVIES_LOWPRECISION_FAREBROTHER_SUCCESS
ARRDC3	57561	chr5	90664540	90679149	-	121	0.00203	DAVIES_SUCCESS	43	0.526	DAVIES_SUCCESS
ARRDC3-AS1	100129716	chr5	90676163	90716532	+	166	0.0114	DAVIES_SUCCESS	65	0.407	DAVIES_SUCCESS
ARRDC4	91947	chr15	98462783	98517068	+	456	0.625	DAVIES_SUCCESS	91	0.0139	DAVIES_SUCCESS
ARRDC5	645432	chr19	4890448	4902879	-	317	0.00417	DAVIES_SUCCESS	63	1e-12	DAVIES_LOWPRECISION_FAREBROTHER_FAIL
ARSA	410	chr22	51061181	51066601	-	220	0.0222	DAVIES_SUCCESS	52	0.0118	DAVIES_SUCCESS
ARSB	411	chr5	78073036	78282357	-	778	0.000291	DAVIES_SUCCESS	314	1e-12	DAVIES_LOWPRECISION_FAREBROTHER_FAIL
ARSG	22901	chr17	66255322	66417000	+	532	0.259	DAVIES_SUCCESS	138	1e-12	DAVIES_LOWPRECISION_FAREBROTHER_FAIL
ARSI	340075	chr5	149675908	149682525	-	201	0.00429	DAVIES_SUCCESS	91	2.03e-11	DAVIES_SUCCESS
ARSJ	79642	chr4	114821439	114900878	-	398	0.185	DAVIES_SUCCESS	140	1e-12	DAVIES_LOWPRECISION_FAREBROTHER_FAIL
ARSK	153642	chr5	94890824	94940806	+	183	0.00142	DAVIES_SUCCESS	70	0.212	DAVIES_SUCCESS
ART1	417	chr11	3666360	3685646	+	344	0.124	DAVIES_SUCCESS	107	0.474	DAVIES_SUCCESS
ART3	419	chr4	76932332	77033955	+	808	0.0317	DAVIES_SUCCESS	233	0.000144	DAVIES_SUCCESS
ART4	420	chr12	14982244	14996413	-	214	0.0147	DAVIES_SUCCESS	92	1e-12	DAVIES_LOWPRECISION_FAREBROTHER_FAIL
ART5	116969	chr11	3659735	3663546	-	328	0.415	DAVIES_SUCCESS	105	0.575	DAVIES_SUCCESS
ARTN	9048	chr1	44398991	44402912	+	132	0.00044	DAVIES_SUCCESS	60	0.146	DAVIES_SUCCESS
ARV1	64801	chr1	231114822	231136479	+	341	0.0356	DAVIES_SUCCESS	82	3.29e-11	DAVIES_SUCCESS
ARVCF	421	chr22	19957401	20004309	-	403	4.65e-07	DAVIES_SUCCESS	140	0.00338	DAVIES_SUCCESS
AS3MT	57412	chr10	104629209	104661655	+	274	1e-12	DAVIES_LOWPRECISION_FAREBROTHER_FAIL	90	1e-12	DAVIES_LOWPRECISION_FAREBROTHER_FAIL
ASAH1	427	chr8	17913924	17942507	-	433	0.0221	DAVIES_SUCCESS	197	0.000148	DAVIES_SUCCESS
ASAH2	56624	chr10	51946999	52008370	-	161	0.00154	DAVIES_SUCCESS	96	2.37e-06	DAVIES_SUCCESS
ASAH2B	653308	chr10	52499687	52514569	+	151	0.0989	DAVIES_SUCCESS	40	0.00433	DAVIES_SUCCESS
ASAP1	50807	chr8	131064350	131455906	-	971	0.0352	DAVIES_SUCCESS	413	1e-12	DAVIES_LOWPRECISION_FAREBROTHER_FAIL
ASAP1-IT1	29065	chr8	131307600	131308779	-	175	0.0444	DAVIES_SUCCESS	104	1e-12	DAVIES_LOWPRECISION_FAREBROTHER_FAIL
ASAP2	8853	chr2	9346893	9545812	+	493	0.00124	DAVIES_SUCCESS	226	9.17e-10	DAVIES_SUCCESS
ASAP3	55616	chr1	23755055	23811057	-	203	0.000896	DAVIES_SUCCESS	72	0.00193	DAVIES_SUCCESS
ASB1	51665	chr2	239335625	239360891	+	282	0.00157	DAVIES_SUCCESS	90	9.55e-12	DAVIES_SUCCESS
ASB10	136371	chr7	150872784	150884919	-	206	0.000436	DAVIES_SUCCESS	61	1e-12	DAVIES_LOWPRECISION_FAREBROTHER_FAIL
ASB13	79754	chr10	5680819	5708558	-	444	0.0456	DAVIES_SUCCESS	141	4.88e-06	DAVIES_SUCCESS
ASB14	142686	chr3	57302378	57326710	-	138	0.893	DAVIES_SUCCESS	60	0.000357	DAVIES_SUCCESS
ASB15	142685	chr7	123241920	123277932	+	206	0.673	DAVIES_SUCCESS	103	5.59e-05	DAVIES_SUCCESS
ASB16	92591	chr17	42248073	42256451	+	100	1.16e-07	DAVIES_SUCCESS	35	0.0559	DAVIES_SUCCESS
ASB16-AS1	339201	chr17	42253341	42264085	-	103	9.03e-08	DAVIES_SUCCESS	34	0.0706	DAVIES_SUCCESS
ASB17	127247	chr1	76384557	76398116	-	262	0.0592	DAVIES_SUCCESS	108	0.018	DAVIES_SUCCESS
ASB18	401036	chr2	237103514	237172988	-	371	0.0314	DAVIES_SUCCESS	78	0.271	DAVIES_SUCCESS
ASB2	51676	chr14	94400498	94443076	-	434	0.0111	DAVIES_SUCCESS	167	2.61e-07	DAVIES_SUCCESS
ASB3	51130	chr2	53897116	54087170	-	695	1.94e-06	DAVIES_SUCCESS	250	1.55e-10	DAVIES_SUCCESS
ASB4	51666	chr7	95115212	95169543	+	317	0.00121	DAVIES_SUCCESS	185	2.51e-06	DAVIES_SUCCESS
ASB5	140458	chr4	177134825	177190373	-	442	0.195	DAVIES_SUCCESS	173	0.0127	DAVIES_SUCCESS
ASB6	140459	chr9	132396882	132404448	-	191	0.214	DAVIES_SUCCESS	55	0.0344	DAVIES_SUCCESS
ASB7	140460	chr15	101142754	101191904	+	422	0.0396	DAVIES_SUCCESS	124	6.03e-09	DAVIES_SUCCESS
ASB8	140461	chr12	48541571	48551377	-	299	0.319	DAVIES_SUCCESS	115	2.9e-08	DAVIES_SUCCESS
ASB9P1	728619	chr15	93338713	93340338	+	208	0.52	DAVIES_SUCCESS	29	0.00372	DAVIES_SUCCESS
ASCC1	51008	chr10	73855789	73976892	-	197	0.00748	DAVIES_SUCCESS	75	7.81e-08	DAVIES_SUCCESS
ASCC2	84164	chr22	30184596	30234293	-	272	0.00599	DAVIES_SUCCESS	82	1e-12	DAVIES_LOWPRECISION_FAREBROTHER_FAIL
ASCC3	10973	chr6	100956607	101329224	-	638	3.6e-10	DAVIES_SUCCESS	283	0.000972	DAVIES_SUCCESS
ASCL1	429	chr12	103351451	103354294	+	210	0.0802	DAVIES_SUCCESS	12	9.14e-08	DAVIES_SUCCESS
ASCL2	430	chr11	2289727	2292182	-	321	0.000584	DAVIES_SUCCESS	111	1e-12	DAVIES_LOWPRECISION_FAREBROTHER_FAIL
ASCL3	56676	chr11	8959118	8964580	-	188	0.649	DAVIES_SUCCESS	75	5.73e-06	DAVIES_SUCCESS
ASCL4	121549	chr12	108168161	108170421	+	274	8.73e-08	DAVIES_SUCCESS	44	6.86e-13	DAVIES_LOWPRECISION_FAREBROTHER_SUCCESS
ASCL5	647219	chr1	201083080	201084500	-	287	0.0613	DAVIES_SUCCESS	161	0.151	DAVIES_SUCCESS
ASF1A	25842	chr6	119215240	119230335	+	223	0.313	DAVIES_SUCCESS	34	0.000319	DAVIES_SUCCESS
ASF1B	55723	chr19	14230320	14247440	-	91	0.000443	DAVIES_SUCCESS	20	5.82e-12	DAVIES_FAIL_FAREBROTHER_SUCCESS
ASGR1	432	chr17	7076750	7082883	-	131	5.96e-06	DAVIES_SUCCESS	36	0.00863	DAVIES_SUCCESS
ASGR2	433	chr17	7004640	7018292	-	287	0.0744	DAVIES_SUCCESS	66	4.96e-06	DAVIES_SUCCESS
ASH1L	55870	chr1	155305051	155532585	-	136	0.0115	DAVIES_SUCCESS	43	0.235	DAVIES_FAIL_FAREBROTHER_SUCCESS
ASH1L-AS1	645676	chr1	155531771	155533735	+	38	0.00939	DAVIES_SUCCESS	9	0.253	DAVIES_FAIL_FAREBROTHER_SUCCESS
ASH2L	9070	chr8	37963010	37997598	+	58	0.121	DAVIES_SUCCESS	14	6.53e-09	DAVIES_SUCCESS
ASIC1	41	chr12	50451419	50477405	+	146	0.0733	DAVIES_SUCCESS	40	1.37e-13	DAVIES_LOWPRECISION_FAREBROTHER_SUCCESS
ASIC2	40	chr17	31340105	32483825	-				1501	7.75e-05	DAVIES_SUCCESS
ASIC3	9311	chr7	150745378	150749843	+	193	2.48e-06	DAVIES_SUCCESS	40	5.07e-14	DAVIES_LOWPRECISION_FAREBROTHER_SUCCESS
ASIC4	55515	chr2	220378891	220403494	+	204	3.92e-05	DAVIES_SUCCESS	60	9.11e-05	DAVIES_SUCCESS
ASIC5	51802	chr4	156750880	156787425	-	209	0.365	DAVIES_SUCCESS	81	0.00025	DAVIES_SUCCESS
ASIP	434	chr20	32848170	32857148	+	112	0.00351	DAVIES_SUCCESS	39	4.62e-05	DAVIES_FAIL_FAREBROTHER_SUCCESS
ASL	435	chr7	65540775	65558329	+	219	0.0589	DAVIES_SUCCESS	52	1.55e-10	DAVIES_SUCCESS
ASNA1	439	chr19	12848305	12859137	+	23	9.33e-07	DAVIES_SUCCESS	6	2.83e-06	DAVIES_FAIL_FAREBROTHER_SUCCESS
ASNS	440	chr7	97481428	97501854	-	331	0.0621	DAVIES_SUCCESS	131	0.41	DAVIES_SUCCESS
ASNSD1	54529	chr2	190526124	190535557	+	100	0.0639	DAVIES_SUCCESS	39	3.67e-07	DAVIES_SUCCESS
ASPA	443	chr17	3377403	3402700	+	365	0.107	DAVIES_SUCCESS	117	0.255	DAVIES_SUCCESS
ASPDH	554235	chr19	51014856	51017947	-	192	0.0196	DAVIES_SUCCESS	49	0.204	DAVIES_SUCCESS
ASPG	374569	chr14	104552022	104579046	+	245	0.000867	DAVIES_SUCCESS	57	1.79e-05	DAVIES_SUCCESS
ASPH	444	chr8	62413114	62627199	-	553	0.00594	DAVIES_SUCCESS	282	0.00247	DAVIES_SUCCESS
ASPHD1	253982	chr16	29912146	29930953	+	96	1e-12	DAVIES_LOWPRECISION_FAREBROTHER_FAIL	25	1e-12	DAVIES_LOWPRECISION_FAREBROTHER_FAIL
ASPHD2	57168	chr22	26825279	26840978	+	217	0.000433	DAVIES_SUCCESS	116	0.115	DAVIES_SUCCESS
ASPM	259266	chr1	197053256	197115824	-	246	0.000612	DAVIES_SUCCESS	122	0.659	DAVIES_SUCCESS
ASPN	54829	chr9	95218488	95244844	-	140	2.51e-05	DAVIES_SUCCESS	79	1e-12	DAVIES_LOWPRECISION_FAREBROTHER_FAIL
ASPRV1	151516	chr2	70187223	70189397	-	148	0.00215	DAVIES_SUCCESS	66	1e-12	DAVIES_LOWPRECISION_FAREBROTHER_FAIL
ASPSCR1	79058	chr17	79935425	79975282	+	199	0.000176	DAVIES_SUCCESS	21	4.26e-14	DAVIES_LOWPRECISION_FAREBROTHER_SUCCESS
ASRGL1	80150	chr11	62104773	62160887	+	376	0.934	DAVIES_SUCCESS	120	0.391	DAVIES_SUCCESS
ASS1	445	chr9	133320093	133376661	+	408	0.00404	DAVIES_SUCCESS	142	1.14e-10	DAVIES_SUCCESS
ASTE1	28990	chr3	130732720	130745646	-	144	0.125	DAVIES_SUCCESS	81	0.00105	DAVIES_SUCCESS
ASTL	431705	chr2	96789588	96804175	-	61	0.00251	DAVIES_SUCCESS	25	0.161	DAVIES_SUCCESS
ASTN1	460	chr1	176826440	177134024	-	629	0.000696	DAVIES_SUCCESS	301	1e-12	DAVIES_LOWPRECISION_FAREBROTHER_FAIL
ASTN2	23245	chr9	119187503	120177317	-	2394	0.00214	DAVIES_SUCCESS	1263	1e-12	DAVIES_LOWPRECISION_FAREBROTHER_FAIL
ASUN	55726	chr12	27058111	27091254	-	242	0.00628	DAVIES_SUCCESS	127	0.0485	DAVIES_SUCCESS
ASXL1	171023	chr20	30946146	31027122	+	177	0.000604	DAVIES_SUCCESS	58	0.127	DAVIES_SUCCESS
ASXL2	55252	chr2	25962252	26101312	-	308	0.537	DAVIES_SUCCESS	111	3.02e-07	DAVIES_SUCCESS
ASXL3	80816	chr18	31158540	31327399	+	435	2.67e-09	DAVIES_SUCCESS	194	0.119	DAVIES_SUCCESS
ASZ1	136991	chr7	117003275	117067577	-	146	0.0011	DAVIES_SUCCESS	94	0.201	DAVIES_SUCCESS
ATAD1	84896	chr10	89512874	89577917	-	259	0.233	DAVIES_SUCCESS	100	1.63e-09	DAVIES_SUCCESS
ATAD2	29028	chr8	124332090	124428590	-	299	0.473	DAVIES_SUCCESS	82	1.14e-07	DAVIES_SUCCESS
ATAD2B	54454	chr2	23971533	24149936	-	624	0.0754	DAVIES_SUCCESS	180	1e-12	DAVIES_LOWPRECISION_FAREBROTHER_FAIL
ATAD3A	55210	chr1	1447522	1470067	+	108	0.605	DAVIES_SUCCESS	22	4.34e-07	DAVIES_SUCCESS
ATAD3B	83858	chr1	1407163	1444689	+	147	0.599	DAVIES_SUCCESS	15	1.17e-06	DAVIES_SUCCESS
ATAD3C	219293	chr1	1385068	1405538	+	132	0.283	DAVIES_SUCCESS	2	0.343	DAVIES_FAIL_FAREBROTHER_SUCCESS
ATAD5	79915	chr17	29159022	29222295	+	290	0.075	DAVIES_SUCCESS	58	1e-12	DAVIES_LOWPRECISION_FAREBROTHER_FAIL
ATCAY	85300	chr19	3880617	3928080	+	287	9.63e-05	DAVIES_SUCCESS	70	4.93e-05	DAVIES_SUCCESS
ATE1	11101	chr10	123502624	123688217	-	705	0.111	DAVIES_SUCCESS	242	5.92e-09	DAVIES_SUCCESS
ATF1	466	chr12	51157788	51214943	+	221	0.417	DAVIES_SUCCESS	87	1e-12	DAVIES_LOWPRECISION_FAREBROTHER_FAIL
ATF2	1386	chr2	175936977	176032934	-	305	0.0147	DAVIES_SUCCESS	135	0.00382	DAVIES_SUCCESS
ATF3	467	chr1	212738675	212794119	+	325	0.0154	DAVIES_SUCCESS	143	1.7e-05	DAVIES_SUCCESS
ATF4	468	chr22	39916568	39918691	+	134	0.452	DAVIES_SUCCESS	47	3.8e-11	DAVIES_SUCCESS
ATF5	22809	chr19	50431958	50437193	+	212	0.000208	DAVIES_SUCCESS	49	0.00219	DAVIES_SUCCESS
ATF6	22926	chr1	161736033	161933860	+	613	0.356	DAVIES_SUCCESS	332	0.112	DAVIES_SUCCESS
ATF6B	1388	chr6	32065572	32096017	-				43	7.93e-14	DAVIES_LOWPRECISION_FAREBROTHER_SUCCESS
ATF7	11016	chr12	53901639	54020199	-	287	0.00448	DAVIES_SUCCESS	96	1e-12	DAVIES_LOWPRECISION_FAREBROTHER_FAIL
ATF7IP	55729	chr12	14518610	14651697	+	298	0.000233	DAVIES_SUCCESS	120	1e-12	DAVIES_LOWPRECISION_FAREBROTHER_FAIL
ATF7IP2	80063	chr16	10479911	10577495	+	452	0.699	DAVIES_SUCCESS	87	0.00641	DAVIES_SUCCESS
ATG10	83734	chr5	81267843	81551216	+	416	0.149	DAVIES_SUCCESS	151	0.117	DAVIES_SUCCESS
ATG12	9140	chr5	115163893	115177548	-	142	0.0281	DAVIES_SUCCESS	44	2.06e-10	DAVIES_SUCCESS
ATG13	9776	chr11	46638825	46697568	+	122	1.98e-09	DAVIES_SUCCESS	36	7.47e-11	DAVIES_SUCCESS
ATG14	22863	chr14	55833108	55878576	-	398	1.27e-05	DAVIES_SUCCESS	118	3.78e-05	DAVIES_SUCCESS
ATG16L1	55054	chr2	234160216	234204320	+	350	0.468	DAVIES_SUCCESS	115	0.000187	DAVIES_SUCCESS
ATG16L2	89849	chr11	72525450	72554717	+	136	0.0515	DAVIES_SUCCESS	25	0.00518	DAVIES_SUCCESS
ATG2A	23130	chr11	64662003	64684722	-	109	0.00788	DAVIES_SUCCESS	46	0.0357	DAVIES_SUCCESS
ATG2B	55102	chr14	96747594	96829678	-	312	2.99e-05	DAVIES_SUCCESS	134	0.0107	DAVIES_SUCCESS
ATG3	64422	chr3	112251356	112280485	-	98	0.432	DAVIES_SUCCESS	33	0.556	DAVIES_FAIL_FAREBROTHER_SUCCESS
ATG4B	23192	chr2	242577026	242613271	+	374	7.51e-05	DAVIES_SUCCESS
ATG4C	84938	chr1	63249776	63330941	+	311	0.111	DAVIES_SUCCESS	150	0.0175	DAVIES_SUCCESS
ATG4D	84971	chr19	10654592	10664094	+	290	0.0911	DAVIES_SUCCESS	45	5.05e-14	DAVIES_LOWPRECISION_FAREBROTHER_SUCCESS
ATG5	9474	chr6	106632351	106773695	-	414	0.0876	DAVIES_SUCCESS	201	3.65e-05	DAVIES_SUCCESS
ATG7	10533	chr3	11314009	11599139	+	636	3.07e-05	DAVIES_SUCCESS	267	1.51e-10	DAVIES_SUCCESS
ATG9A	79065	chr2	220082846	220094361	-	111	1.58e-08	DAVIES_SUCCESS	43	1e-12	DAVIES_LOWPRECISION_FAREBROTHER_FAIL
ATG9B	285973	chr7	150709296	150721586	-	203	5.61e-12	DAVIES_SUCCESS	48	1e-12	DAVIES_LOWPRECISION_FAREBROTHER_FAIL
ATHL1	80162	chr11	289137	295688	+	351	0.00234	DAVIES_SUCCESS	58	8.27e-10	DAVIES_SUCCESS
ATIC	471	chr2	216176678	216214496	+	319	0.904	DAVIES_SUCCESS	107	0.000373	DAVIES_SUCCESS
ATL1	51062	chr14	50999799	51099784	+	228	0.0324	DAVIES_SUCCESS	95	4.8e-10	DAVIES_SUCCESS
ATL2	64225	chr2	38522028	38604432	-	331	0.198	DAVIES_SUCCESS	123	0.0074	DAVIES_SUCCESS
ATL3	25923	chr11	63396436	63439444	-	120	0.00863	DAVIES_SUCCESS	36	0.466	DAVIES_SUCCESS
ATM	472	chr11	108093558	108239826	+	236	0.141	DAVIES_SUCCESS	94	1	DAVIES_FAIL_FAREBROTHER_FAIL
ATMIN	23300	chr16	81069457	81080951	+	359	0.722	DAVIES_SUCCESS	114	0.0725	DAVIES_SUCCESS
ATN1	1822	chr12	7033625	7053815	+	138	0.0149	DAVIES_SUCCESS	33	0.0117	DAVIES_SUCCESS
ATOH1	474	chr4	94750077	94751142	+	233	0.0428	DAVIES_SUCCESS	101	0.516	DAVIES_SUCCESS
ATOH7	220202	chr10	69990351	69991870	-	298	0.00406	DAVIES_SUCCESS	87	1e-12	DAVIES_LOWPRECISION_FAREBROTHER_FAIL
ATOH8	84913	chr2	85980908	86018506	+	345	0.262	DAVIES_SUCCESS	155	4e-08	DAVIES_SUCCESS
ATOX1	475	chr5	151122382	151138210	-	164	0.149	DAVIES_SUCCESS	52	4.48e-06	DAVIES_SUCCESS
ATP10A	57194	chr15	25923859	26110317	-	893	0.175	DAVIES_SUCCESS	371	0.00676	DAVIES_SUCCESS
ATP10B	23120	chr5	159990126	160279219	-	817	0.000131	DAVIES_SUCCESS	409	0.0232	DAVIES_SUCCESS
ATP10D	57205	chr4	47487409	47595503	+	597	0.0151	DAVIES_SUCCESS	225	0.0205	DAVIES_SUCCESS
ATP11A	23250	chr13	113344642	113541482	+	720	0.00527	DAVIES_SUCCESS	235	0.535	DAVIES_SUCCESS
ATP11B	23200	chr3	182511290	182639421	+	376	0.000683	DAVIES_SUCCESS	135	0.356	DAVIES_SUCCESS
ATP12A	479	chr13	25254548	25285923	+	485	0.0573	DAVIES_SUCCESS	159	0.149	DAVIES_SUCCESS
ATP13A1	57130	chr19	19756009	19774503	-	159	1.79e-07	DAVIES_SUCCESS	40	1e-12	DAVIES_LOWPRECISION_FAREBROTHER_FAIL
ATP13A2	23400	chr1	17312452	17338423	-	222	1.45e-07	DAVIES_SUCCESS	54	1e-12	DAVIES_LOWPRECISION_FAREBROTHER_FAIL
ATP13A3	79572	chr3	194123402	194188968	-	405	0.931	DAVIES_SUCCESS	70	7.15e-07	DAVIES_SUCCESS
ATP13A4	84239	chr3	193119865	193272696	-	536	0.0241	DAVIES_SUCCESS	106	0.296	DAVIES_SUCCESS
ATP13A5	344905	chr3	192992830	193096514	-	493	0.235	DAVIES_SUCCESS	98	0.131	DAVIES_SUCCESS
ATP1A1	476	chr1	116915003	116947396	+	50	0.137	DAVIES_SUCCESS	19	0.0596	DAVIES_SUCCESS
ATP1A1OS	84852	chr1	116935486	116961244	-	43	0.11	DAVIES_SUCCESS	18	0.0551	DAVIES_FAIL_FAREBROTHER_SUCCESS
ATP1A2	477	chr1	160085519	160113374	+	302	0.043	DAVIES_SUCCESS	107	0.066	DAVIES_SUCCESS
ATP1A3	478	chr19	42470733	42498428	-	73	0.0038	DAVIES_SUCCESS	18	1.85e-14	DAVIES_LOWPRECISION_FAREBROTHER_SUCCESS
ATP1A4	480	chr1	160121351	160156767	+	268	0.0568	DAVIES_SUCCESS	105	5.08e-05	DAVIES_SUCCESS
ATP1B1	481	chr1	169075946	169101960	+	386	0.0235	DAVIES_SUCCESS	171	0.0623	DAVIES_SUCCESS
ATP1B2	482	chr17	7554253	7561089	+	211	1.09e-05	DAVIES_SUCCESS	32	5.87e-14	DAVIES_LOWPRECISION_FAREBROTHER_SUCCESS
ATP1B3	483	chr3	141595469	141645382	+	412	0.000716	DAVIES_SUCCESS	84	1.26e-09	DAVIES_SUCCESS
ATP2A1	487	chr16	28889808	28915830	+	121	1e-12	DAVIES_LOWPRECISION_FAREBROTHER_FAIL	28	2.21e-05	DAVIES_FAIL_FAREBROTHER_SUCCESS
ATP2A2	488	chr12	110719031	110788897	+	113	3.29e-06	DAVIES_SUCCESS	19	0.00275	DAVIES_SUCCESS
ATP2A3	489	chr17	3827162	3867758	-	383	0.00139	DAVIES_SUCCESS	84	9.36e-06	DAVIES_SUCCESS
ATP2B1	490	chr12	89981825	90049844	-	131	1.46e-07	DAVIES_SUCCESS	68	1.36e-10	DAVIES_SUCCESS
ATP2B2	491	chr3	10365706	10749716	-	1063	1.55e-05	DAVIES_SUCCESS	511	1.15e-10	DAVIES_SUCCESS
ATP2B4	493	chr1	203595914	203713209	+	397	0.000119	DAVIES_SUCCESS	116	2.25e-06	DAVIES_SUCCESS
ATP2C1	27032	chr3	130569368	130735555	+	327	0.118	DAVIES_SUCCESS	144	0.00205	DAVIES_SUCCESS
ATP2C2	9914	chr16	84402132	84497793	+	1075	0.172	DAVIES_SUCCESS	372	0.226	DAVIES_SUCCESS
ATP4A	495	chr19	36041094	36054560	-	226	0.63	DAVIES_SUCCESS	66	3.56e-07	DAVIES_SUCCESS
ATP4B	496	chr13	114303121	114312513	-	97	0.104	DAVIES_SUCCESS	37	0.00212	DAVIES_SUCCESS
ATP5A1	498	chr18	43664109	43684199	-	270	0.839	DAVIES_SUCCESS	65	0.845	DAVIES_SUCCESS
ATP5B	506	chr12	57031958	57039852	-	81	0.278	DAVIES_SUCCESS	24	0.0462	DAVIES_SUCCESS
ATP5C1	509	chr10	7830092	7849762	+	292	0.74	DAVIES_SUCCESS	141	3.62e-05	DAVIES_SUCCESS
ATP5D	513	chr19	1241748	1244824	+	132	0.172	DAVIES_SUCCESS	16	9.56e-05	DAVIES_SUCCESS
ATP5EP2	432369	chr13	28519342	28519710	+	265	0.0615	DAVIES_SUCCESS	60	0.0146	DAVIES_SUCCESS
ATP5F1	515	chr1	111991461	112004525	+	228	0.0355	DAVIES_SUCCESS	103	0.27	DAVIES_SUCCESS
ATP5G1	516	chr17	46970147	46973232	+	160	3.02e-09	DAVIES_SUCCESS	44	1e-12	DAVIES_LOWPRECISION_FAREBROTHER_FAIL
ATP5G2	517	chr12	54058943	54070512	-	258	0.00484	DAVIES_SUCCESS	101	2.45e-10	DAVIES_SUCCESS
ATP5G3	518	chr2	176040985	176046490	-	175	0.0434	DAVIES_SUCCESS	59	0.00783	DAVIES_SUCCESS
ATP5H	10476	chr17	73034954	73043074	-	176	0.646	DAVIES_SUCCESS	42	7.44e-05	DAVIES_SUCCESS
ATP5I	521	chr4	666224	668127	-	146	0.00036	DAVIES_SUCCESS	23	0.00194	DAVIES_SUCCESS
ATP5J	522	chr21	27096790	27107965	-	152	0.00941	DAVIES_SUCCESS	52	0.00616	DAVIES_SUCCESS
ATP5J2	9551	chr7	99055783	99063824	-	58	1e-12	DAVIES_LOWPRECISION_FAREBROTHER_FAIL	21	4.69e-14	DAVIES_LOWPRECISION_FAREBROTHER_SUCCESS
ATP5J2-PTCD1	100526740	chr7	99014361	99063824	-	93	1e-12	DAVIES_LOWPRECISION_FAREBROTHER_FAIL	33	1e-12	DAVIES_LOWPRECISION_FAREBROTHER_FAIL
ATP5L	10632	chr11	118272103	118280562	+	86	0.0203	DAVIES_SUCCESS	34	0.0767	DAVIES_SUCCESS
ATP5L2	267020	chr22	43035808	43036607	-	273	0.016	DAVIES_SUCCESS	78	3.74e-08	DAVIES_SUCCESS
ATP5O	539	chr21	35275756	35288158	-	278	0.00827	DAVIES_SUCCESS	120	0.000258	DAVIES_SUCCESS
ATP5S	27109	chr14	50779046	50802276	+	223	0.332	DAVIES_SUCCESS	109	0.494	DAVIES_SUCCESS
ATP5SL	55101	chr19	41937222	41945843	-	171	0.407	DAVIES_SUCCESS	69	1e-12	DAVIES_LOWPRECISION_FAREBROTHER_FAIL
ATP6AP1L	92270	chr5	81575280	81614147	+	186	0.321	DAVIES_SUCCESS	89	0.0511	DAVIES_SUCCESS
ATP6V0A1	535	chr17	40610861	40674597	+	234	6.87e-06	DAVIES_SUCCESS	51	1e-12	DAVIES_LOWPRECISION_FAREBROTHER_FAIL
ATP6V0A2	23545	chr12	124196864	124246301	+	272	8.56e-05	DAVIES_SUCCESS	98	2.45e-10	DAVIES_SUCCESS
ATP6V0A4	50617	chr7	138391038	138482941	-	496	0.0463	DAVIES_SUCCESS	152	0.322	DAVIES_SUCCESS
ATP6V0B	533	chr1	44440601	44443972	+	123	0.000301	DAVIES_SUCCESS	49	0.117	DAVIES_SUCCESS
ATP6V0C	527	chr16	2563726	2570224	+	14	5.04e-08	DAVIES_SUCCESS
ATP6V0CP3	442211	chr6	42695313	42695932	+	190	5.26e-09	DAVIES_SUCCESS	59	0.579	DAVIES_SUCCESS
ATP6V0D1	9114	chr16	67471916	67515089	-	35	0.000805	DAVIES_SUCCESS	13	4.66e-15	DAVIES_LOWPRECISION_FAREBROTHER_SUCCESS
ATP6V0D2	245972	chr8	87111138	87166454	+	446	0.0104	DAVIES_SUCCESS	151	0.0691	DAVIES_SUCCESS
ATP6V0E1	8992	chr5	172410762	172461900	+	242	0.0386	DAVIES_SUCCESS	79	1.46e-13	DAVIES_LOWPRECISION_FAREBROTHER_SUCCESS
ATP6V0E2	155066	chr7	149570056	149577787	+	182	0.373	DAVIES_SUCCESS	48	1.71e-05	DAVIES_SUCCESS
ATP6V0E2-AS1	401431	chr7	149564782	149570951	-	186	0.368	DAVIES_SUCCESS	51	2.02e-05	DAVIES_SUCCESS
ATP6V1A	523	chr3	113465865	113530905	+	163	0.235	DAVIES_SUCCESS	57	0.44	DAVIES_FAIL_FAREBROTHER_SUCCESS
ATP6V1B1	525	chr2	71162997	71192561	+	251	0.0724	DAVIES_SUCCESS	72	6.17e-05	DAVIES_SUCCESS
ATP6V1B2	526	chr8	20054703	20079207	+	285	0.486	DAVIES_SUCCESS	107	0.408	DAVIES_SUCCESS
ATP6V1C1	528	chr8	104033247	104085285	+	427	0.234	DAVIES_SUCCESS	167	0.0678	DAVIES_SUCCESS
ATP6V1C2	245973	chr2	10861774	10925236	+	525	0.00618	DAVIES_SUCCESS	152	0.000392	DAVIES_SUCCESS
ATP6V1D	51382	chr14	67804580	67826720	-	63	0.277	DAVIES_SUCCESS	20	1.09e-05	DAVIES_FAIL_FAREBROTHER_SUCCESS
ATP6V1E1	529	chr22	18074902	18111588	-	340	6.41e-05	DAVIES_SUCCESS	92	0.0176	DAVIES_SUCCESS
ATP6V1E2	90423	chr2	46738985	46747096	-	194	8.4e-05	DAVIES_SUCCESS	92	1e-12	DAVIES_LOWPRECISION_FAREBROTHER_FAIL
ATP6V1F	9296	chr7	128502856	128505903	+	124	0.13	DAVIES_SUCCESS	29	0.487	DAVIES_SUCCESS
ATP6V1G1	9550	chr9	117349993	117361152	+	265	0.0713	DAVIES_SUCCESS	93	0.101	DAVIES_SUCCESS
ATP6V1G2	534	chr6	31512227	31514625	-				99	1e-12	DAVIES_LOWPRECISION_FAREBROTHER_FAIL
ATP6V1G2-DDX39B	100532737	chr6	31497995	31514625	-				102	1e-12	DAVIES_LOWPRECISION_FAREBROTHER_FAIL
ATP6V1G3	127124	chr1	198492351	198510075	-	233	0.107	DAVIES_SUCCESS	65	0.0497	DAVIES_SUCCESS
ATP6V1H	51606	chr8	54628102	54755871	-	157	0.22	DAVIES_SUCCESS	81	0.759	DAVIES_SUCCESS
ATP7B	540	chr13	52506805	52585630	-	255	0.0701	DAVIES_SUCCESS	100	3.34e-06	DAVIES_SUCCESS
ATP8A1	10396	chr4	42410391	42659122	-	800	0.0012	DAVIES_SUCCESS	304	0.00301	DAVIES_SUCCESS
ATP8A2	51761	chr13	25946208	26595420	+	1490	0.132	DAVIES_SUCCESS	563	0.487	DAVIES_SUCCESS
ATP8B1	5205	chr18	55313658	55470327	-	721	0.301	DAVIES_SUCCESS	184	0.74	DAVIES_SUCCESS
ATP8B2	57198	chr1	154298035	154323780	+	317	0.000262	DAVIES_SUCCESS	80	0.000348	DAVIES_SUCCESS
ATP8B3	148229	chr19	1782073	1812275	-	287	1e-12	DAVIES_LOWPRECISION_FAREBROTHER_FAIL	56	0.0431	DAVIES_SUCCESS
ATP8B4	79895	chr15	50150434	50411419	-	830	0.132	DAVIES_SUCCESS	364	0.000135	DAVIES_SUCCESS
ATP8B5P	158381	chr9	35406751	35483026	+	192	0.249	DAVIES_SUCCESS	82	0.1	DAVIES_SUCCESS
ATP9A	10079	chr20	50213313	50384908	-	760	1.35e-07	DAVIES_SUCCESS	245	2.48e-11	DAVIES_SUCCESS
ATP9B	374868	chr18	76829396	77138282	+	1015	0.087	DAVIES_SUCCESS	333	6.91e-08	DAVIES_SUCCESS
ATPAF1	64756	chr1	47100710	47134099	-	195	0.13	DAVIES_SUCCESS	82	0.288	DAVIES_SUCCESS
ATPAF2	91647	chr17	17918372	17942480	-	141	0.0208	DAVIES_SUCCESS	54	3.29e-05	DAVIES_SUCCESS
ATPIF1	93974	chr1	28562601	28564616	+	201	0.00431	DAVIES_SUCCESS	61	0.0417	DAVIES_SUCCESS
ATR	545	chr3	142168076	142297668	-	259	0.17	DAVIES_SUCCESS	90	3.15e-11	DAVIES_SUCCESS
ATRAID	51374	chr2	27434898	27440046	+	123	0.169	DAVIES_SUCCESS	53	5.19e-07	DAVIES_FAIL_FAREBROTHER_SUCCESS
ATRIP	84126	chr3	48488113	48509044	+	70	0.00329	DAVIES_SUCCESS	35	0.000173	DAVIES_FAIL_FAREBROTHER_SUCCESS
ATRN	8455	chr20	3451664	3631769	+	559	0.181	DAVIES_SUCCESS	266	0.0135	DAVIES_SUCCESS
ATRNL1	26033	chr10	116853123	117708496	+	1348	0.254	DAVIES_SUCCESS	637	5.35e-05	DAVIES_SUCCESS
ATXN1	6310	chr6	16299342	16761721	-	1000	0.00726	DAVIES_SUCCESS	530	1.44e-07	DAVIES_SUCCESS
ATXN10	25814	chr22	46067677	46241187	+	450	0.0834	DAVIES_SUCCESS	211	1e-12	DAVIES_LOWPRECISION_FAREBROTHER_FAIL
ATXN1L	342371	chr16	71879893	71891236	+	167	0.0554	DAVIES_SUCCESS	46	1e-12	DAVIES_LOWPRECISION_FAREBROTHER_FAIL
ATXN2	6311	chr12	111890017	112037480	-	128	0.0254	DAVIES_SUCCESS	39	1.96e-06	DAVIES_FAIL_FAREBROTHER_SUCCESS
ATXN2L	11273	chr16	28834368	28848558	+	104	1e-12	DAVIES_LOWPRECISION_FAREBROTHER_FAIL	23	4.82e-05	DAVIES_FAIL_FAREBROTHER_SUCCESS
ATXN3	4287	chr14	92524895	92572965	-	417	0.007	DAVIES_SUCCESS	125	1e-12	DAVIES_LOWPRECISION_FAREBROTHER_FAIL
ATXN7	6314	chr3	63850232	63989136	+	227	0.0737	DAVIES_SUCCESS	98	3.7e-05	DAVIES_SUCCESS
ATXN7L1	222255	chr7	105245220	105517031	-	757	0.00216	DAVIES_SUCCESS	283	0.000142	DAVIES_SUCCESS
ATXN7L2	127002	chr1	110026560	110035420	+	182	1.41e-08	DAVIES_SUCCESS	58	0.0709	DAVIES_SUCCESS
ATXN7L3	56970	chr17	42269172	42275529	-	99	9.04e-08	DAVIES_SUCCESS	32	0.0807	DAVIES_SUCCESS
ATXN7L3B	552889	chr12	74931550	74935232	+	289	0.0721	DAVIES_SUCCESS	139	0.0361	DAVIES_SUCCESS
ATXN8OS	6315	chr13	70681344	70713885	+	389	0.0231	DAVIES_SUCCESS	180	0.00397	DAVIES_SUCCESS
AUH	549	chr9	93976096	94124206	-	420	0.00204	DAVIES_SUCCESS	158	0.00122	DAVIES_SUCCESS
AUNIP	79000	chr1	26160496	26185848	-	192	0.0227	DAVIES_SUCCESS	55	6.75e-10	DAVIES_SUCCESS
AUP1	550	chr2	74753774	74756974	-	36	0.0993	DAVIES_SUCCESS	25	1.62e-12	DAVIES_SUCCESS
AURKA	6790	chr20	54944444	54967351	-	198	0.504	DAVIES_SUCCESS	85	1e-12	DAVIES_LOWPRECISION_FAREBROTHER_FAIL
AURKAIP1	54998	chr1	1309109	1310818	-	167	0.0545	DAVIES_SUCCESS	2	5.56e-09	DAVIES_FAIL_FAREBROTHER_SUCCESS
AURKAPS1	6791	chr1	220439520	220441057	-	198	0.0208	DAVIES_SUCCESS	69	0.0242	DAVIES_SUCCESS
AURKB	9212	chr17	8108048	8113944	-	147	5.69e-05	DAVIES_SUCCESS	46	1e-12	DAVIES_LOWPRECISION_FAREBROTHER_FAIL
AURKC	6795	chr19	57742376	57746916	+	268	0.0318	DAVIES_SUCCESS	94	0.000271	DAVIES_SUCCESS
AUTS2	26053	chr7	69063904	70257885	+	1612	1.1e-10	DAVIES_SUCCESS	707	1e-12	DAVIES_LOWPRECISION_FAREBROTHER_FAIL
AVEN	57099	chr15	34158427	34331303	-	621	0.0137	DAVIES_SUCCESS	226	0.029	DAVIES_SUCCESS
AVIL	10677	chr12	58191159	58209852	-	97	0.0516	DAVIES_SUCCESS	48	1e-12	DAVIES_LOWPRECISION_FAREBROTHER_FAIL
AVL9	23080	chr7	32535175	33079036	+	1574	8.43e-08	DAVIES_SUCCESS	464	1e-12	DAVIES_LOWPRECISION_FAREBROTHER_FAIL
AVP	551	chr20	3063201	3065370	-	215	0.00769	DAVIES_SUCCESS	48	2.32e-06	DAVIES_SUCCESS
AVPI1	60370	chr10	99437180	99447015	-	172	0.36	DAVIES_SUCCESS	55	0.281	DAVIES_SUCCESS
AVPR1A	552	chr12	63536538	63546590	-	254	0.126	DAVIES_SUCCESS	90	0.372	DAVIES_SUCCESS
AVPR1B	553	chr1	206224282	206231482	+	171	0.0168	DAVIES_SUCCESS
AXDND1	126859	chr1	179334854	179523870	+	1225	0.051	DAVIES_SUCCESS	304	5.45e-07	DAVIES_SUCCESS
AXIN1	8312	chr16	337439	402676	-	467	1e-12	DAVIES_LOWPRECISION_FAREBROTHER_FAIL	86	1e-12	DAVIES_LOWPRECISION_FAREBROTHER_FAIL
AXIN2	8313	chr17	63524682	63637183	-	405	0.296	DAVIES_SUCCESS	143	1.74e-12	DAVIES_SUCCESS
AXL	558	chr19	41725107	41767671	+	246	0.231	DAVIES_SUCCESS	55	0.000826	DAVIES_SUCCESS
AZGP1	563	chr7	99564349	99573735	-	184	0.00767	DAVIES_SUCCESS	50	2.83e-06	DAVIES_SUCCESS
AZGP1P1	646282	chr7	99578384	99591588	+	173	0.00367	DAVIES_SUCCESS	47	2.75e-06	DAVIES_SUCCESS
AZI1	22994	chr17	79163392	79196751	-	281	9.21e-05	DAVIES_SUCCESS	64	3.48e-05	DAVIES_SUCCESS
AZI2	64343	chr3	28363843	28390618	-	136	0.0303	DAVIES_SUCCESS	58	0.241	DAVIES_SUCCESS
AZIN1	51582	chr8	103838535	103876397	-	280	0.177	DAVIES_SUCCESS	109	0.0027	DAVIES_SUCCESS
AZU1	566	chr19	827830	832017	+	337	0.000869	DAVIES_SUCCESS	41	1.79e-05	DAVIES_SUCCESS
B2M	567	chr15	45003684	45010357	+	115	0.227	DAVIES_SUCCESS	47	0.352	DAVIES_SUCCESS
B3GALNT1	8706	chr3	160801670	160823160	-	166	0.271	DAVIES_SUCCESS	66	0.703	DAVIES_SUCCESS
B3GALNT2	148789	chr1	235610504	235667781	-	304	5.66e-06	DAVIES_SUCCESS	103	1e-12	DAVIES_LOWPRECISION_FAREBROTHER_FAIL
B3GALT1	8708	chr2	168675181	168727366	+	303	0.00617	DAVIES_SUCCESS	115	0.215	DAVIES_SUCCESS
B3GALT2	8707	chr1	193147859	193155743	-	76	7.82e-06	DAVIES_SUCCESS	36	0.329	DAVIES_FAIL_FAREBROTHER_SUCCESS
B3GALT4	8705	chr6	33244916	33246602	+				13	0.0163	DAVIES_FAIL_FAREBROTHER_SUCCESS
B3GALT5	10317	chr21	40928368	41034815	+	653	0.0275	DAVIES_SUCCESS	229	0.361	DAVIES_SUCCESS
B3GALT6	126792	chr1	1167628	1170420	+	241	0.317	DAVIES_SUCCESS	23	0.000361	DAVIES_SUCCESS
B3GALTL	145173	chr13	31774111	31906411	+	411	0.157	DAVIES_SUCCESS	185	0.0739	DAVIES_SUCCESS
B3GAT1	27087	chr11	134248397	134281812	-	329	0.000251	DAVIES_SUCCESS	118	0.0934	DAVIES_SUCCESS
B3GAT2	135152	chr6	71571068	71666788	-	326	0.00959	DAVIES_SUCCESS	136	0.00282	DAVIES_SUCCESS
B3GAT3	26229	chr11	62382767	62389647	-	79	0.083	DAVIES_SUCCESS	28	0.544	DAVIES_SUCCESS
B3GNT1	11041	chr11	66112842	66115161	-	155	0.00731	DAVIES_SUCCESS	24	5.33e-05	DAVIES_SUCCESS
B3GNT2	10678	chr2	62423261	62451866	+	179	0.00308	DAVIES_SUCCESS	61	0.327	DAVIES_SUCCESS
B3GNT3	10331	chr19	17905918	17924385	+	311	0.0854	DAVIES_SUCCESS	59	3.2e-07	DAVIES_SUCCESS
B3GNT4	79369	chr12	122688227	122692084	+	165	5.34e-12	DAVIES_SUCCESS	42	1.77e-13	DAVIES_LOWPRECISION_FAREBROTHER_SUCCESS
B3GNT5	84002	chr3	182971031	182991179	+	122	0.0938	DAVIES_SUCCESS	53	1.32e-05	DAVIES_SUCCESS
B3GNT6	192134	chr11	76745434	76753005	+	223	0.294	DAVIES_SUCCESS	59	0.966	DAVIES_SUCCESS
B3GNT7	93010	chr2	232260334	232265875	+	199	0.0982	DAVIES_SUCCESS	46	1e-12	DAVIES_LOWPRECISION_FAREBROTHER_FAIL
B3GNT8	374907	chr19	41931263	41934635	-	166	0.393	DAVIES_SUCCESS	63	1e-12	DAVIES_LOWPRECISION_FAREBROTHER_FAIL
B3GNT9	84752	chr16	67182004	67184902	-	32	0.0049	DAVIES_SUCCESS	19	0.0154	DAVIES_SUCCESS
B3GNTL1	146712	chr17	80900030	81009686	-	691	0.696	DAVIES_SUCCESS	163	3.89e-07	DAVIES_SUCCESS
B4GALNT1	2583	chr12	58019677	58027022	-	176	0.00712	DAVIES_SUCCESS	45	5.78e-14	DAVIES_LOWPRECISION_FAREBROTHER_SUCCESS
B4GALNT2	124872	chr17	47209821	47247351	+	310	0.000163	DAVIES_SUCCESS	80	1e-12	DAVIES_LOWPRECISION_FAREBROTHER_FAIL
B4GALNT3	283358	chr12	569542	671058	+	612	0.00419	DAVIES_SUCCESS	165	1e-12	DAVIES_LOWPRECISION_FAREBROTHER_FAIL
B4GALNT4	338707	chr11	369794	382117	+	315	0.000486	DAVIES_SUCCESS	37	0.212	DAVIES_SUCCESS
B4GALT1	2683	chr9	33110638	33167356	-	373	0.498	DAVIES_SUCCESS	143	6.04e-05	DAVIES_SUCCESS
B4GALT2	8704	chr1	44444873	44456843	+	143	0.000297	DAVIES_SUCCESS	56	0.0441	DAVIES_SUCCESS
B4GALT3	8703	chr1	161141099	161147758	-	123	0.00031	DAVIES_SUCCESS	51	0.196	DAVIES_SUCCESS
B4GALT4	8702	chr3	118930586	118959752	-	308	0.0187	DAVIES_SUCCESS	116	0.000878	DAVIES_SUCCESS
B4GALT5	9334	chr20	48249482	48330421	-	381	1.85e-05	DAVIES_SUCCESS	131	0.000298	DAVIES_SUCCESS
B4GALT6	9331	chr18	29202208	29264686	-	217	0.342	DAVIES_SUCCESS	100	0.149	DAVIES_SUCCESS
B4GALT7	11285	chr5	177027118	177037346	+	176	0.0455	DAVIES_SUCCESS	23	6.27e-14	DAVIES_LOWPRECISION_FAREBROTHER_SUCCESS
B9D1	27077	chr17	19240866	19281495	-	79	0.0975	DAVIES_SUCCESS	32	0.45	DAVIES_SUCCESS
B9D2	80776	chr19	41860321	41870078	-	175	0.468	DAVIES_SUCCESS	47	1e-12	DAVIES_LOWPRECISION_FAREBROTHER_FAIL
BAALC	79870	chr8	104152920	104242533	+	523	0.0194	DAVIES_SUCCESS	231	1.85e-05	DAVIES_SUCCESS
BAAT	570	chr9	104122698	104147287	-	377	0.00337	DAVIES_SUCCESS	164	0.0573	DAVIES_SUCCESS
BABAM1	29086	chr19	17378231	17393811	+	350	0.0229	DAVIES_SUCCESS	58	1.03e-09	DAVIES_SUCCESS
BACE1	23621	chr11	117156401	117186972	-	233	0.0996	DAVIES_SUCCESS	82	0.0352	DAVIES_SUCCESS
BACE1-AS	100379571	chr11	117162061	117162857	+	161	0.232	DAVIES_SUCCESS	44	0.00528	DAVIES_SUCCESS
BACE2	25825	chr21	42539727	42648524	+	450	1.23e-08	DAVIES_SUCCESS	189	0.000207	DAVIES_SUCCESS
BACH1	571	chr21	30671219	30734217	+	107	0.0125	DAVIES_SUCCESS	50	0.00275	DAVIES_SUCCESS
BACH2	60468	chr6	90636246	91006627	-	765	0.000872	DAVIES_SUCCESS	311	0.00406	DAVIES_SUCCESS
BAD	572	chr11	64037299	64052176	-	107	1.47e-11	DAVIES_SUCCESS	39	0.0164	DAVIES_SUCCESS
BAG1	573	chr9	33252469	33264759	-	210	0.298	DAVIES_SUCCESS	103	6.63e-05	DAVIES_SUCCESS
BAG2	9532	chr6	57037103	57050012	+	96	3.53e-06	DAVIES_SUCCESS	44	1e-11	DAVIES_SUCCESS
BAG3	9531	chr10	121410881	121437329	+	306	0.0747	DAVIES_SUCCESS	86	4.1e-11	DAVIES_SUCCESS
BAG4	9530	chr8	38034105	38070819	+	93	0.101	DAVIES_SUCCESS	25	3.87e-09	DAVIES_FAIL_FAREBROTHER_SUCCESS
BAG5	9529	chr14	104022880	104029151	-	195	1e-12	DAVIES_LOWPRECISION_FAREBROTHER_FAIL	49	1e-12	DAVIES_LOWPRECISION_FAREBROTHER_FAIL
BAG6	7917	chr6	31606804	31620477	-				3	1e-15	DAVIES_LOWPRECISION_FAREBROTHER_SUCCESS
BAGE	574	chr21	11057795	11098937	-	1	0.577	NOT_RUN
BAGE3	85318	chr21	11020812	11098937	-	8	0.387	DAVIES_FAIL_FAREBROTHER_SUCCESS
BAHCC1	57597	chr17	79373539	79433358	+	423	0.00118	DAVIES_SUCCESS	44	5.82e-14	DAVIES_LOWPRECISION_FAREBROTHER_SUCCESS
BAHD1	22893	chr15	40731919	40760441	+	194	0.0131	DAVIES_SUCCESS	67	9.51e-09	DAVIES_SUCCESS
BAI1	575	chr8	143545376	143626368	+	384	0.00632	DAVIES_SUCCESS	86	0.37	DAVIES_SUCCESS
BAI2	576	chr1	32192717	32229648	-	116	1e-12	DAVIES_LOWPRECISION_FAREBROTHER_FAIL	55	1.31e-07	DAVIES_SUCCESS
BAI3	577	chr6	69345631	70099403	+	1713	6.1e-08	DAVIES_SUCCESS	776	0.0157	DAVIES_SUCCESS
BAIAP2	10458	chr17	79008946	79091232	+	587	1e-12	DAVIES_LOWPRECISION_FAREBROTHER_FAIL	86	1e-12	DAVIES_LOWPRECISION_FAREBROTHER_FAIL
BAIAP2-AS1	440465	chr17	79002932	79008519	-	364	5.63e-08	DAVIES_SUCCESS	53	2.4e-11	DAVIES_SUCCESS
BAIAP2L1	55971	chr7	97920961	98030427	-	361	0.086	DAVIES_SUCCESS	69	0.00338	DAVIES_SUCCESS
BAIAP2L2	80115	chr22	38480895	38506676	-	241	1.22e-05	DAVIES_SUCCESS	77	1e-12	DAVIES_LOWPRECISION_FAREBROTHER_FAIL
BAIAP3	8938	chr16	1383605	1399442	+	262	0.313	DAVIES_SUCCESS	63	0.0227	DAVIES_SUCCESS
BAK1	578	chr6	33540322	33548070	-	370	1e-12	DAVIES_LOWPRECISION_FAREBROTHER_FAIL	93	1e-12	DAVIES_LOWPRECISION_FAREBROTHER_FAIL
BAMBI	25805	chr10	28966423	28971868	+	258	0.504	DAVIES_SUCCESS	95	6.64e-14	DAVIES_LOWPRECISION_FAREBROTHER_SUCCESS
BANCR	100885775	chr9	71911596	71921972	-	267	0.348	DAVIES_SUCCESS	88	0.614	DAVIES_SUCCESS
BANF1	8815	chr11	65769549	65771617	+	164	0.000803	DAVIES_SUCCESS	52	1e-12	DAVIES_LOWPRECISION_FAREBROTHER_FAIL
BANF2	140836	chr20	17674319	17716517	+	372	0.145	DAVIES_SUCCESS	168	1e-12	DAVIES_LOWPRECISION_FAREBROTHER_FAIL
BANK1	55024	chr4	102341117	102995969	+	1374	4.13e-11	DAVIES_SUCCESS	467	1e-12	DAVIES_LOWPRECISION_FAREBROTHER_FAIL
BANP	54971	chr16	87984237	88110924	+	742	0.000293	DAVIES_SUCCESS	88	3.05e-05	DAVIES_SUCCESS
BAP1	8314	chr3	52435019	52444121	-	92	1.02e-07	DAVIES_SUCCESS	36	6.37e-13	DAVIES_LOWPRECISION_FAREBROTHER_SUCCESS
BARD1	580	chr2	215593274	215674428	-	471	0.226	DAVIES_SUCCESS	161	0.0318	DAVIES_SUCCESS
BARHL1	56751	chr9	135457992	135465640	+	159	0.0226	DAVIES_SUCCESS	75	0.00226	DAVIES_SUCCESS
BARHL2	343472	chr1	91177578	91182794	-	203	7.05e-10	DAVIES_SUCCESS	80	1.27e-07	DAVIES_SUCCESS
BARX1	56033	chr9	96713908	96717608	-	299	6.77e-05	DAVIES_SUCCESS	110	8.47e-10	DAVIES_SUCCESS
BARX2	8538	chr11	129245880	129322174	+	368	0.00438	DAVIES_SUCCESS	154	0.163	DAVIES_SUCCESS
BASP1	10409	chr5	17216931	17276954	+	251	2.75e-05	DAVIES_SUCCESS	100	0.414	DAVIES_SUCCESS
BASP1P1	646201	chr13	23471168	23472320	-	374	0.595	DAVIES_SUCCESS	44	0.67	DAVIES_SUCCESS
BATF	10538	chr14	75988783	76013334	+	255	0.614	DAVIES_SUCCESS	108	6.3e-05	DAVIES_SUCCESS
BATF2	116071	chr11	64755416	64764517	-	148	0.00266	DAVIES_SUCCESS	42	4.53e-13	DAVIES_LOWPRECISION_FAREBROTHER_SUCCESS
BATF3	55509	chr1	212859758	212873327	-	258	0.65	DAVIES_SUCCESS	76	0.0585	DAVIES_SUCCESS
BAX	581	chr19	49458116	49465055	+	224	0.0585	DAVIES_SUCCESS	41	2.45e-07	DAVIES_SUCCESS
BAZ1A	11177	chr14	35221936	35344853	-	547	6.54e-05	DAVIES_SUCCESS	135	3.72e-06	DAVIES_SUCCESS
BAZ1B	9031	chr7	72854727	72936615	-	183	0.00128	DAVIES_SUCCESS	30	7.58e-14	DAVIES_LOWPRECISION_FAREBROTHER_SUCCESS
BAZ2A	11176	chr12	56989379	57030163	-	112	0.0132	DAVIES_SUCCESS	28	0.00903	DAVIES_SUCCESS
BAZ2B	29994	chr2	160175489	160568946	-	995	0.00043	DAVIES_SUCCESS	297	0.000519	DAVIES_SUCCESS
BBC3	27113	chr19	47724078	47736023	-	137	0.000577	DAVIES_SUCCESS	20	7.55e-09	DAVIES_SUCCESS
BBIP1	92482	chr10	112658487	112679124	-	137	0.0622	DAVIES_SUCCESS	51	0.133	DAVIES_SUCCESS
BBOX1	8424	chr11	27062508	27149354	+	412	0.0135	DAVIES_SUCCESS	172	0.000112	DAVIES_SUCCESS
BBS1	582	chr11	66276549	66301084	+	192	0.000307	DAVIES_SUCCESS	58	1e-12	DAVIES_LOWPRECISION_FAREBROTHER_FAIL
BBS10	79738	chr12	76738265	76742222	-	139	0.384	DAVIES_SUCCESS	55	0.185	DAVIES_SUCCESS
BBS12	166379	chr4	123653856	123666098	+	164	0.0546	DAVIES_SUCCESS	67	0.000782	DAVIES_SUCCESS
BBS2	583	chr16	56518258	56554008	-	216	4.4e-09	DAVIES_SUCCESS	85	0.00805	DAVIES_SUCCESS
BBS4	585	chr15	72978519	73030817	+	147	1e-12	DAVIES_LOWPRECISION_FAREBROTHER_FAIL	57	7.7e-08	DAVIES_SUCCESS
BBS7	55212	chr4	122745483	122791652	-	187	0.00178	DAVIES_SUCCESS	80	1e-12	DAVIES_LOWPRECISION_FAREBROTHER_FAIL
BBS9	27241	chr7	33169151	33645680	+	1192	0.00322	DAVIES_SUCCESS	490	2.87e-12	DAVIES_SUCCESS
BBX	56987	chr3	107241782	107530176	+	618	6.49e-10	DAVIES_SUCCESS	305	4.45e-06	DAVIES_SUCCESS
BCAM	4059	chr19	45312315	45324678	+	209	2.43e-06	DAVIES_SUCCESS	43	0.00439	DAVIES_SUCCESS
BCAN	63827	chr1	156611739	156629324	+	137	0.0215	DAVIES_SUCCESS	52	1.14e-06	DAVIES_SUCCESS
BCAP29	55973	chr7	107220421	107263762	+	192	0.442	DAVIES_SUCCESS	65	0.173	DAVIES_SUCCESS
BCAR1	9564	chr16	75262927	75301951	-	416	0.00398	DAVIES_SUCCESS	113	1e-12	DAVIES_LOWPRECISION_FAREBROTHER_FAIL
BCAR3	8412	chr1	94027342	94312706	-	491	0.00065	DAVIES_SUCCESS	163	0.000303	DAVIES_SUCCESS
BCAR4	400500	chr16	11913691	11922689	-	229	3.21e-05	DAVIES_SUCCESS	52	0.0011	DAVIES_SUCCESS
BCAS1	8537	chr20	52560078	52687304	-	604	0.609	DAVIES_SUCCESS	333	0.000814	DAVIES_SUCCESS
BCAS2	10286	chr1	115110180	115124265	-	139	0.000268	DAVIES_SUCCESS	35	0.00164	DAVIES_SUCCESS
BCAS3	54828	chr17	58755171	59470199	+	794	0.179	DAVIES_SUCCESS	261	1e-12	DAVIES_LOWPRECISION_FAREBROTHER_FAIL
BCAS4	55653	chr20	49411466	49493714	+	344	0.107	DAVIES_SUCCESS	102	0.0603	DAVIES_SUCCESS
BCAT1	586	chr12	24962957	25102393	-	756	0.755	DAVIES_SUCCESS	329	0.00472	DAVIES_SUCCESS
BCAT2	587	chr19	49298318	49314320	-	268	0.00423	DAVIES_SUCCESS	49	3.55e-12	DAVIES_SUCCESS
BCCIP	56647	chr10	127512103	127542264	+	147	0.0573	DAVIES_SUCCESS	61	0.0154	DAVIES_SUCCESS
BCDIN3D	144233	chr12	50229825	50236912	-	202	1e-12	DAVIES_LOWPRECISION_FAREBROTHER_FAIL	64	0.00042	DAVIES_SUCCESS
BCDIN3D-AS1	100286844	chr12	50222325	50234937	+	202	1e-12	DAVIES_LOWPRECISION_FAREBROTHER_FAIL	61	0.000561	DAVIES_SUCCESS
BCHE	590	chr3	165490691	165555253	-	437	0.0691	DAVIES_SUCCESS	135	0.0115	DAVIES_SUCCESS
BCKDHA	593	chr19	41882437	41930910	+	232	0.329	DAVIES_SUCCESS	70	1e-12	DAVIES_LOWPRECISION_FAREBROTHER_FAIL
BCKDHB	594	chr6	80816343	81055987	+	680	0.0323	DAVIES_SUCCESS	334	1e-12	DAVIES_LOWPRECISION_FAREBROTHER_FAIL
BCKDK	10295	chr16	31119614	31124112	+	102	1e-12	DAVIES_LOWPRECISION_FAREBROTHER_FAIL	29	0.00594	DAVIES_FAIL_FAREBROTHER_SUCCESS
BCL10	8915	chr1	85731459	85742587	-	263	6.29e-05	DAVIES_SUCCESS	122	2.14e-12	DAVIES_SUCCESS
BCL11A	53335	chr2	60678301	60780633	-	294	6.61e-11	DAVIES_SUCCESS	127	1.17e-11	DAVIES_SUCCESS
BCL11B	64919	chr14	99635624	99737822	-	400	2.22e-10	DAVIES_SUCCESS	163	0.00897	DAVIES_SUCCESS
BCL2	596	chr18	60790578	60986657	-	477	7.6e-11	DAVIES_SUCCESS	219	3.38e-07	DAVIES_SUCCESS
BCL2A1	597	chr15	80253231	80263643	-	234	0.109	DAVIES_SUCCESS	53	0.478	DAVIES_SUCCESS
BCL2L1	598	chr20	30252260	30310656	-	223	0.00527	DAVIES_SUCCESS	91	1e-12	DAVIES_LOWPRECISION_FAREBROTHER_FAIL
BCL2L10	10017	chr15	52401821	52404972	-	152	3.59e-06	DAVIES_SUCCESS	53	0.0171	DAVIES_SUCCESS
BCL2L11	10018	chr2	111878490	111926022	+	275	3.59e-05	DAVIES_SUCCESS	99	1e-12	DAVIES_LOWPRECISION_FAREBROTHER_FAIL
BCL2L12	83596	chr19	50168398	50177173	+	122	0.384	DAVIES_SUCCESS	24	7.74e-11	DAVIES_SUCCESS
BCL2L13	23786	chr22	18111681	18213621	+	511	5.89e-07	DAVIES_SUCCESS	152	0.162	DAVIES_SUCCESS
BCL2L14	79370	chr12	12223877	12363947	+	577	0.00142	DAVIES_SUCCESS	208	3.29e-07	DAVIES_SUCCESS
BCL2L15	440603	chr1	114419435	114430169	-	137	0.00424	DAVIES_SUCCESS	66	0.149	DAVIES_SUCCESS
BCL2L2-PABPN1	100529063	chr14	23775970	23795394	+	173	5.91e-06	DAVIES_SUCCESS	56	1e-12	DAVIES_LOWPRECISION_FAREBROTHER_FAIL
BCL3	602	chr19	45251977	45263301	+	161	0.00012	DAVIES_SUCCESS	26	0.138	DAVIES_SUCCESS
BCL6	604	chr3	187439164	187463513	-	262	0.195	DAVIES_SUCCESS	120	1e-12	DAVIES_LOWPRECISION_FAREBROTHER_FAIL
BCL6B	255877	chr17	6926368	6932961	+	235	0.707	DAVIES_SUCCESS	66	4.2e-08	DAVIES_SUCCESS
BCL7A	605	chr12	122459860	122499950	+	140	1e-12	DAVIES_LOWPRECISION_FAREBROTHER_FAIL	27	2.12e-14	DAVIES_LOWPRECISION_FAREBROTHER_SUCCESS
BCL7B	9275	chr7	72950682	72972065	-	168	0.00043	DAVIES_SUCCESS	24	1.85e-13	DAVIES_LOWPRECISION_FAREBROTHER_SUCCESS
BCL7C	9274	chr16	30846269	30905399	-	128	4.83e-12	DAVIES_SUCCESS	28	6.59e-05	DAVIES_SUCCESS
BCL9	607	chr1	147013181	147098015	+	256	0.00538	DAVIES_SUCCESS	135	1e-12	DAVIES_LOWPRECISION_FAREBROTHER_FAIL
BCL9L	283149	chr11	118766850	118781613	-	186	0.00401	DAVIES_SUCCESS	49	1.33e-13	DAVIES_LOWPRECISION_FAREBROTHER_SUCCESS
BCLAF1	9774	chr6	136578000	136610989	-	49	0.0511	DAVIES_SUCCESS	21	0.535	DAVIES_FAIL_FAREBROTHER_SUCCESS
BCMO1	53630	chr16	81272295	81324747	+	507	0.629	DAVIES_SUCCESS	152	0.00304	DAVIES_SUCCESS
BCO2	83875	chr11	112046207	112095422	+	266	0.0267	DAVIES_SUCCESS	112	0.474	DAVIES_SUCCESS
BCR	613	chr22	23522551	23660224	+	462	0.0551	DAVIES_SUCCESS	186	0.231	DAVIES_SUCCESS
BCRP2	400892	chr22	21457304	21476575	+	140	0.268	DAVIES_SUCCESS	57	0.0211	DAVIES_SUCCESS
BCRP3	644165	chr22	25028881	25049327	+	154	0.119	DAVIES_SUCCESS	30	0.0013	DAVIES_SUCCESS
BCS1L	617	chr2	219524378	219528166	+	65	1	DAVIES_FAIL_FAREBROTHER_FAIL	33	2.14e-13	DAVIES_LOWPRECISION_FAREBROTHER_SUCCESS
BDH1	622	chr3	197236653	197300194	-	446	0.341	DAVIES_SUCCESS	121	0.135	DAVIES_SUCCESS
BDH2	56898	chr4	103998781	104021024	-	134	2.26e-05	DAVIES_SUCCESS	58	1.46e-07	DAVIES_SUCCESS
BDKRB1	623	chr14	96722546	96731100	+	272	0.000146	DAVIES_SUCCESS	120	0.0291	DAVIES_SUCCESS
BDKRB2	624	chr14	96671134	96710666	+	364	0.0193	DAVIES_SUCCESS	150	0.00294	DAVIES_SUCCESS
BDNF	627	chr11	27676441	27743605	-	188	1e-12	DAVIES_LOWPRECISION_FAREBROTHER_FAIL	92	3.51e-07	DAVIES_SUCCESS
BDNF-AS	497258	chr11	27528398	27719718	+	310	1e-12	DAVIES_LOWPRECISION_FAREBROTHER_FAIL	145	3.62e-07	DAVIES_SUCCESS
BDP1	55814	chr5	70751441	70863649	+	301	0.772	DAVIES_SUCCESS	124	1	DAVIES_FAIL_FAREBROTHER_FAIL
BEAN1	146227	chr16	66461199	66527432	+	276	0.00193	DAVIES_SUCCESS	84	2e-12	DAVIES_SUCCESS
BECN1	8678	chr17	40962149	40976310	-	14	7.77e-05	DAVIES_SUCCESS	2	1e-15	DAVIES_LOWPRECISION_FAREBROTHER_SUCCESS
BEGAIN	57596	chr14	101003483	101036131	-	143	0.371	DAVIES_SUCCESS	42	5.33e-05	DAVIES_SUCCESS
BEND3	57673	chr6	107386384	107435636	-	330	0.00242	DAVIES_SUCCESS	68	0.00302	DAVIES_SUCCESS
BEND3P3	650623	chr10	81442730	81448650	+	157	0.0732	DAVIES_SUCCESS	1	0.029	NOT_RUN
BEND4	389206	chr4	42112869	42154895	-	257	0.022	DAVIES_SUCCESS	94	3.49e-07	DAVIES_SUCCESS
BEND5	79656	chr1	49193539	49242547	-	126	1e-12	DAVIES_LOWPRECISION_FAREBROTHER_FAIL	74	0.353	DAVIES_SUCCESS
BEND6	221336	chr6	56819772	56892142	+	258	1.96e-06	DAVIES_SUCCESS	85	1e-12	DAVIES_LOWPRECISION_FAREBROTHER_FAIL
BEND7	222389	chr10	13480483	13544976	-	340	0.000429	DAVIES_SUCCESS	140	0.332	DAVIES_SUCCESS
BEST1	7439	chr11	61717355	61731935	+	239	0.0136	DAVIES_SUCCESS	73	2.43e-05	DAVIES_SUCCESS
BEST2	54831	chr19	12863406	12869271	+	29	6.88e-08	DAVIES_SUCCESS	6	4.76e-07	DAVIES_FAIL_FAREBROTHER_SUCCESS
BEST3	144453	chr12	70037333	70093196	-	439	0.123	DAVIES_SUCCESS	216	8.36e-06	DAVIES_SUCCESS
BEST4	266675	chr1	45249256	45253426	-	147	0.0118	DAVIES_SUCCESS	40	0.00609	DAVIES_SUCCESS
BET1	10282	chr7	93592081	93633690	-	169	0.366	DAVIES_SUCCESS	91	0.463	DAVIES_SUCCESS
BET1L	51272	chr11	202923	207422	-	242	9.69e-05	DAVIES_SUCCESS	73	4.53e-10	DAVIES_SUCCESS
BFAR	51283	chr16	14726667	14763093	+	56	0.00421	DAVIES_SUCCESS	13	1.64e-09	DAVIES_SUCCESS
BFSP1	631	chr20	17474549	17549865	-	361	0.756	DAVIES_SUCCESS	176	1e-12	DAVIES_LOWPRECISION_FAREBROTHER_FAIL
BFSP2	8419	chr3	133118789	133194056	+	399	0.222	DAVIES_SUCCESS	146	0.064	DAVIES_SUCCESS
BGLAP	632	chr1	156211950	156213123	+	156	0.00291	DAVIES_SUCCESS	55	5.64e-07	DAVIES_SUCCESS
BHLHA15	168620	chr7	97841567	97842271	+	143	0.078	DAVIES_SUCCESS	44	0.16	DAVIES_SUCCESS
BHLHA9	727857	chr17	1173857	1174565	+	375	0.0447	DAVIES_SUCCESS	41	0.0209	DAVIES_SUCCESS
BHLHE22	27319	chr8	65492794	65496191	+	129	0.00147	DAVIES_SUCCESS	38	5.91e-06	DAVIES_SUCCESS
BHLHE23	128408	chr20	61637330	61638387	-	285	0.000678	DAVIES_SUCCESS	67	0.0193	DAVIES_SUCCESS
BHLHE40	8553	chr3	5021096	5026865	+	267	0.0496	DAVIES_SUCCESS	80	3.51e-05	DAVIES_SUCCESS
BHLHE40-AS1	100507582	chr3	4938492	5021646	-	471	0.0393	DAVIES_SUCCESS	162	3.39e-05	DAVIES_SUCCESS
BHLHE41	79365	chr12	26272958	26278003	-	194	0.211	DAVIES_SUCCESS	78	0.000196	DAVIES_SUCCESS
BHMT	635	chr5	78407603	78428113	+	177	0.00382	DAVIES_SUCCESS	59	7.72e-07	DAVIES_SUCCESS
BHMT2	23743	chr5	78365546	78385897	+	226	0.0599	DAVIES_SUCCESS	90	1.36e-11	DAVIES_SUCCESS
BICC1	80114	chr10	60272903	60588845	+	719	0.168	DAVIES_SUCCESS	291	3.18e-06	DAVIES_SUCCESS
BICD1	636	chr12	32260184	32531141	+	1314	0.000198	DAVIES_SUCCESS	402	0.00913	DAVIES_SUCCESS
BICD2	23299	chr9	95473644	95527083	-	243	0.0027	DAVIES_SUCCESS	89	1e-12	DAVIES_LOWPRECISION_FAREBROTHER_FAIL
BID	637	chr22	18216905	18257431	-	317	1.01e-08	DAVIES_SUCCESS	101	3.37e-06	DAVIES_SUCCESS
BIK	638	chr22	43506753	43525718	+	318	0.00264	DAVIES_SUCCESS	117	2.56e-05	DAVIES_SUCCESS
BIN1	274	chr2	127805598	127864903	-	502	0.0212	DAVIES_SUCCESS	167	0.012	DAVIES_SUCCESS
BIN2	51411	chr12	51674821	51718452	-	278	0.0215	DAVIES_SUCCESS	71	1.59e-12	DAVIES_SUCCESS
BIN3	55909	chr8	22477946	22526661	-	265	0.0218	DAVIES_SUCCESS	102	2.27e-07	DAVIES_SUCCESS
BIRC2	329	chr11	102217912	102249401	+	168	0.114	DAVIES_SUCCESS	55	0.135	DAVIES_SUCCESS
BIRC3	330	chr11	102188180	102210135	+	157	0.071	DAVIES_SUCCESS	58	0.0709	DAVIES_SUCCESS
BIRC5	332	chr17	76210276	76221716	+	365	0.281	DAVIES_SUCCESS	84	1.45e-09	DAVIES_SUCCESS
BIRC6	57448	chr2	32582095	32843965	+	271	0.00704	DAVIES_SUCCESS	90	5.09e-10	DAVIES_SUCCESS
BIRC7	79444	chr20	61867275	61871854	+	307	0.0253	DAVIES_SUCCESS	52	0.42	DAVIES_SUCCESS
BIRC8	112401	chr19	53792853	53794875	-	385	0.836	DAVIES_SUCCESS	115	0.436	DAVIES_SUCCESS
BIVM	54841	chr13	103451398	103493888	+	302	0.597	DAVIES_SUCCESS	122	0.457	DAVIES_SUCCESS
BIVM-ERCC5	100533467	chr13	103459495	103528351	+	357	0.645	DAVIES_SUCCESS	165	0.249	DAVIES_SUCCESS
BLCAP	10904	chr20	36145818	36156333	-	104	0.00233	DAVIES_SUCCESS	57	5e-07	DAVIES_SUCCESS
BLID	414899	chr11	121986061	121986923	-	167	3.3e-11	DAVIES_SUCCESS	101	1.98e-06	DAVIES_SUCCESS
BLK	640	chr8	11351520	11422108	+	555	1e-12	DAVIES_LOWPRECISION_FAREBROTHER_FAIL	197	1e-12	DAVIES_LOWPRECISION_FAREBROTHER_FAIL
BLM	641	chr15	91260578	91358686	+	387	0.00141	DAVIES_SUCCESS	83	1.99e-10	DAVIES_SUCCESS
BLMH	642	chr17	28575212	28619184	-	174	4.31e-07	DAVIES_SUCCESS	75	1e-12	DAVIES_LOWPRECISION_FAREBROTHER_FAIL
BLNK	29760	chr10	97951454	98031333	-	318	0.101	DAVIES_SUCCESS	153	1e-12	DAVIES_LOWPRECISION_FAREBROTHER_FAIL
BLOC1S1-RDH5	100528022	chr12	56109817	56118526	+	99	2.54e-05	DAVIES_SUCCESS	29	1.51e-05	DAVIES_SUCCESS
BLOC1S2	282991	chr10	102033034	102046469	-	174	0.0576	DAVIES_SUCCESS	65	7.77e-08	DAVIES_SUCCESS
BLOC1S3	388552	chr19	45682002	45685058	+	210	3.88e-05	DAVIES_SUCCESS	34	0.0038	DAVIES_SUCCESS
BLOC1S4	55330	chr4	6717841	6719387	+	346	0.605	DAVIES_SUCCESS	72	0.000342	DAVIES_SUCCESS
BLOC1S5-TXNDC5	100526836	chr6	7881482	8064647	-	774	0.0106	DAVIES_SUCCESS	330	3.79e-10	DAVIES_SUCCESS
BLOC1S6	26258	chr15	45879416	45901909	+	222	0.301	DAVIES_SUCCESS	64	0.0115	DAVIES_SUCCESS
BLVRA	644	chr7	43798271	43846941	+	275	0.695	DAVIES_SUCCESS	93	0.00443	DAVIES_SUCCESS
BLVRB	645	chr19	40953690	40971725	-	207	0.578	DAVIES_SUCCESS	33	1.58e-09	DAVIES_SUCCESS
BLZF1	8548	chr1	169337193	169365780	+	245	0.279	DAVIES_SUCCESS	106	0.321	DAVIES_SUCCESS
BMF	90427	chr15	40380090	40401085	-	209	0.000627	DAVIES_SUCCESS	69	2.59e-06	DAVIES_SUCCESS
BMI1	648	chr10	22610138	22620414	+	13	0.00772	DAVIES_SUCCESS	2	5.41e-06	DAVIES_FAIL_FAREBROTHER_SUCCESS
BMP1	649	chr8	22022652	22069840	+	299	0.0425	DAVIES_SUCCESS	51	0.00187	DAVIES_SUCCESS
BMP10	27302	chr2	69092612	69098649	-	238	0.593	DAVIES_SUCCESS	136	0.0259	DAVIES_SUCCESS
BMP2	650	chr20	6748744	6760910	+	264	0.0329	DAVIES_SUCCESS	117	9.84e-14	DAVIES_LOWPRECISION_FAREBROTHER_SUCCESS
BMP2K	55589	chr4	79697531	79833341	+	117	0.12	DAVIES_SUCCESS	56	0.0386	DAVIES_SUCCESS
BMP3	651	chr4	81952118	81978685	+	183	0.00704	DAVIES_SUCCESS	85	4.2e-07	DAVIES_SUCCESS
BMP4	652	chr14	54416454	54423554	-	174	0.497	DAVIES_SUCCESS	81	2.44e-09	DAVIES_SUCCESS
BMP5	653	chr6	55620237	55740375	-	523	0.00593	DAVIES_SUCCESS	285	8.1e-05	DAVIES_SUCCESS
BMP6	654	chr6	7727010	7881961	+	591	0.000561	DAVIES_SUCCESS	251	1e-12	DAVIES_LOWPRECISION_FAREBROTHER_FAIL
BMP7	655	chr20	55743808	55841707	-	375	0.217	DAVIES_SUCCESS	183	0.0916	DAVIES_SUCCESS
BMP8A	353500	chr1	39957317	39995541	+	173	1.75e-12	DAVIES_SUCCESS	47	6.67e-12	DAVIES_SUCCESS
BMP8B	656	chr1	40223902	40254533	-	273	0.000127	DAVIES_SUCCESS	67	0.000309	DAVIES_SUCCESS
BMPER	168667	chr7	33944522	34195484	+	525	0.0833	DAVIES_SUCCESS	288	4.48e-08	DAVIES_SUCCESS
BMPR1A	657	chr10	88516395	88684945	+	469	0.0781	DAVIES_SUCCESS	142	1e-12	DAVIES_LOWPRECISION_FAREBROTHER_FAIL
BMPR1B	658	chr4	95679127	96079601	+	979	3.14e-09	DAVIES_SUCCESS	403	0.000329	DAVIES_SUCCESS
BMPR2	659	chr2	203241049	203432474	+	353	8.58e-05	DAVIES_SUCCESS	72	1e-12	DAVIES_LOWPRECISION_FAREBROTHER_FAIL
BMS1	9790	chr10	43277953	43330385	+	393	0.757	DAVIES_SUCCESS	116	0.0739	DAVIES_SUCCESS
BMS1P4	729096	chr10	75458908	75490272	-	100	8.22e-05	DAVIES_SUCCESS	26	6.46e-05	DAVIES_FAIL_FAREBROTHER_SUCCESS
BMS1P6	642826	chr10	47213291	48216058	-	584	0.00372	DAVIES_SUCCESS	7	0.668	DAVIES_FAIL_FAREBROTHER_SUCCESS
BNC1	646	chr15	83924654	83953468	-	132	0.000398	DAVIES_SUCCESS	35	0.00137	DAVIES_SUCCESS
BNC2	54796	chr9	16409500	16870786	-	1448	3.94e-10	DAVIES_SUCCESS	686	1e-12	DAVIES_LOWPRECISION_FAREBROTHER_FAIL
BNIP1	662	chr5	172571444	172591390	+	215	0.0385	DAVIES_SUCCESS	77	1.39e-11	DAVIES_SUCCESS
BNIP2	663	chr15	59955061	59981642	-	279	3.25e-06	DAVIES_SUCCESS	119	0.000391	DAVIES_SUCCESS
BNIP3	664	chr10	133781203	133795435	-	318	0.0103	DAVIES_SUCCESS	84	2.15e-05	DAVIES_SUCCESS
BNIP3L	665	chr8	26240522	26270644	+	217	0.0421	DAVIES_SUCCESS	83	1e-12	DAVIES_LOWPRECISION_FAREBROTHER_FAIL
BNIPL	149428	chr1	151009028	151020076	+	156	5.97e-12	DAVIES_SUCCESS	51	1e-12	DAVIES_LOWPRECISION_FAREBROTHER_FAIL
BOC	91653	chr3	112930411	113006305	+	403	0.00617	DAVIES_SUCCESS	133	1e-12	DAVIES_LOWPRECISION_FAREBROTHER_FAIL
BOD1	91272	chr5	173034147	173043666	-	248	3.3e-06	DAVIES_SUCCESS	121	1e-12	DAVIES_LOWPRECISION_FAREBROTHER_FAIL
BOD1L1	259282	chr4	13570365	13629328	-	258	0.495	DAVIES_SUCCESS	119	1e-12	DAVIES_LOWPRECISION_FAREBROTHER_FAIL
BOD1L2	284257	chr18	54814292	54817639	+	179	5.86e-05	DAVIES_SUCCESS	86	0.0637	DAVIES_SUCCESS
BOK	666	chr2	242498145	242513553	+	293	0.0238	DAVIES_SUCCESS	30	4.32e-14	DAVIES_LOWPRECISION_FAREBROTHER_SUCCESS
BOK-AS1	100379249	chr2	242483800	242498558	-	298	0.0216	DAVIES_SUCCESS	36	2.78e-14	DAVIES_LOWPRECISION_FAREBROTHER_SUCCESS
BOLA1	51027	chr1	149871154	149872348	+	86	0.114	DAVIES_SUCCESS	17	6.02e-14	DAVIES_LOWPRECISION_FAREBROTHER_SUCCESS
BOLA3	388962	chr2	74362527	74375039	-	194	0.201	DAVIES_SUCCESS	62	1.13e-11	DAVIES_SUCCESS
BOLA3-AS1	100507171	chr2	74375107	74379516	+	188	0.225	DAVIES_SUCCESS	59	5.56e-08	DAVIES_SUCCESS
BOLL	66037	chr2	198591602	198650938	-	141	7.27e-12	DAVIES_SUCCESS	55	0.000306	DAVIES_FAIL_FAREBROTHER_SUCCESS
BOP1	23246	chr8	145486055	145515120	-	88	0.00548	DAVIES_SUCCESS	4	9.91e-11	DAVIES_FAIL_FAREBROTHER_SUCCESS
BORA	79866	chr13	73302041	73330328	+	219	0.622	DAVIES_SUCCESS	94	5.49e-12	DAVIES_SUCCESS
BPESC1	60467	chr3	138823026	138844005	+	237	0.0665	DAVIES_SUCCESS	89	0.208	DAVIES_SUCCESS
BPGM	669	chr7	134331530	134364567	+	334	0.539	DAVIES_SUCCESS	154	8.34e-12	DAVIES_SUCCESS
BPHL	670	chr6	3118925	3153432	+	104	0.112	DAVIES_SUCCESS	33	0.345	DAVIES_SUCCESS
BPI	671	chr20	36932551	36965905	+	294	0.0986	DAVIES_SUCCESS	94	0.00187	DAVIES_SUCCESS
BPIFA1	51297	chr20	31823801	31831115	+	160	0.00722	DAVIES_SUCCESS	59	2.99e-07	DAVIES_SUCCESS
BPIFA2	140683	chr20	31755959	31769223	+	109	0.00633	DAVIES_SUCCESS	56	5.08e-06	DAVIES_SUCCESS
BPIFA3	128861	chr20	31805134	31815559	+	130	0.00479	DAVIES_SUCCESS	46	2.7e-07	DAVIES_SUCCESS
BPIFA4P	317716	chr20	31781410	31798268	+	104	0.00209	DAVIES_SUCCESS	46	4.3e-09	DAVIES_SUCCESS
BPIFB1	92747	chr20	31870940	31897684	+	213	0.00598	DAVIES_SUCCESS	80	1e-12	DAVIES_LOWPRECISION_FAREBROTHER_FAIL
BPIFB2	80341	chr20	31595383	31611515	+	261	0.0011	DAVIES_SUCCESS	120	1.03e-07	DAVIES_SUCCESS
BPIFB3	359710	chr20	31643229	31661434	+	263	0.0168	DAVIES_SUCCESS	121	6.01e-06	DAVIES_SUCCESS
BPIFB4	149954	chr20	31669317	31699557	+	300	0.00889	DAVIES_SUCCESS	143	3.31e-06	DAVIES_SUCCESS
BPIFB6	128859	chr20	31619453	31631853	+	291	0.00206	DAVIES_SUCCESS	132	2.56e-07	DAVIES_SUCCESS
BPIFC	254240	chr22	32809833	32860433	-	492	0.0021	DAVIES_SUCCESS	244	0.0113	DAVIES_SUCCESS
BPNT1	10380	chr1	220230823	220263191	-	211	0.632	DAVIES_SUCCESS	54	0.115	DAVIES_SUCCESS
BPTF	2186	chr17	65821779	65980494	+	344	1e-12	DAVIES_LOWPRECISION_FAREBROTHER_FAIL	55	1e-12	DAVIES_LOWPRECISION_FAREBROTHER_FAIL
BRAF	673	chr7	140433812	140624564	-	375	0.1	DAVIES_SUCCESS	107	6.97e-11	DAVIES_SUCCESS
BRAP	8315	chr12	112079949	112123790	-	79	0.00903	DAVIES_SUCCESS	30	1.05e-05	DAVIES_SUCCESS
BRAT1	221927	chr7	2577443	2595392	-	333	0.00555	DAVIES_SUCCESS	57	4.48e-06	DAVIES_SUCCESS
BRCA1	672	chr17	41196311	41322420	-	326	6.58e-05	DAVIES_SUCCESS	86	0.0762	DAVIES_SUCCESS
BRCA2	675	chr13	32889616	32973809	+	285	1.01e-05	DAVIES_SUCCESS	130	7.81e-09	DAVIES_SUCCESS
BRD1	23774	chr22	50166936	50221196	-	325	0.176	DAVIES_SUCCESS	84	2.17e-07	DAVIES_SUCCESS
BRD2	6046	chr6	32936436	32949282	+				60	4.5e-10	DAVIES_SUCCESS
BRD3	8019	chr9	136895445	136933655	-	376	0.000965	DAVIES_SUCCESS	94	1e-12	DAVIES_LOWPRECISION_FAREBROTHER_FAIL
BRD4	23476	chr19	15348300	15443342	-	145	0.0794	DAVIES_SUCCESS	46	3.87e-05	DAVIES_SUCCESS
BRD7	29117	chr16	50352928	50402845	-	279	0.0261	DAVIES_SUCCESS	100	1.42e-06	DAVIES_SUCCESS
BRD7P3	23629	chr6	118822535	118824996	+	140	0.000613	DAVIES_SUCCESS	65	0.626	DAVIES_SUCCESS
BRD8	10902	chr5	137475458	137514358	-	116	0.0393	DAVIES_SUCCESS	33	1.18e-08	DAVIES_SUCCESS
BRD9	65980	chr5	863849	892939	-	141	0.654	DAVIES_SUCCESS	32	0.0545	DAVIES_SUCCESS
BRDT	676	chr1	92414927	92479985	+	369	0.00713	DAVIES_SUCCESS	79	1.88e-08	DAVIES_SUCCESS
BRE	9577	chr2	28113481	28561767	+	782	0.00025	DAVIES_SUCCESS	362	1e-12	DAVIES_LOWPRECISION_FAREBROTHER_FAIL
BRE-AS1	100302650	chr2	28112322	28113981	-	97	0.00126	DAVIES_SUCCESS	47	0.0379	DAVIES_FAIL_FAREBROTHER_SUCCESS
BREA2	286076	chr8	144779284	144780583	+	172	0.0505	DAVIES_SUCCESS	29	9.3e-11	DAVIES_SUCCESS
BRF1	2972	chr14	105675622	105781914	-	239	0.0845	DAVIES_SUCCESS	56	0.164	DAVIES_SUCCESS
BRF2	55290	chr8	37701397	37707431	-	83	0.267	DAVIES_SUCCESS	28	0.00956	DAVIES_SUCCESS
BRI3	25798	chr7	97910978	97922275	+	221	0.0962	DAVIES_SUCCESS	42	0.00392	DAVIES_SUCCESS
BRI3BP	140707	chr12	125478193	125510349	+	425	0.0248	DAVIES_SUCCESS	76	0.0286	DAVIES_SUCCESS
BRICD5	283870	chr16	2259253	2261069	-	137	0.00041	DAVIES_SUCCESS	26	1e-12	DAVIES_LOWPRECISION_FAREBROTHER_FAIL
BRIP1	83990	chr17	59756546	59940920	-	340	0.000297	DAVIES_SUCCESS	137	5.94e-07	DAVIES_SUCCESS
BRIX1	55299	chr5	34915819	34925787	+	137	0.128	DAVIES_SUCCESS	50	0.00429	DAVIES_SUCCESS
BRK1	55845	chr3	10157332	10168874	+	251	2.82e-06	DAVIES_SUCCESS	44	5.27e-09	DAVIES_SUCCESS
BRMS1	25855	chr11	66104803	66112582	-	160	0.00292	DAVIES_SUCCESS	25	4.18e-05	DAVIES_SUCCESS
BRMS1L	84312	chr14	36295596	36341169	+	109	0.125	DAVIES_SUCCESS	36	3.52e-05	DAVIES_SUCCESS
BROX	148362	chr1	222885905	222906106	+	140	0.086	DAVIES_SUCCESS	5	0.000669	DAVIES_FAIL_FAREBROTHER_SUCCESS
BRPF1	7862	chr3	9773433	9789699	+	137	0.0903	DAVIES_SUCCESS	46	0.109	DAVIES_SUCCESS
BRPF3	27154	chr6	36164549	36200567	+	132	0.0431	DAVIES_SUCCESS	71	1e-12	DAVIES_LOWPRECISION_FAREBROTHER_FAIL
BRSK1	84446	chr19	55793439	55823903	+	238	0.0873	DAVIES_SUCCESS	53	5.53e-06	DAVIES_SUCCESS
BRSK2	9024	chr11	1411128	1483919	+	571	0.0137	DAVIES_SUCCESS	156	2.37e-11	DAVIES_SUCCESS
BRWD1	54014	chr21	40557403	40685712	-	579	2.26e-08	DAVIES_SUCCESS	211	1.61e-07	DAVIES_SUCCESS
BRWD1-AS1	100874093	chr21	40687632	40695144	+	287	1.43e-08	DAVIES_SUCCESS	68	8.83e-09	DAVIES_SUCCESS
BRWD1-IT2	257357	chr21	40685860	40686888	-	270	1.76e-08	DAVIES_SUCCESS	68	1.89e-08	DAVIES_SUCCESS
BSDC1	55108	chr1	32830704	32860062	-	39	0.0543	DAVIES_SUCCESS	9	0.000193	DAVIES_FAIL_FAREBROTHER_SUCCESS
BSG	682	chr19	571276	583493	+	480	0.364	DAVIES_SUCCESS	46	0.015	DAVIES_SUCCESS
BSN	8927	chr3	49591921	49708982	+	233	1e-12	DAVIES_LOWPRECISION_FAREBROTHER_FAIL	80	2.04e-05	DAVIES_SUCCESS
BSN-AS2	100132677	chr3	49586738	49591799	-	101	1e-12	DAVIES_LOWPRECISION_FAREBROTHER_FAIL	36	3.98e-06	DAVIES_FAIL_FAREBROTHER_SUCCESS
BSND	7809	chr1	55464616	55474465	+	369	0.566	DAVIES_SUCCESS	113	0.0586	DAVIES_SUCCESS
BSPH1	100131137	chr19	48471302	48495427	-	341	0.136	DAVIES_SUCCESS	98	0.146	DAVIES_SUCCESS
BSPRY	54836	chr9	116111811	116133513	+	368	0.00964	DAVIES_SUCCESS	114	0.000124	DAVIES_SUCCESS
BST1	683	chr4	15704572	15733796	+	271	0.0156	DAVIES_SUCCESS	101	3.86e-06	DAVIES_SUCCESS
BST2	684	chr19	17513754	17516384	-	230	0.577	DAVIES_SUCCESS	27	2.71e-14	DAVIES_LOWPRECISION_FAREBROTHER_SUCCESS
BSX	390259	chr11	122848356	122852379	-	189	0.0288	DAVIES_SUCCESS	86	1e-12	DAVIES_LOWPRECISION_FAREBROTHER_FAIL
BTAF1	9044	chr10	93683735	93790080	+	322	3.18e-05	DAVIES_SUCCESS	122	1.56e-07	DAVIES_SUCCESS
BTBD1	53339	chr15	83685180	83736106	-	191	0.000702	DAVIES_SUCCESS	49	0.0416	DAVIES_SUCCESS
BTBD10	84280	chr11	13409555	13484838	-	312	0.00185	DAVIES_SUCCESS	139	0.00427	DAVIES_SUCCESS
BTBD11	121551	chr12	107712196	108053419	+	929	1.11e-06	DAVIES_SUCCESS	380	2.56e-06	DAVIES_SUCCESS
BTBD16	118663	chr10	124030820	124097676	+	435	0.0674	DAVIES_SUCCESS	244	1e-12	DAVIES_LOWPRECISION_FAREBROTHER_FAIL
BTBD17	388419	chr17	72352554	72357958	-	227	0.312	DAVIES_SUCCESS	58	0.0109	DAVIES_SUCCESS
BTBD18	643376	chr11	57510985	57519253	-	96	0.00199	DAVIES_SUCCESS	34	1e-12	DAVIES_LOWPRECISION_FAREBROTHER_FAIL
BTBD19	149478	chr1	45274153	45279801	+	157	0.00761	DAVIES_SUCCESS	44	0.0065	DAVIES_SUCCESS
BTBD2	55643	chr19	1985446	2015702	-	324	2.53e-11	DAVIES_SUCCESS	49	0.156	DAVIES_SUCCESS
BTBD3	22903	chr20	11871476	11907243	+	268	0.000692	DAVIES_SUCCESS	123	0.733	DAVIES_SUCCESS
BTBD6	90135	chr14	105714878	105717430	+	178	0.133	DAVIES_SUCCESS	39	0.126	DAVIES_SUCCESS
BTBD7	55727	chr14	93703895	93799385	-	324	1e-12	DAVIES_LOWPRECISION_FAREBROTHER_FAIL	118	0.00591	DAVIES_SUCCESS
BTBD8	284697	chr1	92545861	92613401	+	153	0.15	DAVIES_SUCCESS	80	0.0179	DAVIES_SUCCESS
BTBD9	114781	chr6	38136226	38607924	-	1003	1.04e-06	DAVIES_SUCCESS	448	0.000211	DAVIES_SUCCESS
BTC	685	chr4	75671447	75719882	-	372	0.565	DAVIES_SUCCESS	114	0.000107	DAVIES_SUCCESS
BTD	686	chr3	15643139	15687325	+	200	1.48e-07	DAVIES_SUCCESS	69	0.0069	DAVIES_SUCCESS
BTF3	689	chr5	72794249	72801448	+	280	0.529	DAVIES_SUCCESS	97	0.00986	DAVIES_SUCCESS
BTF3L4	91408	chr1	52521856	52556388	+	75	0.515	DAVIES_SUCCESS	19	0.000793	DAVIES_FAIL_FAREBROTHER_SUCCESS
BTF3P11	690	chr13	77502584	77503224	+	182	0.306	DAVIES_SUCCESS	71	0.11	DAVIES_SUCCESS
BTG1	694	chr12	92534053	92539673	-	218	0.111	DAVIES_SUCCESS	83	6.75e-09	DAVIES_SUCCESS
BTG2	7832	chr1	203274663	203278729	+	167	0.152	DAVIES_SUCCESS	80	1.15e-05	DAVIES_SUCCESS
BTG3	10950	chr21	18965967	18985268	-	219	0.049	DAVIES_SUCCESS	80	0.147	DAVIES_SUCCESS
BTG4	54766	chr11	111338255	111383079	-	198	0.0559	DAVIES_SUCCESS	82	0.05	DAVIES_SUCCESS
BTLA	151888	chr3	112182812	112218408	-	153	0.136	DAVIES_SUCCESS	68	0.458	DAVIES_SUCCESS
BTN1A1	696	chr6	26501457	26510652	+	235	2.49e-06	DAVIES_SUCCESS	103	1e-12	DAVIES_LOWPRECISION_FAREBROTHER_FAIL
BTN2A1	11120	chr6	26458152	26476849	+	303	9.58e-08	DAVIES_SUCCESS	149	1e-12	DAVIES_LOWPRECISION_FAREBROTHER_FAIL
BTN2A2	10385	chr6	26383323	26395100	+	385	9.54e-09	DAVIES_SUCCESS	184	1e-12	DAVIES_LOWPRECISION_FAREBROTHER_FAIL
BTN2A3P	54718	chr6	26422316	26431928	+	352	1.9e-08	DAVIES_SUCCESS	195	1e-12	DAVIES_LOWPRECISION_FAREBROTHER_FAIL
BTN3A1	11119	chr6	26402464	26415444	+	388	1.38e-08	DAVIES_SUCCESS	200	1e-12	DAVIES_LOWPRECISION_FAREBROTHER_FAIL
BTN3A2	11118	chr6	26365397	26378548	+	414	1.68e-09	DAVIES_SUCCESS	182	1e-12	DAVIES_LOWPRECISION_FAREBROTHER_FAIL
BTN3A3	10384	chr6	26440699	26453643	+	300	2.41e-07	DAVIES_SUCCESS	166	1e-12	DAVIES_LOWPRECISION_FAREBROTHER_FAIL
BTNL3	10917	chr5	180415844	180433727	+	152	0.377	DAVIES_SUCCESS	25	0.467	DAVIES_SUCCESS
BTNL8	79908	chr5	180326076	180377906	+	304	0.00498	DAVIES_SUCCESS	2	0.435	NOT_RUN
BTNL9	153579	chr5	180467224	180488523	+	256	0.289	DAVIES_SUCCESS	55	0.382	DAVIES_SUCCESS
BTRC	8945	chr10	103113789	103317078	+	493	5.97e-06	DAVIES_SUCCESS	178	1.54e-11	DAVIES_SUCCESS
BUB1	699	chr2	111395408	111435684	-	12	0.298	DAVIES_SUCCESS	4	0.42	DAVIES_FAIL_FAREBROTHER_SUCCESS
BUB1B	701	chr15	40453209	40513337	+	252	0.00347	DAVIES_SUCCESS	89	5.2e-05	DAVIES_SUCCESS
BUB3	9184	chr10	124913759	124924886	+	200	9.66e-06	DAVIES_SUCCESS	91	0.0312	DAVIES_SUCCESS
BUD13	84811	chr11	116618885	116643714	-	314	0.043	DAVIES_SUCCESS	121	0.000562	DAVIES_SUCCESS
BUD31	8896	chr7	99006591	99017239	+	80	3.08e-12	DAVIES_SUCCESS	27	2.74e-12	DAVIES_SUCCESS
BVES	11149	chr6	105544698	105585049	-	204	0.205	DAVIES_SUCCESS	68	1.54e-08	DAVIES_SUCCESS
BVES-AS1	154442	chr6	105585561	105617819	+	233	0.211	DAVIES_SUCCESS	74	9.25e-10	DAVIES_SUCCESS
BYSL	705	chr6	41888964	41900784	+	138	3.86e-06	DAVIES_SUCCESS	56	3.42e-14	DAVIES_LOWPRECISION_FAREBROTHER_SUCCESS
BZRAP1	9256	chr17	56378587	56406152	-	203	0.00243	DAVIES_SUCCESS	78	3.58e-05	DAVIES_SUCCESS
BZRAP1-AS1	100506779	chr17	56402810	56431088	+	212	0.000855	DAVIES_SUCCESS	81	1.77e-05	DAVIES_SUCCESS
BZW1	9689	chr2	201676268	201688569	+	179	0.00441	DAVIES_SUCCESS	60	0.242	DAVIES_SUCCESS
BZW2	28969	chr7	16685758	16746148	+	513	0.000508	DAVIES_SUCCESS	147	0.000317	DAVIES_SUCCESS
C10orf10	11067	chr10	45471708	45474330	-	204	0.0774	DAVIES_SUCCESS	70	0.00118	DAVIES_SUCCESS
C10orf105	414152	chr10	73471457	73497581	-	300	0.000616	DAVIES_SUCCESS	129	0.00121	DAVIES_SUCCESS
C10orf107	219621	chr10	63422718	63526091	+	463	0.000122	DAVIES_SUCCESS	236	1.77e-05	DAVIES_SUCCESS
C10orf11	83938	chr10	77542518	78317126	+	1270	6.2e-06	DAVIES_SUCCESS	724	1e-12	DAVIES_LOWPRECISION_FAREBROTHER_FAIL
C10orf111	221060	chr10	15137383	15139318	-	247	0.117	DAVIES_SUCCESS	72	1.37e-07	DAVIES_SUCCESS
C10orf113	387638	chr10	21414691	21435488	-	171	4.49e-05	DAVIES_SUCCESS	74	0.362	DAVIES_SUCCESS
C10orf114	399726	chr10	21783420	21786213	-	81	1e-12	DAVIES_LOWPRECISION_FAREBROTHER_FAIL	24	2.25e-07	DAVIES_SUCCESS
C10orf118	55088	chr10	115881973	115934364	-	282	2.05e-06	DAVIES_SUCCESS	110	0.00017	DAVIES_SUCCESS
C10orf12	26148	chr10	98741040	98745585	+	92	0.0139	DAVIES_SUCCESS	40	6.83e-14	DAVIES_LOWPRECISION_FAREBROTHER_SUCCESS
C10orf120	399814	chr10	124457224	124459338	-	215	0.922	DAVIES_SUCCESS	38	0.0447	DAVIES_SUCCESS
C10orf128	170371	chr10	50363890	50396407	-	355	0.0527	DAVIES_SUCCESS	124	4.71e-05	DAVIES_SUCCESS
C10orf129	142827	chr10	96953956	96988686	+	365	0.634	DAVIES_SUCCESS	133	0.000249	DAVIES_SUCCESS
C10orf131	100127889	chr10	97667721	97698415	+	248	0.0187	DAVIES_SUCCESS	81	0.0095	DAVIES_SUCCESS
C10orf137	26098	chr10	127408083	127452712	+	169	0.0989	DAVIES_SUCCESS	82	0.0473	DAVIES_SUCCESS
C10orf2	56652	chr10	102747292	102754158	+	143	0.000134	DAVIES_SUCCESS	43	1.53e-13	DAVIES_LOWPRECISION_FAREBROTHER_SUCCESS
C10orf25	220979	chr10	45493145	45496470	-	194	0.0709	DAVIES_SUCCESS	72	0.00103	DAVIES_SUCCESS
C10orf32-AS3MT	100528007	chr10	104613966	104661655	+	296	1e-12	DAVIES_LOWPRECISION_FAREBROTHER_FAIL	105	1e-12	DAVIES_LOWPRECISION_FAREBROTHER_FAIL
C10orf35	219738	chr10	71390002	71393355	+	369	0.388	DAVIES_SUCCESS	147	0.0176	DAVIES_SUCCESS
C10orf40	283025	chr10	61715187	61720671	-	302	0.000417	DAVIES_SUCCESS	124	1e-12	DAVIES_LOWPRECISION_FAREBROTHER_FAIL
C10orf53	282966	chr10	50887683	50916956	+	254	0.55	DAVIES_SUCCESS	114	0.0582	DAVIES_SUCCESS
C10orf54	64115	chr10	73507313	73533337	-	254	0.000533	DAVIES_SUCCESS	116	0.00248	DAVIES_SUCCESS
C10orf55	414236	chr10	75669726	75682535	-	125	0.003	DAVIES_SUCCESS	51	5.62e-05	DAVIES_SUCCESS
C10orf62	414157	chr10	99349449	99350691	+	135	0.168	DAVIES_SUCCESS	44	0.355	DAVIES_SUCCESS
C10orf67	256815	chr10	23605519	23633772	-	217	0.176	DAVIES_SUCCESS	83	0.0241	DAVIES_SUCCESS
C10orf68	79741	chr10	32856597	33171792	+	945	0.218	DAVIES_SUCCESS	292	0.00145	DAVIES_SUCCESS
C10orf71	118461	chr10	50507186	50535537	+	335	0.18	DAVIES_SUCCESS	175	2.75e-05	DAVIES_SUCCESS
C10orf76	79591	chr10	103605355	103815932	-	294	0.00206	DAVIES_SUCCESS	81	0.00586	DAVIES_SUCCESS
C10orf82	143379	chr10	118423206	118429775	-	281	0.47	DAVIES_SUCCESS	126	0.436	DAVIES_SUCCESS
C10orf88	80007	chr10	124690418	124713919	-	163	0.27	DAVIES_SUCCESS	78	0.267	DAVIES_SUCCESS
C10orf90	118611	chr10	128113573	128359079	-	758	0.052	DAVIES_SUCCESS	361	0.0061	DAVIES_SUCCESS
C10orf91	170393	chr10	134258713	134261825	+	215	0.000985	DAVIES_SUCCESS	45	1.87e-06	DAVIES_SUCCESS
C10orf95	79946	chr10	104209593	104211300	-	189	2.8e-05	DAVIES_SUCCESS	57	1e-12	DAVIES_LOWPRECISION_FAREBROTHER_FAIL
C10orf99	387695	chr10	85933553	85945050	+	245	0.000866	DAVIES_SUCCESS	112	0.625	DAVIES_SUCCESS
C11orf1	64776	chr11	111749947	111754797	+	97	0.876	DAVIES_SUCCESS	39	3.65e-05	DAVIES_FAIL_FAREBROTHER_SUCCESS
C11orf16	56673	chr11	8941622	8954553	-	204	0.566	DAVIES_SUCCESS	82	6.64e-06	DAVIES_SUCCESS
C11orf21	29125	chr11	2317506	2323143	-	348	0.00443	DAVIES_SUCCESS	113	5.3e-11	DAVIES_SUCCESS
C11orf24	53838	chr11	68028802	68039469	-	181	0.0262	DAVIES_SUCCESS	51	1e-12	DAVIES_LOWPRECISION_FAREBROTHER_FAIL
C11orf30	56946	chr11	76156068	76262589	+	266	0.204	DAVIES_SUCCESS	113	4.26e-12	DAVIES_SUCCESS
C11orf31	280636	chr11	57508721	57510883	+	89	0.00187	DAVIES_SUCCESS	31	1e-12	DAVIES_LOWPRECISION_FAREBROTHER_FAIL
C11orf34	349633	chr11	112118875	112131583	-	175	0.0293	DAVIES_SUCCESS	77	0.603	DAVIES_SUCCESS
C11orf35	256329	chr11	554849	560779	-	339	0.0117	DAVIES_SUCCESS	34	1.91e-05	DAVIES_SUCCESS
C11orf40	143501	chr11	4592652	4599050	-	403	0.031	DAVIES_SUCCESS	170	0.000165	DAVIES_SUCCESS
C11orf42	160298	chr11	6226797	6232365	+	138	9.36e-05	DAVIES_SUCCESS	77	0.0711	DAVIES_SUCCESS
C11orf44	283171	chr11	130542850	130587247	+	124	0.00137	DAVIES_SUCCESS	43	0.134	DAVIES_SUCCESS
C11orf45	219833	chr11	128769459	128776126	-	282	0.157	DAVIES_SUCCESS	113	2.97e-09	DAVIES_SUCCESS
C11orf48	79081	chr11	62430288	62439241	-	76	0.543	DAVIES_SUCCESS	28	0.391	DAVIES_SUCCESS
C11orf49	79096	chr11	46958239	47185931	+	304	0.00146	DAVIES_SUCCESS	115	1e-12	DAVIES_LOWPRECISION_FAREBROTHER_FAIL
C11orf53	341032	chr11	111126706	111156972	+	302	0.1	DAVIES_SUCCESS	122	3.12e-06	DAVIES_SUCCESS
C11orf54	28970	chr11	93474792	93496247	+	158	0.78	DAVIES_SUCCESS	40	0.0166	DAVIES_SUCCESS
C11orf57	55216	chr11	111944967	111955874	+	81	0.654	DAVIES_SUCCESS	23	0.38	DAVIES_FAIL_FAREBROTHER_SUCCESS
C11orf58	10944	chr11	16760147	16779901	+	142	1.86e-06	DAVIES_SUCCESS	80	5.41e-06	DAVIES_SUCCESS
C11orf63	79864	chr11	122753235	122830430	+	329	0.000215	DAVIES_SUCCESS	137	1e-12	DAVIES_LOWPRECISION_FAREBROTHER_FAIL
C11orf65	160140	chr11	108179245	108338258	-	274	0.0917	DAVIES_SUCCESS	101	0.00202	DAVIES_SUCCESS
C11orf68	83638	chr11	65684282	65686531	-	92	1.35e-12	DAVIES_SUCCESS	25	1.12e-13	DAVIES_LOWPRECISION_FAREBROTHER_SUCCESS
C11orf70	85016	chr11	101918168	101955291	+	199	0.00895	DAVIES_SUCCESS	67	2.07e-07	DAVIES_SUCCESS
C11orf71	54494	chr11	114262169	114271272	-	174	0.637	DAVIES_SUCCESS	88	0.197	DAVIES_SUCCESS
C11orf73	51501	chr11	86013252	86056985	+	306	0.121	DAVIES_SUCCESS	137	1e-12	DAVIES_LOWPRECISION_FAREBROTHER_FAIL
C11orf74	119710	chr11	36616042	36696390	+	356	0.133	DAVIES_SUCCESS	189	0.129	DAVIES_SUCCESS
C11orf80	79703	chr11	66512206	66610987	+	106	0.00146	DAVIES_SUCCESS	31	1e-12	DAVIES_LOWPRECISION_FAREBROTHER_FAIL
C11orf82	220042	chr11	82612736	82669319	+	215	0.00437	DAVIES_SUCCESS	106	0.757	DAVIES_SUCCESS
C11orf83	790955	chr11	62439125	62441162	+	74	0.591	DAVIES_SUCCESS	29	0.386	DAVIES_FAIL_FAREBROTHER_SUCCESS
C11orf84	144097	chr11	63580922	63595190	+	170	0.00404	DAVIES_SUCCESS	32	4.33e-07	DAVIES_SUCCESS
C11orf85	283129	chr11	64705928	64739557	-	125	0.00634	DAVIES_SUCCESS	41	0.000239	DAVIES_SUCCESS
C11orf86	254439	chr11	66742753	66744479	+	60	0.00231	DAVIES_SUCCESS	16	3.85e-14	DAVIES_LOWPRECISION_FAREBROTHER_SUCCESS
C11orf87	399947	chr11	109292845	109299893	+	58	0.0029	DAVIES_SUCCESS	43	0.579	DAVIES_SUCCESS
C11orf88	399949	chr11	111385509	111407756	+	92	0.0361	DAVIES_SUCCESS	55	0.039	DAVIES_SUCCESS
C11orf91	100131378	chr11	33719653	33722286	-	185	0.0437	DAVIES_SUCCESS	103	1.09e-06	DAVIES_SUCCESS
C11orf92	399948	chr11	111164113	111175770	-	256	0.845	DAVIES_SUCCESS	109	1.28e-05	DAVIES_SUCCESS
C11orf93	120376	chr11	111169270	111179460	+	257	0.835	DAVIES_SUCCESS	115	1.51e-05	DAVIES_SUCCESS
C11orf94	143678	chr11	45928085	45928833	-	98	0.0581	DAVIES_SUCCESS	48	1.43e-13	DAVIES_LOWPRECISION_FAREBROTHER_SUCCESS
C11orf95	65998	chr11	63527363	63536113	-	130	0.00465	DAVIES_SUCCESS	31	0.378	DAVIES_FAIL_FAREBROTHER_SUCCESS
C11orf96	387763	chr11	43964105	43965433	+	306	1.02e-07	DAVIES_SUCCESS	114	0.518	DAVIES_SUCCESS
C12orf10	60314	chr12	53693469	53700965	+	89	0.0158	DAVIES_SUCCESS	35	6.29e-08	DAVIES_SUCCESS
C12orf23	90488	chr12	107349543	107367813	+	242	0.000622	DAVIES_SUCCESS	79	1e-12	DAVIES_LOWPRECISION_FAREBROTHER_FAIL
C12orf29	91298	chr12	88429267	88443937	+	116	0.193	DAVIES_SUCCESS	68	0.0673	DAVIES_SUCCESS
C12orf36	283422	chr12	13523604	13529679	-	328	0.233	DAVIES_SUCCESS	153	0.289	DAVIES_SUCCESS
C12orf39	80763	chr12	21679255	21684210	+	298	0.428	DAVIES_SUCCESS	146	0.000185	DAVIES_SUCCESS
C12orf4	57102	chr12	4596900	4647637	-	233	0.142	DAVIES_SUCCESS	101	0.00602	DAVIES_SUCCESS
C12orf40	283461	chr12	40019971	40302102	+	537	0.0288	DAVIES_SUCCESS	262	0.0111	DAVIES_SUCCESS
C12orf42	374470	chr12	103631368	103889749	-	608	1e-12	DAVIES_LOWPRECISION_FAREBROTHER_FAIL	289	3.82e-05	DAVIES_SUCCESS
C12orf43	64897	chr12	121440847	121454300	-	291	0.00455	DAVIES_SUCCESS	80	1.14e-06	DAVIES_SUCCESS
C12orf44	60673	chr12	52463757	52471279	+	230	0.115	DAVIES_SUCCESS	50	6.14e-07	DAVIES_SUCCESS
C12orf45	121053	chr12	105380097	105388505	+	218	0.0392	DAVIES_SUCCESS	69	0.804	DAVIES_SUCCESS
C12orf49	79794	chr12	117153595	117175843	-	211	0.122	DAVIES_SUCCESS	75	1.18e-10	DAVIES_SUCCESS
C12orf5	57103	chr12	4430358	4469190	+	233	7.84e-05	DAVIES_SUCCESS	111	1.57e-05	DAVIES_SUCCESS
C12orf50	160419	chr12	88373815	88423176	-	173	0.13	DAVIES_SUCCESS	81	0.0328	DAVIES_SUCCESS
C12orf52	84934	chr12	113623554	113630119	+	150	0.00015	DAVIES_SUCCESS	24	0.0747	DAVIES_SUCCESS
C12orf54	121273	chr12	48876285	48890297	+	359	0.537	DAVIES_SUCCESS	121	0.658	DAVIES_SUCCESS
C12orf56	115749	chr12	64660762	64784345	-	413	0.596	DAVIES_SUCCESS	140	0.000664	DAVIES_SUCCESS
C12orf57	113246	chr12	7052140	7055165	+	109	0.0177	DAVIES_SUCCESS	31	0.0111	DAVIES_SUCCESS
C12orf60	144608	chr12	14956505	14976791	+	258	0.00405	DAVIES_SUCCESS	100	1e-12	DAVIES_LOWPRECISION_FAREBROTHER_FAIL
C12orf61	283416	chr12	62995530	62997214	-	176	8.99e-05	DAVIES_SUCCESS	94	1.03e-10	DAVIES_SUCCESS
C12orf65	91574	chr12	123717843	123742506	+	198	0.185	DAVIES_SUCCESS	52	1e-12	DAVIES_LOWPRECISION_FAREBROTHER_FAIL
C12orf66	144577	chr12	64586418	64616076	-	154	0.139	DAVIES_SUCCESS	72	0.000186	DAVIES_SUCCESS
C12orf68	387856	chr12	48577365	48579709	+	300	0.302	DAVIES_SUCCESS	101	7.09e-13	DAVIES_LOWPRECISION_FAREBROTHER_SUCCESS
C12orf71	728858	chr12	27233989	27235455	-	240	2.82e-05	DAVIES_SUCCESS	73	0.00101	DAVIES_SUCCESS
C12orf73	728568	chr12	104343980	104359473	-	343	0.025	DAVIES_SUCCESS	141	1.91e-12	DAVIES_SUCCESS
C12orf74	338809	chr12	93096618	93102325	+	206	0.0672	DAVIES_SUCCESS	118	0.00713	DAVIES_SUCCESS
C12orf75	387882	chr12	105724413	105765296	+	357	0.0125	DAVIES_SUCCESS	162	1.11e-06	DAVIES_SUCCESS
C12orf76	400073	chr12	110478982	110511439	-	125	3.89e-08	DAVIES_SUCCESS	36	0.0176	DAVIES_SUCCESS
C12orf77	196415	chr12	25146364	25150453	-	314	0.731	DAVIES_SUCCESS	122	0.0519	DAVIES_SUCCESS
C13orf35	400165	chr13	113301357	113338811	+	320	0.809	DAVIES_SUCCESS	84	0.86	DAVIES_SUCCESS
C13orf45	729420	chr13	76445173	76457948	+	318	0.00017	DAVIES_SUCCESS	201	2.4e-06	DAVIES_SUCCESS
C14orf1	11161	chr14	76117232	76127538	-	119	0.13	DAVIES_SUCCESS	56	1e-12	DAVIES_LOWPRECISION_FAREBROTHER_FAIL
C14orf105	55195	chr14	57936594	57960576	-	189	0.0345	DAVIES_SUCCESS	64	0.00291	DAVIES_SUCCESS
C14orf119	55017	chr14	23564682	23569665	+	160	0.108	DAVIES_SUCCESS	67	2.09e-09	DAVIES_SUCCESS
C14orf132	56967	chr14	96505660	96560226	+	421	0.578	DAVIES_SUCCESS	152	0.125	DAVIES_SUCCESS
C14orf142	84520	chr14	93669236	93673459	-	228	1.85e-10	DAVIES_SUCCESS	73	7.16e-05	DAVIES_SUCCESS
C14orf159	80017	chr14	91580356	91691703	+	293	1.17e-12	DAVIES_SUCCESS	80	0.266	DAVIES_SUCCESS
C14orf166	51637	chr14	52456227	52471420	+	311	0.00225	DAVIES_SUCCESS	144	1.07e-09	DAVIES_SUCCESS
C14orf166B	145497	chr14	77292724	77336645	+	290	0.537	DAVIES_SUCCESS	92	0.114	DAVIES_SUCCESS
C14orf177	283598	chr14	99177949	99184103	+	284	0.0248	DAVIES_SUCCESS	124	0.212	DAVIES_SUCCESS
C14orf178	283579	chr14	78227172	78236085	+	331	0.000522	DAVIES_SUCCESS	79	0.000138	DAVIES_SUCCESS
C14orf180	400258	chr14	105046055	105056183	+	321	0.0461	DAVIES_SUCCESS	64	0.129	DAVIES_SUCCESS
C14orf182	283551	chr14	50448429	50474238	-	363	0.00299	DAVIES_SUCCESS	138	0.000355	DAVIES_SUCCESS
C14orf183	196913	chr14	50550368	50559361	-	251	0.707	DAVIES_SUCCESS	98	0.601	DAVIES_SUCCESS
C14orf2	9556	chr14	104378624	104387903	-	171	1.08e-05	DAVIES_SUCCESS	55	0.000297	DAVIES_SUCCESS
C14orf23	387978	chr14	29241909	29264000	+	169	0.00948	DAVIES_SUCCESS	77	0.286	DAVIES_SUCCESS
C14orf28	122525	chr14	45366506	45376460	+	164	0.46	DAVIES_SUCCESS	49	0.363	DAVIES_FAIL_FAREBROTHER_SUCCESS
C14orf37	145407	chr14	58470807	58764855	-	668	0.0454	DAVIES_SUCCESS	277	0.0179	DAVIES_SUCCESS
C14orf39	317761	chr14	60902673	60952764	-	225	0.00763	DAVIES_SUCCESS	105	1e-12	DAVIES_LOWPRECISION_FAREBROTHER_FAIL
C14orf64	388011	chr14	98391946	98444461	-	376	0.0194	DAVIES_SUCCESS	139	4.2e-05	DAVIES_SUCCESS
C14orf79	122616	chr14	105452615	105461855	+	244	0.213	DAVIES_SUCCESS	47	0.61	DAVIES_SUCCESS
C14orf80	283643	chr14	105956191	105965585	+	82	0.942	DAVIES_SUCCESS	10	9.24e-14	DAVIES_FAIL_FAREBROTHER_SUCCESS
C14orf93	60686	chr14	23456109	23479360	-	152	0.713	DAVIES_SUCCESS	43	0.239	DAVIES_SUCCESS
C15orf26	161502	chr15	81391748	81441516	+	284	0.0307	DAVIES_SUCCESS	92	0.000704	DAVIES_SUCCESS
C15orf27	123591	chr15	76352298	76521462	+	416	3.19e-05	DAVIES_SUCCESS	180	1.54e-09	DAVIES_SUCCESS
C15orf32	145858	chr15	93014906	93044347	+	389	0.0571	DAVIES_SUCCESS	192	0.0489	DAVIES_SUCCESS
C15orf37	283687	chr15	80215112	80217196	+	275	0.122	DAVIES_SUCCESS	81	0.479	DAVIES_SUCCESS
C15orf38	348110	chr15	90443831	90456222	-	149	0.0142	DAVIES_SUCCESS	52	0.0245	DAVIES_SUCCESS
C15orf38-AP3S2	100526783	chr15	90373830	90456222	-	328	0.00588	DAVIES_SUCCESS	113	0.00228	DAVIES_SUCCESS
C15orf39	56905	chr15	75491232	75504510	+	77	0.00039	DAVIES_SUCCESS	24	0.00699	DAVIES_SUCCESS
C15orf40	123207	chr15	83657714	83680393	-	142	0.00232	DAVIES_SUCCESS	41	0.0174	DAVIES_SUCCESS
C15orf41	84529	chr15	36871811	37102449	+	726	0.00582	DAVIES_SUCCESS	349	0.0227	DAVIES_SUCCESS
C15orf43	145645	chr15	45248899	45271421	+	128	0.239	DAVIES_SUCCESS	29	0.18	DAVIES_SUCCESS
C15orf48	84419	chr15	45722726	45725647	+	95	0.0194	DAVIES_SUCCESS	39	0.0409	DAVIES_SUCCESS
C15orf52	388115	chr15	40623652	40633168	-	218	0.0439	DAVIES_SUCCESS	62	3.51e-11	DAVIES_SUCCESS
C15orf53	400359	chr15	38988798	38992239	+	327	0.0139	DAVIES_SUCCESS	199	4.89e-08	DAVIES_SUCCESS
C15orf54	400360	chr15	39542884	39547048	+	214	0.229	DAVIES_SUCCESS	106	0.106	DAVIES_SUCCESS
C15orf56	644809	chr15	40542865	40545110	-	170	0.0232	DAVIES_SUCCESS	52	0.000336	DAVIES_SUCCESS
C15orf57	90416	chr15	40823537	40857252	-	284	0.0092	DAVIES_SUCCESS	115	5.82e-05	DAVIES_SUCCESS
C15orf59	388135	chr15	74032140	74043816	-	257	3.59e-06	DAVIES_SUCCESS	86	1e-12	DAVIES_LOWPRECISION_FAREBROTHER_FAIL
C15orf60	283677	chr15	73735498	73852353	+	191	0.00162	DAVIES_SUCCESS	58	0.000723	DAVIES_SUCCESS
C15orf61	145853	chr15	67813521	67819641	+	184	4.94e-08	DAVIES_SUCCESS	62	0.18	DAVIES_SUCCESS
C15orf62	643338	chr15	41062158	41064648	+	119	0.0357	DAVIES_SUCCESS	46	0.000181	DAVIES_SUCCESS
C16orf11	146325	chr16	610421	615529	+	207	0.0324	DAVIES_SUCCESS	46	1e-12	DAVIES_LOWPRECISION_FAREBROTHER_FAIL
C16orf13	84326	chr16	684428	686347	-	224	0.0471	DAVIES_SUCCESS	52	1e-12	DAVIES_LOWPRECISION_FAREBROTHER_FAIL
C16orf3	750	chr16	90095315	90096309	-	311	0.00129	DAVIES_SUCCESS	66	2.43e-11	DAVIES_SUCCESS
C16orf45	89927	chr16	15528324	15682116	+	297	0.000406	DAVIES_SUCCESS	81	0.00549	DAVIES_SUCCESS
C16orf46	123775	chr16	81087101	81110872	-	356	0.846	DAVIES_SUCCESS	114	0.0182	DAVIES_SUCCESS
C16orf52	730094	chr16	22019455	22098852	+	113	0.182	DAVIES_SUCCESS	29	0.336	DAVIES_SUCCESS
C16orf54	283897	chr16	29753785	29757340	-	86	0.00697	DAVIES_SUCCESS	3	0.854	DAVIES_FAIL_FAREBROTHER_SUCCESS
C16orf55	124045	chr16	89724151	89736866	+	286	0.000128	DAVIES_SUCCESS	63	1e-12	DAVIES_LOWPRECISION_FAREBROTHER_FAIL
C16orf58	64755	chr16	31500795	31519740	-	229	0.000196	DAVIES_SUCCESS	49	3.97e-06	DAVIES_SUCCESS
C16orf59	80178	chr16	2510114	2514964	+	96	0.103	DAVIES_SUCCESS	20	1e-12	DAVIES_LOWPRECISION_FAREBROTHER_FAIL
C16orf62	57020	chr16	19566736	19712485	+	488	1e-12	DAVIES_LOWPRECISION_FAREBROTHER_FAIL	193	2.93e-07	DAVIES_SUCCESS
C16orf70	80262	chr16	67143865	67182442	+	37	0.0106	DAVIES_SUCCESS	23	0.0197	DAVIES_FAIL_FAREBROTHER_SUCCESS
C16orf71	146562	chr16	4784288	4799397	+	226	0.000755	DAVIES_SUCCESS	54	1e-12	DAVIES_LOWPRECISION_FAREBROTHER_FAIL
C16orf72	29035	chr16	9185536	9213555	+	368	5.98e-07	DAVIES_SUCCESS	80	3.99e-11	DAVIES_SUCCESS
C16orf74	404550	chr16	85741123	85784689	-	338	0.673	DAVIES_SUCCESS	125	0.32	DAVIES_SUCCESS
C16orf78	123970	chr16	49407807	49433319	+	196	0.0431	DAVIES_SUCCESS	88	0.00522	DAVIES_SUCCESS
C16orf80	29105	chr16	58147496	58163296	-	211	0.0328	DAVIES_SUCCESS	45	0.00136	DAVIES_SUCCESS
C16orf82	162083	chr16	27078218	27080487	+	278	0.763	DAVIES_SUCCESS	82	0.0658	DAVIES_SUCCESS
C16orf86	388284	chr16	67700716	67702661	+	46	0.113	DAVIES_SUCCESS	9	2.68e-09	DAVIES_FAIL_FAREBROTHER_SUCCESS
C16orf87	388272	chr16	46835958	46865074	-	66	0.00361	DAVIES_SUCCESS	5	0.00243	DAVIES_FAIL_FAREBROTHER_SUCCESS
C16orf89	146556	chr16	5094122	5116146	-	315	0.000727	DAVIES_SUCCESS	71	0.00285	DAVIES_SUCCESS
C16orf90	646174	chr16	3543483	3545421	-	221	0.0115	DAVIES_SUCCESS	43	5.21e-08	DAVIES_SUCCESS
C16orf91	283951	chr16	1469744	1479345	-	325	0.478	DAVIES_SUCCESS	61	0.0306	DAVIES_SUCCESS
C16orf92	146378	chr16	30034654	30036023	+	110	1e-12	DAVIES_LOWPRECISION_FAREBROTHER_FAIL	38	1e-12	DAVIES_LOWPRECISION_FAREBROTHER_FAIL
C16orf93	90835	chr16	30768743	30773565	-	47	1.62e-10	DAVIES_SUCCESS	10	1.04e-10	DAVIES_FAIL_FAREBROTHER_SUCCESS
C16orf95	100506581	chr16	87336403	87351026	-	274	0.596	DAVIES_SUCCESS	115	3.37e-10	DAVIES_SUCCESS
C16orf96	342346	chr16	4606490	4650318	+	202	0.481	DAVIES_SUCCESS	53	0.158	DAVIES_SUCCESS
C16orf97	388276	chr16	52060263	52107847	-	234	0.0133	DAVIES_SUCCESS	109	0.00464	DAVIES_SUCCESS
C16orf98	100652740	chr16	31213205	31214773	+	47	1.22e-11	DAVIES_SUCCESS	14	0.0073	DAVIES_FAIL_FAREBROTHER_SUCCESS
C17orf102	400591	chr17	32901141	32906388	-	241	0.00294	DAVIES_SUCCESS	126	0.000777	DAVIES_SUCCESS
C17orf103	256302	chr17	21142183	21156578	-	141	1e-12	DAVIES_LOWPRECISION_FAREBROTHER_FAIL	61	1e-12	DAVIES_LOWPRECISION_FAREBROTHER_FAIL
C17orf104	284071	chr17	42733761	42755658	+	230	0.0271	DAVIES_SUCCESS	62	1e-12	DAVIES_LOWPRECISION_FAREBROTHER_FAIL
C17orf105	284067	chr17	41857802	41862054	+	175	0.604	DAVIES_SUCCESS	59	2.08e-13	DAVIES_LOWPRECISION_FAREBROTHER_SUCCESS
C17orf107	100130311	chr17	4802947	4806227	+	209	1.15e-07	DAVIES_SUCCESS	51	2.36e-05	DAVIES_SUCCESS
C17orf112	100506650	chr17	51062879	51065012	+	220	0.0524	DAVIES_SUCCESS	80	0.0853	DAVIES_SUCCESS
C17orf47	284083	chr17	56618947	56621733	-	124	0.000253	DAVIES_SUCCESS	58	7.59e-12	DAVIES_SUCCESS
C17orf50	146853	chr17	34087915	34092098	+	109	0.000202	DAVIES_SUCCESS	28	0.000355	DAVIES_SUCCESS
C17orf51	339263	chr17	21431570	21477731	-	134	0.609	DAVIES_SUCCESS	27	0.0486	DAVIES_SUCCESS
C17orf53	78995	chr17	42219273	42239844	+	119	2.81e-06	DAVIES_SUCCESS	46	0.0104	DAVIES_SUCCESS
C17orf58	284018	chr17	65987216	65989765	-	112	2.88e-11	DAVIES_SUCCESS	13	2.75e-14	DAVIES_LOWPRECISION_FAREBROTHER_SUCCESS
C17orf59	54785	chr17	8091650	8093564	-	136	0.000158	DAVIES_SUCCESS	49	1e-12	DAVIES_LOWPRECISION_FAREBROTHER_FAIL
C17orf61-PLSCR3	100529211	chr17	7293046	7307450	-	207	0.00637	DAVIES_SUCCESS	47	1e-15	DAVIES_LOWPRECISION_FAREBROTHER_SUCCESS
C17orf62	79415	chr17	80400462	80408707	-	180	4.14e-05	DAVIES_SUCCESS	40	0.0145	DAVIES_SUCCESS
C17orf64	124773	chr17	58499864	58508787	+	14	0.0606	DAVIES_SUCCESS	4	0.0301	DAVIES_FAIL_FAREBROTHER_SUCCESS
C17orf66	256957	chr17	34181959	34195895	-	192	0.0355	DAVIES_SUCCESS	59	6.31e-05	DAVIES_FAIL_FAREBROTHER_SUCCESS
C17orf67	339210	chr17	54869273	54911256	-	281	0.00108	DAVIES_SUCCESS	105	1e-12	DAVIES_LOWPRECISION_FAREBROTHER_FAIL
C17orf70	80233	chr17	79506910	79519429	-	343	0.0178	DAVIES_SUCCESS	57	0.000175	DAVIES_SUCCESS
C17orf72	92340	chr17	62075710	62081644	+	94	0.0251	DAVIES_SUCCESS	48	1e-12	DAVIES_LOWPRECISION_FAREBROTHER_FAIL
C17orf74	201243	chr17	7328934	7330886	+	158	0.000559	DAVIES_SUCCESS	48	1e-12	DAVIES_LOWPRECISION_FAREBROTHER_FAIL
C17orf75	64149	chr17	30655459	30669228	-	150	0.376	DAVIES_SUCCESS	43	1.88e-05	DAVIES_SUCCESS
C17orf76-AS1	125144	chr17	16342300	16373962	+	283	0.0522	DAVIES_SUCCESS	89	0.00907	DAVIES_SUCCESS
C17orf77	146723	chr17	72581056	72590348	+	333	0.139	DAVIES_SUCCESS	140	0.606	DAVIES_SUCCESS
C17orf78	284099	chr17	35732984	35749662	+	172	0.00208	DAVIES_SUCCESS	32	0.00345	DAVIES_SUCCESS
C17orf80	55028	chr17	71228371	71245095	+	300	0.146	DAVIES_SUCCESS	93	0.0335	DAVIES_SUCCESS
C17orf82	388407	chr17	59489111	59490641	+	149	0.00114	DAVIES_SUCCESS	60	9.71e-14	DAVIES_LOWPRECISION_FAREBROTHER_SUCCESS
C17orf85	55421	chr17	3710044	3749545	-	284	0.387	DAVIES_SUCCESS	62	0.0372	DAVIES_SUCCESS
C17orf89	284184	chr17	79213104	79215098	+	170	0.00329	DAVIES_SUCCESS	52	0.00481	DAVIES_SUCCESS
C17orf96	100170841	chr17	36827958	36831187	-	145	0.242	DAVIES_SUCCESS	17	1.71e-14	DAVIES_LOWPRECISION_FAREBROTHER_SUCCESS
C17orf97	400566	chr17	260117	264457	+	213	0.12	DAVIES_SUCCESS	27	0.0715	DAVIES_SUCCESS
C17orf98	388381	chr17	36991340	36997642	-	189	0.688	DAVIES_SUCCESS	44	1e-12	DAVIES_LOWPRECISION_FAREBROTHER_FAIL
C17orf99	100141515	chr17	76142433	76162364	+	326	0.00787	DAVIES_SUCCESS	60	1.83e-14	DAVIES_LOWPRECISION_FAREBROTHER_SUCCESS
C18orf21	83608	chr18	33552587	33559250	+	170	0.422	DAVIES_SUCCESS	67	0.377	DAVIES_SUCCESS
C18orf25	147339	chr18	43753987	43846955	+	255	0.21	DAVIES_SUCCESS	99	0.831	DAVIES_SUCCESS
C18orf42	642597	chr18	5143671	5197255	-	477	0.827	DAVIES_SUCCESS	161	7.06e-10	DAVIES_SUCCESS
C18orf54	162681	chr18	51884287	51908404	+	310	0.00011	DAVIES_SUCCESS	123	0.000125	DAVIES_SUCCESS
C18orf56	494514	chr18	649619	658340	-	378	0.118	DAVIES_SUCCESS	118	0.172	DAVIES_SUCCESS
C18orf61	497259	chr18	12200777	12224709	+	235	0.372	DAVIES_SUCCESS	52	0.446	DAVIES_SUCCESS
C18orf63	644041	chr18	71983109	72026422	+	434	2.21e-05	DAVIES_SUCCESS	180	1.24e-05	DAVIES_SUCCESS
C18orf8	29919	chr18	21083433	21111771	+	180	1e-12	DAVIES_LOWPRECISION_FAREBROTHER_FAIL	66	1e-12	DAVIES_LOWPRECISION_FAREBROTHER_FAIL
C19orf10	56005	chr19	4657556	4670415	-	251	7.82e-05	DAVIES_SUCCESS	40	0.00289	DAVIES_SUCCESS
C19orf12	83636	chr19	30189792	30206696	-	278	1.39e-05	DAVIES_SUCCESS	76	0.00583	DAVIES_SUCCESS
C19orf18	147685	chr19	58469804	58485902	-	284	0.131	DAVIES_SUCCESS	95	1.87e-07	DAVIES_SUCCESS
C19orf24	55009	chr19	1275519	1279243	+	138	0.211	DAVIES_SUCCESS	17	0.000524	DAVIES_SUCCESS
C19orf25	148223	chr19	1461761	1479228	-	185	0.171	DAVIES_SUCCESS	31	9.67e-06	DAVIES_SUCCESS
C19orf26	255057	chr19	1229946	1237990	-	155	0.291	DAVIES_SUCCESS	20	3.16e-05	DAVIES_SUCCESS
C19orf33	64073	chr19	38794803	38795646	+	190	0.0024	DAVIES_SUCCESS	36	0.0398	DAVIES_SUCCESS
C19orf35	374872	chr19	2274630	2282181	-	218	0.00195	DAVIES_SUCCESS	32	5.23e-14	DAVIES_LOWPRECISION_FAREBROTHER_SUCCESS
C19orf38	255809	chr19	10959105	10980360	+	103	0.0057	DAVIES_SUCCESS	27	3.19e-13	DAVIES_LOWPRECISION_FAREBROTHER_SUCCESS
C19orf40	91442	chr19	33463147	33467960	+	347	0.203	DAVIES_SUCCESS	65	0.03	DAVIES_SUCCESS
C19orf43	79002	chr19	12841453	12845529	-	22	3.77e-06	DAVIES_SUCCESS	6	2.83e-06	DAVIES_FAIL_FAREBROTHER_SUCCESS
C19orf44	84167	chr19	16607204	16632163	+	190	0.103	DAVIES_SUCCESS	45	3.66e-07	DAVIES_SUCCESS
C19orf45	374877	chr19	7562444	7573336	+	266	0.1	DAVIES_SUCCESS	40	0.0456	DAVIES_SUCCESS
C19orf47	126526	chr19	40826966	40854434	-	215	0.0945	DAVIES_SUCCESS	55	3.77e-06	DAVIES_SUCCESS
C19orf48	84798	chr19	51300960	51307974	-	352	1.26e-06	DAVIES_SUCCESS	88	0.0564	DAVIES_SUCCESS
C19orf52	90580	chr19	11039423	11040916	+	131	0.00291	DAVIES_SUCCESS	26	2.12e-13	DAVIES_LOWPRECISION_FAREBROTHER_SUCCESS
C19orf53	28974	chr19	13885256	13889586	+	209	0.0151	DAVIES_SUCCESS	45	0.0225	DAVIES_SUCCESS
C19orf54	284325	chr19	41246760	41256408	-	153	0.017	DAVIES_SUCCESS	47	3.61e-10	DAVIES_SUCCESS
C19orf55	148137	chr19	36249043	36260077	+	216	0.00469	DAVIES_SUCCESS	53	8.69e-14	DAVIES_LOWPRECISION_FAREBROTHER_SUCCESS
C19orf57	79173	chr19	13993167	14016909	-	159	0.00253	DAVIES_SUCCESS	35	0.105	DAVIES_SUCCESS
C19orf59	199675	chr19	7741942	7744719	+	345	0.018	DAVIES_SUCCESS	61	0.517	DAVIES_SUCCESS
C19orf60	55049	chr19	18699494	18703147	+	186	3.45e-06	DAVIES_SUCCESS	38	0.00414	DAVIES_SUCCESS
C19orf66	55337	chr19	10196805	10203928	+	204	0.422	DAVIES_SUCCESS	57	4.29e-10	DAVIES_SUCCESS
C19orf67	646457	chr19	14192443	14196607	-	111	0.0043	DAVIES_SUCCESS	10	4.27e-12	DAVIES_FAIL_FAREBROTHER_SUCCESS
C19orf69	100170765	chr19	41949062	41950670	+	159	0.38	DAVIES_SUCCESS	65	1e-12	DAVIES_LOWPRECISION_FAREBROTHER_FAIL
C19orf70	125988	chr19	5678432	5680911	-	80	0.0829	DAVIES_SUCCESS	29	0.000969	DAVIES_SUCCESS
C19orf71	100128569	chr19	3539154	3544028	+	188	0.00206	DAVIES_SUCCESS	43	3.37e-09	DAVIES_SUCCESS
C19orf73	55150	chr19	49621653	49622397	-	169	1.74e-07	DAVIES_SUCCESS	55	5.18e-09	DAVIES_SUCCESS
C19orf77	284422	chr19	3474404	3480540	-	175	0.000162	DAVIES_SUCCESS	34	1e-12	DAVIES_LOWPRECISION_FAREBROTHER_FAIL
C19orf80	55908	chr19	11348125	11352619	+	226	0.264	DAVIES_SUCCESS	57	0.0091	DAVIES_SUCCESS
C19orf81	342918	chr19	51152701	51162567	+	194	0.000519	DAVIES_SUCCESS	31	0.328	DAVIES_SUCCESS
C1D	10438	chr2	68269331	68290159	-	193	0.453	DAVIES_SUCCESS	65	3.83e-09	DAVIES_SUCCESS
C1GALT1	56913	chr7	7222245	7288280	+	520	0.0289	DAVIES_SUCCESS	204	0.272	DAVIES_SUCCESS
C1orf100	200159	chr1	244515936	244552388	+	403	0.491	DAVIES_SUCCESS	146	0.000192	DAVIES_SUCCESS
C1orf101	257044	chr1	244617678	244803662	+	615	0.144	DAVIES_SUCCESS	206	0.00445	DAVIES_SUCCESS
C1orf105	92346	chr1	172389827	172437969	+	332	0.0103	DAVIES_SUCCESS	143	1e-12	DAVIES_LOWPRECISION_FAREBROTHER_FAIL
C1orf106	55765	chr1	200860626	200884864	+	226	0.00108	DAVIES_SUCCESS	82	0.0277	DAVIES_SUCCESS
C1orf109	54955	chr1	38147241	38157888	-	252	0.0282	DAVIES_SUCCESS	121	7.75e-08	DAVIES_SUCCESS
C1orf110	339512	chr1	162794247	162838605	-	308	0.599	DAVIES_SUCCESS	146	0.0212	DAVIES_SUCCESS
C1orf111	284680	chr1	162343514	162346644	-	249	0.00593	DAVIES_SUCCESS	135	0.00246	DAVIES_SUCCESS
C1orf112	55732	chr1	169631244	169822229	+	938	0.267	DAVIES_SUCCESS	422	4.18e-05	DAVIES_SUCCESS
C1orf115	79762	chr1	220863627	220872499	+	180	0.0522	DAVIES_SUCCESS	67	1.04e-05	DAVIES_SUCCESS
C1orf116	79098	chr1	207191865	207206101	-	132	0.0303	DAVIES_SUCCESS	79	6.7e-11	DAVIES_SUCCESS
C1orf122	127687	chr1	38273472	38275126	+	134	0.398	DAVIES_SUCCESS	23	1e-12	DAVIES_LOWPRECISION_FAREBROTHER_FAIL
C1orf123	54987	chr1	53679771	53686289	-	146	0.0306	DAVIES_SUCCESS	69	0.0226	DAVIES_SUCCESS
C1orf127	148345	chr1	11006529	11042094	-	312	0.000478	DAVIES_SUCCESS	92	1.4e-13	DAVIES_LOWPRECISION_FAREBROTHER_SUCCESS
C1orf131	128061	chr1	231359508	231376924	-	157	0.0333	DAVIES_SUCCESS	73	0.000197	DAVIES_SUCCESS
C1orf140	400804	chr1	221503269	221509638	-	257	0.564	DAVIES_SUCCESS	68	0.000239	DAVIES_SUCCESS
C1orf141	400757	chr1	67557858	67600654	-	365	0.808	DAVIES_SUCCESS	111	1e-12	DAVIES_LOWPRECISION_FAREBROTHER_FAIL
C1orf145	574407	chr1	228391206	228401365	-	169	0.107	DAVIES_SUCCESS	69	0.0225	DAVIES_FAIL_FAREBROTHER_SUCCESS
C1orf146	388649	chr1	92683572	92711367	+	104	4.99e-05	DAVIES_SUCCESS	53	1e-12	DAVIES_LOWPRECISION_FAREBROTHER_FAIL
C1orf158	93190	chr1	12806162	12821102	+	209	0.712	DAVIES_SUCCESS	100	0.0808	DAVIES_SUCCESS
C1orf159	54991	chr1	1017197	1051736	-	281	0.288	DAVIES_SUCCESS	38	0.00062	DAVIES_SUCCESS
C1orf162	128346	chr1	112016603	112021134	+	221	0.0739	DAVIES_SUCCESS	95	0.238	DAVIES_SUCCESS
C1orf168	199920	chr1	57184476	57285369	-	463	0.677	DAVIES_SUCCESS	127	5.89e-06	DAVIES_SUCCESS
C1orf170	84808	chr1	910578	917473	-	174	0.339	DAVIES_SUCCESS
C1orf172	126695	chr1	27276046	27286901	-	85	0.0212	DAVIES_SUCCESS	19	3.65e-14	DAVIES_FAIL_FAREBROTHER_SUCCESS
C1orf173	127254	chr1	75033794	75139422	-	294	1e-12	DAVIES_LOWPRECISION_FAREBROTHER_FAIL	157	0.0319	DAVIES_SUCCESS
C1orf174	339448	chr1	3805696	3816857	-	361	0.668	DAVIES_SUCCESS	65	2.52e-05	DAVIES_SUCCESS
C1orf177	163747	chr1	55271735	55307937	+	375	0.467	DAVIES_SUCCESS	114	2.56e-06	DAVIES_SUCCESS
C1orf180	439927	chr1	85093912	85100703	-	195	0.0659	DAVIES_SUCCESS	87	5.06e-06	DAVIES_SUCCESS
C1orf185	284546	chr1	51567905	51613754	+	105	0.0162	DAVIES_SUCCESS	27	1.25e-12	DAVIES_SUCCESS
C1orf186	440712	chr1	206238881	206288236	-	198	0.0178	DAVIES_SUCCESS
C1orf189	388701	chr1	154171561	154178841	-	100	0.513	DAVIES_SUCCESS	44	0.0483	DAVIES_SUCCESS
C1orf192	257177	chr1	161334520	161337673	-	331	0.169	DAVIES_SUCCESS	78	0.132	DAVIES_FAIL_FAREBROTHER_SUCCESS
C1orf194	127003	chr1	109648572	109656479	-	243	0.00168	DAVIES_SUCCESS	16	0.732	DAVIES_SUCCESS
C1orf198	84886	chr1	230972864	231005335	-	301	0.0172	DAVIES_SUCCESS	112	7.51e-10	DAVIES_SUCCESS
C1orf200	644997	chr1	9712667	9714644	-	142	0.364	DAVIES_SUCCESS	31	8.24e-06	DAVIES_SUCCESS
C1orf204	284677	chr1	159804263	159825137	-	249	0.787	DAVIES_SUCCESS	108	0.000966	DAVIES_SUCCESS
C1orf21	81563	chr1	184356149	184598155	+	551	0.0598	DAVIES_SUCCESS	226	1e-12	DAVIES_LOWPRECISION_FAREBROTHER_FAIL
C1orf210	149466	chr1	43747556	43751288	-	122	0.121	DAVIES_SUCCESS	56	7.97e-11	DAVIES_SUCCESS
C1orf213	148898	chr1	23695463	23698330	+	128	2.19e-06	DAVIES_SUCCESS	55	1.78e-11	DAVIES_SUCCESS
C1orf216	127703	chr1	36179476	36184790	-	62	0.13	DAVIES_SUCCESS	15	0.407	DAVIES_FAIL_FAREBROTHER_SUCCESS
C1orf220	400798	chr1	178511930	178518024	+	239	0.0907	DAVIES_SUCCESS	106	0.482	DAVIES_SUCCESS
C1orf226	400793	chr1	162348695	162356608	+	256	0.00652	DAVIES_SUCCESS	133	0.00235	DAVIES_SUCCESS
C1orf227	149643	chr1	213003484	213020991	-	354	0.188	DAVIES_SUCCESS	103	0.3	DAVIES_SUCCESS
C1orf228	339541	chr1	45140393	45191263	+	199	0.0558	DAVIES_SUCCESS	63	0.00705	DAVIES_SUCCESS
C1orf229	388759	chr1	247273461	247275719	-	252	0.401	DAVIES_SUCCESS	63	0.078	DAVIES_SUCCESS
C1orf233	643988	chr1	1533387	1535476	-	136	1e-12	DAVIES_LOWPRECISION_FAREBROTHER_FAIL	10	2.7e-07	DAVIES_FAIL_FAREBROTHER_SUCCESS
C1orf27	54953	chr1	186344889	186390503	+	207	1.5e-05	DAVIES_SUCCESS	76	0.803	DAVIES_SUCCESS
C1orf35	79169	chr1	228288427	228291022	-	62	0.128	DAVIES_SUCCESS	27	1e-12	DAVIES_LOWPRECISION_FAREBROTHER_FAIL
C1orf43	25912	chr1	154179182	154193273	-	104	0.504	DAVIES_SUCCESS	50	0.052	DAVIES_SUCCESS
C1orf50	79078	chr1	43232915	43241413	+	121	0.0561	DAVIES_SUCCESS	45	0.000337	DAVIES_SUCCESS
C1orf51	148523	chr1	150254952	150259501	+	180	0.000915	DAVIES_SUCCESS	55	4.39e-12	DAVIES_SUCCESS
C1orf52	148423	chr1	85715636	85725355	-	249	0.000343	DAVIES_SUCCESS	109	1.07e-08	DAVIES_SUCCESS
C1orf53	388722	chr1	197871681	197876497	+	116	0.00567	DAVIES_SUCCESS	59	0.000154	DAVIES_SUCCESS
C1orf54	79630	chr1	150244772	150253335	+	175	0.00133	DAVIES_SUCCESS	57	4.99e-13	DAVIES_LOWPRECISION_FAREBROTHER_SUCCESS
C1orf56	54964	chr1	151020258	151023871	+	137	2.96e-12	DAVIES_SUCCESS	47	1.58e-13	DAVIES_LOWPRECISION_FAREBROTHER_SUCCESS
C1orf61	10485	chr1	156374054	156400493	-	137	3.66e-12	DAVIES_SUCCESS	62	8.02e-11	DAVIES_SUCCESS
C1orf63	57035	chr1	25568739	25664656	-	108	0.231	DAVIES_SUCCESS	9	7.53e-11	DAVIES_SUCCESS
C1orf64	149563	chr1	16330730	16333184	+	402	0.00786	DAVIES_SUCCESS	88	1.12e-08	DAVIES_SUCCESS
C1orf65	164127	chr1	223566714	223568812	+	129	0.000263	DAVIES_SUCCESS	50	0.076	DAVIES_SUCCESS
C1orf68	100129271	chr1	152691997	152692905	+	198	0.0518	DAVIES_SUCCESS	95	0.265	DAVIES_SUCCESS
C1orf74	148304	chr1	209955661	209957890	-	220	0.0174	DAVIES_SUCCESS	107	0.000362	DAVIES_SUCCESS
C1orf85	112770	chr1	156262477	156265480	-	185	0.00531	DAVIES_SUCCESS	61	0.00925	DAVIES_SUCCESS
C1orf86	199990	chr1	2115898	2139172	-	205	0.00423	DAVIES_SUCCESS	61	1e-12	DAVIES_LOWPRECISION_FAREBROTHER_FAIL
[truncated: 19,991 more rows]
