# Supplementary material for: Genome-wide association studies of human and rat BMI converge on synapse, epigenome, and hormone signaling networks
Source: Cell Rep. Author manuscript; Available in PMC 2023 Oct 3. (PMC10546330; doi:10.1016/j.celrep.2023.112873)
Supplement: 7 [file NIHMS1928248-supplement-7.xlsx]

## Sheet: Table S6-Independent loci of BM
Table S6. Independent loci supporting the rat-human conserved BMI systems map, Related to STAR Methods
Community	Annotation	Community Size	Human			Rat
			# Seeds	# Loci	Loci per Seed	# Seeds	# Loci	Loci per Seed
C877	Conserved BMI Network (root)	642	227	162	0.713656	114	55	0.482456
C878	Nervous System Development	214	71	67	0.943662	36	31	0.861111
C879	Synaptic Signaling	169	57	55	0.964912	31	27	0.870968
C880	Chromosome Organization	157	60	49	0.816667	27	14	0.518519
C881	mRNA Metabolic Process	68	31	27	0.870968	12	7	0.583333
C882	Demethylation 1	53	16	15	0.9375	11	10	0.909091
C883	Glycosaminoglycan Biosynthetic Process	34	9	8	0.888889	3	3	1
C884	Exocytosis	32	10	10	1	5	5	1
C885	Regulation of Cell Differentiation	31	11	11	1	6	6	1
C886	Demethylation 2	27	8	8	1	6	5	0.833333
C887	GPCR Signaling & Sensory Perception	17	3	3	1	1	1	1
C888	Protein Transport & Localization	17	5	5	1	2	2	1
C889	Protein Phosphorylation	16	7	7	1	4	4	1
C890	C890	15	6	6	1	1	1	1
C891	Neurotransmitter Secretion & Exocytosis	15	5	5	1	3	3	1
C892	C892	14	5	5	1	4	4	1
C893	C893	14	5	5	1	3	3	1
C894	GPCR Signalling & Response Regulation	11	7	7	1	1	1	1
C895	C895	11	3	3	1	1	1	1
C896	C896	11	1	1	1	1	1	1
C897	C897	11	3	3	1	1	1	1
C898	C898	11	4	4	1	2	2	1
C899	C899	11	4	4	1	3	3	1
C900	Demethylation 3	10	3	3	1	1	1	1
C901	C901	10	4	4	1	3	3	1
C902	C902	10	3	3	1	2	2	1
C903	C903	10	3	3	1	1	1	1
C904	Regulation of Transcription RNA Poly II	10	3	3	1	2	2	1
C905	Mitochondrial Translation	9	4	3	0.75	3	2	0.666667
C906	C906	9	3	3	1	1	1	1
C907	Muscle System & Calcium Signaling	9	1	1	1	2	2	1
C908	C908	8	3	3	1	2	2	1
C909	Regulation of Phosphatase Activity	8	2	2	1	1	1	1
C910	C910	7	2	2	1	2	2	1
C911	C911	7	4	3	0.75	1	1	1
C912	Proteoglycan Biosynthetic Process	7	2	2	1	1	1	1
C913	C913	7	4	4	1	1	1	1
C914	C914	7	3	3	1	1	1	1
C915	C915	7	2	2	1	1	1	1
C916	C916	7	3	3	1	1	1	1
C917	Activation of MAPK Activity	7	4	4	1	1	1	1
C918	Chromosome Segregation	7	3	3	1	2	2	1
C919	C919	6	2	2	1	1	1	1
C920	Protein Targeting to ER	6	2	2	1	0	0	-
C921	C921	6	1	1	1	1	1	1
C922	C922	6	2	2	1	1	1	1
C923	C923	6	1	1	1	1	1	1
C924	C924	6	1	1	1	0	0	-
C925	C925	6	2	2	1	1	1	1
C926	C926	5	1	1	1	0	0	-
C927	C927	5	3	3	1	1	1	1
C928	C928	5	2	2	1	2	2	1
C929	Microtubule Organization	5	3	2	0.666667	1	1	1
C930	C930	5	2	2	1	1	1	1
C931	Small GTPase Mediated Signal Transduction	5	1	1	1	1	1	1
C932	C932	5	1	1	1	1	1	1
C933	C933	5	4	4	1	1	1	1
C934	Transcription Initiation RNA Poly II	4	2	2	1	1	1	1
C935	C935	4	1	1	1	1	1	1
C936	C936	4	1	1	1	1	1	1
C937	C937	4	1	1	1	1	1	1
# Seeds: Number of community genes identified as seed genes via BMI GWAS in the specified species. # Loci: Number of independent loci associated a community's seed genes
